# Supplementary material for: Temporal proteomic profiling of postnatal human cortical development
Source: Transl Psychiatry. 2018 Dec 5;8:267. doi: 10.1038/s41398-018-0306-4 (PMC6281671; doi:10.1038/s41398-018-0306-4)
Supplement: Supplementary file 2 — Table S1 [file 41398_2018_306_MOESM2_ESM.xlsx]

## Sheet: Table S1a
Supplemental Table 1a. Summary of sample characteristics for each developmental stage.
Developmental stage	Age	Gender (Male/Female)	PMI (hours)	pH	Ethnicity (C/AA/H)
Neonate (n=11)	65 ± 13 (days)	6/5	22.45 ± 5.10	6.50 ± 0.19	6 / 4/ 1
Infant (n=14)	8.2 ± 6.7 (months)	9/5	21.27 ± 6.21	6.51 ± 0.19	11 / 3 / 0
Toddler (n=10)	2.60 ± 0.97 (yrs)	5/5	21.45 ± 9.43	6.48 ± 0.25	6 / 4/ 0
School age (n=9)	8.72 ± 2.61 (yrs)	4/5	22.45 ± 4.67	6.45 ± 0.26	3 / 6 / 0
Teenager (n=8)	16.67 ± 0.82 (yrs)	6/2	22.72 ± 5.26	6.48 ± 0.08	2 / 6 / 0
Young adult (n=9)	22.86 ± 1.75 (yrs)	6/3	21.09 ± 8.26	6.48 ± 0.22	4 / 5/ 0
Adult (n=8)	43.24 ± 5.56 (yrs)	5/3	19.91 ± 4.59	6.52 ± 0.24	4 / 4/ 0
Abbreviations; PMI, post-mortem interval; C, Caucasian; AA, African American; H, Hispanic.

## Sheet: Table S1b
Supplemental Table 1b. Summary of sample characteristics for each DLPFC sample.
Proteome sample ID	Paired transcriptome sample ID	Developmental group	Age (years)	Sex	PMI (hrs)	pH	Ethnicity	Cause of death
Proteome_S1	Transcriptome_S1	Neonate	0.039	Male	27	6.47	AA	asphyxia
Proteome_S2	Transcriptome_S2	Neonate	0.054	Male	17	6.63	AA	sids
Proteome_S3	Transcriptome_S3	Neonate	0.056	Male	11	6.86	C	congenital
Proteome_S4	N/A	Neonate	0.056	Male	24	6.36	C	sids
Proteome_S5	N/A	Neonate	0.062	Female	27	6.52	AA	pneumonia
Proteome_S6	N/A	Neonate	0.066	Female	19	6.48	C	asphyxia
Proteome_S7	Transcriptome_S4	Neonate	0.068	Male	25	6.5	AA	asphyxia
Proteome_S8	N/A	Neonate	0.071	Female	21	6.36	H	sids
Proteome_S9	N/A	Neonate	0.073	Female	24	6.12	C	sids
Proteome_S10	N/A	Neonate	0.076	Male	28	6.6	AA	sids
Proteome_S11	Transcriptome_S5	Neonate	0.089	Female	24	6.65	AA	positional
Proteome_S12	Transcriptome_S6	Infant	0.92	Female	14	6.54	AA	sids
Proteome_S13	N/A	Infant	0.118	Male	19	6.36	C	asphyxia
Proteome_S14	Transcriptome_S7	Infant	0.119	Male	22	6.54	C	bronchoneumonia
Proteome_S15	Transcriptome_S8	Infant	0.129	Male	27	6.66	C	myocarditis
Proteome_S16	Transcriptome_S9	Infant	0.139	Male	9	6.54	AA	sids
Proteome_S17	Transcriptome_S10	Infant	0.141	Male	5	6.81	AA	asthma
Proteome_S18	N/A	Infant	0.175	Female	18	6.47	AA	sids
Proteome_S19	Transcriptome_S11	Infant	0.188	Female	22	6.82	AA	sids
Proteome_S20	N/A	Infant	0.196	Male	10	6.17	AA	asthma
Proteome_S21	Transcriptome_S12	Infant	0.198	Male	24	6.71	AA	accident/asphyxia
Proteome_S22	N/A	Infant	0.245	Female	21	6.58	AA	sids
Proteome_S23	N/A	Infant	0.301	Male	18	6.65	AA	hypothermia
Proteome_S24	Transcriptome_S13	Infant	0.332	Female	10	6.38	AA	bronchiolitis
Proteome_S25	N/A	Infant	0.332	Male	18	6.87	AA	sids
Proteome_S26	Transcriptome_S14	Toddler	1.211	Female	24	6.9	C	myocarditis
Proteome_S27	N/A	Toddler	2	Male	13	6.89	AA	cardiac
Proteome_S28	Transcriptome_S15	Toddler	2.163	Female	22	6.74	AA	no
Proteome_S29	N/A	Toddler	2.171	Female	20	6.45	C	mva
Proteome_S30	Transcriptome_S16	Toddler	2.26	Female	44	6.47	C	drowning
Proteome_S31	N/A	Toddler	2.273	Male	14	6.16	AA	sv
Proteome_S32	Transcriptome_S17	Toddler	2.71	Male	27	6.64	AA	asthma
Proteome_S33	Transcriptome_S18	Toddler	2.75	Female	11	6.89	AA	drowning
Proteome_S34	Transcriptome_S19	Toddler	4.232	Male	18	6.92	C	accident
Proteome_S35	Transcriptome_S20	Toddler	4.313	Male	19	6.74	AA	drowning
Proteome_S36	Transcriptome_S21	School age	5.144	Male	17	6.74	C	drowning
Proteome_S37	N/A	School age	6	Male	18	6.05	AA	multiple
Proteome_S38	N/A	School age	7.306	Male	18	6.78	AA	accident
Proteome_S39	Transcriptome_S22	School age	8	Female	5	6.76	AA	cardiac
Proteome_S40	Transcriptome_S23	School age	8	Female	20	6.78	C	asphyxia
Proteome_S41	N/A	School age	8.336	Female	12	6.41	C	cardiac
Proteome_S42	Transcriptome_S24	School age	11.198	Female	12	6.44	C	asthma
Proteome_S43	Transcriptome_S25	School age	12.154	Male	16	6.82	C	drowning
Proteome_S44	Transcriptome_S26	School age	12.353	Female	18	6.85	C	accident
Proteome_S45	Transcriptome_S27	Teenager	15	Male	13	6.76	AA	accident
Proteome_S46	Transcriptome_S28	Teenager	16.125	Female	7	6.6	C	drowning
Proteome_S47	N/A	Teenager	16.25	Female	16	6.81	C	drowning
Proteome_S48	N/A	Teenager	17.138	Male	19	6.84	C	accident
Proteome_S49	Transcriptome_S29	Teenager	17.17	Male	25	6.69	C	drowning
Proteome_S50	N/A	Teenager	17.18	Male	16	6.67	C	accident
Proteome_S51	Transcriptome_S30	Teenager	17.251	Male	16	6.83	AA	accident
Proteome_S52	Transcriptome_S31	Teenager	17.3	Male	12	6.8	C	accident
Proteome_S53	Transcriptome_S32	Young adult	20.5	Male	18	6.5	AA	accident
Proteome_S54	Transcriptome_S33	Young adult	21.341	Male	13	6.96	C	drowning
Proteome_S55	N/A	Young adult	21.355	Male	7	6.25	AA	drowning
Proteome_S56	Transcriptome_S34	Young adult	22.185	Male	12	6.75	C	drowning
Proteome_S57	Transcriptome_S35	Young adult	22.334	Male	4	6.84	AA	drowning
Proteome_S58	Transcriptome_S36	Young adult	23.228	Female	14	6.57	AA	asthma
Proteome_S59	Transcriptome_S37	Young adult	24.338	Male	7	6.92	C	drowning
Proteome_S60	Transcriptome_S38	Young adult	25.137	Female	16	6.73	C	accident
Proteome_S61	N/A	Young adult	25.37	Female	32	6.54	C	pulmonary
Proteome_S62	Transcriptome_S39	Adult	35.363	Male	13	6.73	C	coronary
Proteome_S63	Transcriptome_S40	Adult	38.154	Female	19	NA	AA	ASCVD
Proteome_S64	Transcriptome_S41	Adult	38.231	Male	8	6.37	AA	drowning
Proteome_S65	Transcriptome_S42	Adult	42.342	Male	18	6.49	C	accident
Proteome_S66	Transcriptome_S43	Adult	46.65	Male	18	6.75	AA	drowning
Proteome_S67	N/A	Adult	47.162	Male	12	6.56	C	ASCVD
Proteome_S68	N/A	Adult	48.251	Female	12	6.12	C	ASCVD
Proteome_S69	Transcriptome_S44	Adult	49.79	Female	7	6.78	AA	cirrhosis
