# Supplementary material for: Temporal proteomic profiling of postnatal human cortical development
Source: Transl Psychiatry. 2018 Dec 5;8:267. doi: 10.1038/s41398-018-0306-4 (PMC6281671; doi:10.1038/s41398-018-0306-4)
Supplement: Supplementary file 3 — Table S2 [file 41398_2018_306_MOESM3_ESM.xlsx]

## Sheet: Sheet1
Supplemental Table 2. Summary of 386 low-confidence proteins with >60% missing values across all samples.
				Fraction of protein detection according to developmental stage.
Cluster ID	UniprotID	HUGO symbol	Bias in expression	Neonate (n=11)	Infant (n=14)	Toddler (n=10)	School age (n=9)	Teenage (n=8)	Young adult (n=9)	Adult (n=8)
C1	Q9UBQ7	GRHPR	Early development	0.909091	0.642857	0.5	0.333333	0.25	0.222222	0
C1	Q9Y6G9	DYNC1LI1	Early development	0.818182	0.714286	0.4	0.222222	0.25	0	0
C1	Q9Y2J8	PADI2	Early development	0.818182	0.571429	0.5	0.555556	0.25	0.111111	0.375
C1	O75915	ARL6IP5	Early development	0.818182	0.357143	0.7	0.333333	0.375	0.333333	0
C1	O95670	ATP6V1G2	Early development	0.727273	0.642857	0.6	0.333333	0.25	0.333333	0
C1	O75363	BCAS1	Early development	0.727273	0.285714	0.5	0.444444	0.125	0.111111	0.25
C1	O14773	TPP1	Early development	0.727273	0.642857	0.4	0.444444	0.375	0.111111	0.375
C1	Q08495	DMTN	Early development	0.727273	0.642857	0.3	0.222222	0.25	0.333333	0
C1	Q15084	PDIA6	Early development	0.727273	0.5	0.2	0.333333	0.125	0.222222	0.125
C1	O60884	DNAJA2	Early development	0.545455	1	0.4	0.333333	0.25	0.333333	0.125
C1	Q02338	BDH1	Early development	0.454545	1	0.4	0	0.25	0.111111	0.125
C1	P03915	MT-ND5	Early development	0.636364	0.928571	0.3	0.333333	0.5	0.222222	0.125
C1	Q96A26	FAM162A	Early development	0.636364	0.785714	0.4	0.222222	0.5	0	0
C1	Q9Y5U8	MPC1	Early development	0.454545	0.785714	0.4	0.333333	0.25	0	0
C1	O75955	FLOT1	Early development	0.363636	0.714286	0.4	0.444444	0.125	0.111111	0
C1	P36969	GPX4	Early development	0.363636	0.714286	0.4	0.333333	0.125	0	0
C1	P01834	IGKC	Early development	0.636364	0.642857	0.6	0.555556	0.375	0.222222	0.25
C1	P11766	ADH5	Early development	0.636364	0.642857	0.5	0.666667	0.375	0.111111	0.125
C1	P39687	ANP32A	Early development	0.636364	0.642857	0.4	0.444444	0.5	0.333333	0.375
C1	P12955	PEPD	Early development	0.636364	0.642857	0.4	0.777778	0.375	0	0.25
C1	O60883	GPR37L1	Early development	0.454545	0.642857	0.6	0.555556	0.375	0.111111	0
C1	P55084	HADHB	Early development	0.454545	0.642857	0.3	0.333333	0.5	0.111111	0.125
C1	Q86YM7	HOMER1	Early development	0.181818	0.642857	0.4	0.333333	0.375	0.111111	0.125
C1	Q99733	NAP1L4	Early development	0.545455	0.571429	0.5	0.333333	0.375	0.111111	0.125
C1	P10915	HAPLN1	Early development	0.363636	0.571429	0.5	0.444444	0.5	0	0.125
C1	P29972	AQP1	Early development	0.636364	0.5	0.6	0.777778	0.25	0	0.5
C1	Q9Y342	PLLP	Early development	0.545455	0.5	0.5	0.555556	0.375	0.111111	0.375
C1	Q00535	CDK5	Early development	0.0909091	0.5	0.6	0.555556	0.125	0.333333	0
C1	Q96PE5	OPALIN	Early development	0.545455	0.428571	0.5	0.444444	0.25	0.111111	0.25
C1	Q9NX63	CHCHD3	Early development	0.454545	0.428571	0.4	0.666667	0.375	0.444444	0.25
C1	P53779	MAPK10	Early development	0.454545	0.428571	0.3	0.666667	0.25	0.222222	0
C1	O00264	PGRMC1	Early development	0.363636	0.428571	0.4	0.333333	0.25	0.111111	0.25
C1	P14621	ACYP2	Early development	0.545455	0.357143	0.4	0.555556	0.125	0.111111	0.25
C1	Q9UHG2	PCSK1N	Early development	0.545455	0.357143	0.2	0.333333	0.375	0	0
C1	P06241	FYN	Early development	0.363636	0.357143	0.6	0.222222	0.125	0.111111	0.375
C1	P04792	HSPB1	Early development	0.363636	0.357143	0.3	0.444444	0.375	0	0.25
C1	Q13875	MOBP	Early development	0.636364	0.285714	0.5	0.333333	0.125	0.111111	0.375
C1	Q9Y696	CLIC4	Early development	0.636364	0.285714	0.4	0.555556	0.25	0.111111	0.25
C1	Q9GZV7	HAPLN2	Early development	0.636364	0.285714	0.4	0.444444	0.25	0.111111	0.25
C1	Q9BTV5	FSD1	Early development	0.636364	0.285714	0.2	0.222222	0.25	0.111111	0
C1	P52758	RIDA	Early development	0.545455	0.285714	0.5	0.444444	0.5	0.111111	0
C1	O43426	SYNJ1	Early development	0.545455	0.285714	0.3	0.555556	0.5	0.333333	0
C1	Q8NHG7	SVIP	Early development	0.545455	0.285714	0.2	0.222222	0	0.222222	0.125
C1	P62244	RPS15A	Early development	0.545455	0.285714	0.1	0.111111	0.5	0.111111	0.25
C1	Q9BW30	TPPP3	Early development	0.454545	0.285714	0.4	0.555556	0.125	0.222222	0.375
C1	A5YM72	CARNS1	Early development	0.636364	0.214286	0.4	0.444444	0	0	0.25
C1	Q14CZ8	HEPACAM	Early development	0.636364	0.214286	0.3	0.222222	0	0	0.125
C1	Q9NZZ3	CHMP5	Early development	0.545455	0.214286	0.3	0.333333	0.375	0.222222	0.125
C1	P00738	HP	Early development	0.545455	0.214286	0.1	0.111111	0.25	0.111111	0.125
C1	Q9NQW6	ANLN	Early development	0.454545	0.214286	0.4	0.333333	0.125	0	0.125
C1	P02545	LMNA	Early development	0.454545	0.214286	0.3	0.333333	0.375	0	0.375
C1	Q9NZD2	GLTP	Early development	0.636364	0.142857	0.3	0.333333	0.125	0	0.125
C1	Q8WWI5	SLC44A1	Early development	0.454545	0.142857	0.5	0.333333	0.125	0.111111	0.25
C1	Q99536	VAT1	Early development	0.454545	0.142857	0.3	0.333333	0.25	0.333333	0.375
C1	P54578	USP14	Early development	0.363636	0.142857	0.3	0.333333	0.25	0.111111	0.25
C1	P02794	FTH1	Early development	0.363636	0.142857	0.3	0.333333	0	0.111111	0.125
C1	Q96A00	PPP1R14A	Early development	0.545455	0.0714286	0.5	0.333333	0.125	0.111111	0.25
C1	Q8TAM6	ERMN	Early development	0.545455	0.0714286	0.3	0.333333	0.125	0.111111	0.25
C1	P06454	PTMA	Early development	0.545455	0.0714286	0.2	0.111111	0.375	0.111111	0.25
C1	P41222	PTGDS	Early development	0.454545	0.0714286	0.3	0.333333	0	0	0.125
C2	Q9UL25	RAB21	unbiased	0.727273	0.5	0.2	0	0	0	0
C2	P52815	MRPL12	unbiased	0.727273	0.5	0	0	0	0	0
C2	Q06124	PTPN11	unbiased	0.454545	0.785714	0.1	0.222222	0.25	0	0
C2	Q14254	FLOT2	unbiased	0.454545	0.714286	0.1	0.111111	0	0.111111	0
C2	Q8TAC9	SCAMP5	unbiased	0.363636	0.714286	0.2	0.111111	0.25	0	0
C2	P31943	HNRNPH1	unbiased	0.363636	0.714286	0.2	0	0.125	0.111111	0
C2	P41250	GARS	unbiased	0.272727	0.714286	0.2	0.333333	0.25	0.111111	0
C2	Q9NQX3	GPHN	unbiased	0.272727	0.642857	0.2	0.111111	0	0	0
C2	Q99714	HSD17B10	unbiased	0.272727	0.571429	0.2	0.222222	0.25	0	0
C2	Q9Y241	HIGD1A	unbiased	0.181818	0.571429	0.3	0	0.25	0	0
C2	Q9ULU8	CADPS	unbiased	0.0909091	0.571429	0.1	0.333333	0.25	0.111111	0
C2	P48163	ME1	unbiased	0.636364	0.5	0.1	0	0.125	0.111111	0
C2	Q93008	USP9X	unbiased	0.363636	0.5	0	0.222222	0.25	0.111111	0
C2	P00387	CYB5R3	unbiased	0.0909091	0.5	0.5	0.111111	0.125	0.222222	0
C2	P42262	GRIA2	unbiased	0.0909091	0.5	0.1	0.111111	0.375	0.111111	0
C2	Q9P0U1	TOMM7	unbiased	0	0.5	0.3	0.111111	0.25	0	0.375
C2	P52943	CRIP2	unbiased	0.454545	0.428571	0.1	0	0	0	0
C2	Q9Y4L1	HYOU1	unbiased	0.363636	0.428571	0.3	0.111111	0.375	0	0
C2	O95433	AHSA1	unbiased	0.363636	0.428571	0	0.222222	0.25	0	0
C2	O14745	SLC9A3R1	unbiased	0.272727	0.428571	0.3	0.333333	0	0.111111	0
C2	Q99784	OLFM1	unbiased	0.181818	0.428571	0.1	0.222222	0.375	0.222222	0
C2	P63244	RACK1	unbiased	0.0909091	0.428571	0.2	0	0	0.111111	0.125
C2	O15240	VGF	unbiased	0	0.428571	0.3	0.333333	0.25	0.222222	0
C2	Q86Y82	STX12	unbiased	0	0.428571	0.3	0.111111	0.125	0	0.125
C2	Q9UKU0	ACSL6	unbiased	0	0.428571	0.1	0.111111	0	0	0.125
C2	O14818	PSMA7	unbiased	0	0.428571	0.1	0	0.125	0	0
C2	Q02952	AKAP12	unbiased	0.454545	0.357143	0.4	0.111111	0.125	0	0
C2	P06703	S100A6	unbiased	0.272727	0.357143	0.3	0.111111	0.25	0	0.125
C2	O43676	NDUFB3	unbiased	0.272727	0.357143	0.1	0	0	0	0
C2	Q9NSE4	IARS2	unbiased	0.181818	0.357143	0.2	0.333333	0.375	0.111111	0
C2	P13521	SCG2	unbiased	0.181818	0.357143	0.2	0.111111	0.125	0.111111	0.125
C2	P04040	CAT	unbiased	0.181818	0.357143	0.1	0	0	0	0
C2	P09429	HMGB1	unbiased	0.0909091	0.357143	0.4	0	0.125	0.222222	0.125
C2	P61313	RPL15	unbiased	0.0909091	0.357143	0.2	0	0	0	0
C2	Q16566	CAMK4	unbiased	0.363636	0.285714	0.1	0.111111	0	0	0
C2	Q8WUM4	PDCD6IP	unbiased	0.363636	0.285714	0	0	0	0	0
C2	Q9BY67	CADM1	unbiased	0.272727	0.285714	0.1	0.222222	0.125	0.222222	0
C2	P61081	UBE2M	unbiased	0.272727	0.285714	0.1	0	0	0	0
C2	P51452	DUSP3	unbiased	0.181818	0.285714	0.2	0.333333	0.125	0	0.125
C2	Q08211	DHX9	unbiased	0.181818	0.285714	0.2	0	0.125	0.111111	0
C2	Q99584	S100A13	unbiased	0.181818	0.285714	0	0.222222	0	0	0
C2	P02730	SLC4A1	unbiased	0.0909091	0.285714	0.3	0.111111	0.125	0.111111	0
C2	Q05329	GAD2	unbiased	0.0909091	0.285714	0.2	0.333333	0.375	0.111111	0
C2	Q07960	ARHGAP1	unbiased	0	0.285714	0.2	0.333333	0.25	0.111111	0
C2	P62906	RPL10A	unbiased	0	0.285714	0.1	0.111111	0.125	0	0.125
C2	P21912	SDHB	unbiased	0	0.285714	0	0.111111	0.25	0.111111	0
C2	P27816	MAP4	unbiased	0.363636	0.214286	0.2	0.222222	0.125	0.111111	0
C2	Q01995	TAGLN	unbiased	0.363636	0.214286	0.1	0.333333	0.25	0.222222	0
C2	P17302	GJA1	unbiased	0.363636	0.214286	0.1	0.111111	0	0.111111	0
C2	P01024	C3	unbiased	0.272727	0.214286	0.2	0.111111	0	0	0
C2	Q8N335	GPD1L	unbiased	0.272727	0.214286	0.1	0	0.125	0	0
C2	Q96C19	EFHD2	unbiased	0.181818	0.214286	0.3	0.555556	0.125	0	0
C2	Q9UQB8	BAIAP2	unbiased	0.181818	0.214286	0.3	0.222222	0	0	0
C2	P36776	LONP1	unbiased	0.181818	0.214286	0.2	0.333333	0.25	0	0
C2	Q99436	PSMB7	unbiased	0.181818	0.214286	0	0	0	0	0
C2	Q7Z2K8	GPRIN1	unbiased	0.0909091	0.214286	0.2	0	0.125	0	0.125
C2	O94967	WDR47	unbiased	0.0909091	0.214286	0.1	0	0.125	0.222222	0.5
C2	Q9UQ03	CORO2B	unbiased	0.0909091	0.214286	0.1	0.111111	0	0	0
C2	Q9Y5S2	CDC42BPB	unbiased	0.0909091	0.214286	0	0.222222	0.125	0.222222	0
C2	Q7Z6G8	ANKS1B	unbiased	0.0909091	0.214286	0	0	0.25	0	0
C2	Q9Y285	FARSA	unbiased	0	0.214286	0.3	0.444444	0.25	0.111111	0
C2	O95674	CDS2	unbiased	0	0.214286	0.1	0.222222	0.625	0	0
C2	Q9UKX2	MYH2	unbiased	0	0.214286	0	0	0	0	0.125
C2	P06702	S100A9	unbiased	0	0.214286	0	0	0	0	0
C2	P13797	PLS3	unbiased	0.363636	0.142857	0.2	0.333333	0.125	0	0
C2	P49721	PSMB2	unbiased	0.272727	0.142857	0.2	0	0.125	0	0
C2	P20774	OGN	unbiased	0.272727	0.142857	0.1	0.111111	0.25	0	0
C2	Q9Y2I8	WDR37	unbiased	0.272727	0.142857	0	0.111111	0	0	0
C2	P62269	RPS18	unbiased	0.181818	0.142857	0.3	0.111111	0.125	0.111111	0.125
C2	Q9H0E2	TOLLIP	unbiased	0.181818	0.142857	0.2	0.444444	0.25	0.222222	0
C2	P23468	PTPRD	unbiased	0.181818	0.142857	0.1	0.111111	0.125	0	0
C2	Q9H1V8	SLC6A17	unbiased	0.181818	0.142857	0	0.111111	0.25	0	0
C2	P22234	PAICS	unbiased	0.181818	0.142857	0	0.111111	0	0	0
C2	Q8WXG6	MADD	unbiased	0.181818	0.142857	0	0	0	0	0
C2	P14927	UQCRB	unbiased	0.0909091	0.142857	0.2	0.222222	0.5	0.111111	0
C2	P07099	EPHX1	unbiased	0.0909091	0.142857	0.2	0.333333	0	0	0.125
C2	P62899	RPL31	unbiased	0.0909091	0.142857	0.2	0	0.375	0.111111	0
C2	P19525	EIF2AK2	unbiased	0.0909091	0.142857	0.2	0.111111	0	0.222222	0
C2	P62851	RPS25	unbiased	0.0909091	0.142857	0.2	0	0	0.111111	0.25
C2	Q07866	KLC1	unbiased	0.0909091	0.142857	0.1	0	0.125	0.333333	0
C2	Q86T65	DAAM2	unbiased	0.0909091	0.142857	0.1	0.111111	0.25	0.111111	0
C2	Q9NRX4	PHPT1	unbiased	0.0909091	0.142857	0.1	0.222222	0	0	0.25
C2	O60229	KALRN	unbiased	0.0909091	0.142857	0	0.111111	0.375	0	0
C2	O95563	MPC2	unbiased	0.0909091	0.142857	0	0	0	0	0.125
C2	Q15223	NECTIN1	unbiased	0.0909091	0.142857	0	0	0	0	0
C2	P28072	PSMB6	unbiased	0	0.142857	0.2	0.111111	0.25	0.333333	0.625
C2	P07384	CAPN1	unbiased	0	0.142857	0.2	0.111111	0.375	0.111111	0
C2	P30531	SLC6A1	unbiased	0	0.142857	0.1	0.333333	0.25	0.333333	0.125
C2	Q9UBS5	GABBR1	unbiased	0	0.142857	0.1	0.111111	0.125	0.111111	0
C2	P25789	PSMA4	unbiased	0	0.142857	0.1	0	0.125	0	0
C2	Q15388	TOMM20	unbiased	0	0.142857	0.1	0	0	0.111111	0
C2	Q86UY8	NT5DC3	unbiased	0	0.142857	0.1	0.111111	0	0	0
C2	P0CG30	GSTT2B	unbiased	0	0.142857	0	0.333333	0.25	0.111111	0.125
C2	O14521	SDHD	unbiased	0	0.142857	0	0.111111	0	0	0
C2	P04083	ANXA1	unbiased	0	0.142857	0	0	0.125	0	0
C2	P59666	DEFA3	unbiased	0	0.142857	0	0	0	0.111111	0
C2	Q9UI40	SLC24A2	unbiased	0	0.142857	0	0	0.125	0	0
C2	Q9UIA9	XPO7	unbiased	0	0.142857	0	0	0.125	0	0
C2	P05090	APOD	unbiased	0.454545	0.0714286	0.1	0.222222	0	0	0.125
C2	Q8N573	OXR1	unbiased	0.363636	0.0714286	0.3	0.111111	0.25	0.111111	0
C2	P20073	ANXA7	unbiased	0.363636	0.0714286	0.1	0.111111	0.125	0	0
C2	P27701	CD82	unbiased	0.363636	0.0714286	0.1	0	0	0	0
C2	Q9BX67	JAM3	unbiased	0.272727	0.0714286	0.3	0.222222	0	0	0
C2	P21695	GPD1	unbiased	0.272727	0.0714286	0.2	0	0	0	0.125
C2	Q8NFZ8	CADM4	unbiased	0.272727	0.0714286	0.1	0.333333	0	0.111111	0.125
C2	Q8TE73	DNAH5	unbiased	0.272727	0.0714286	0.1	0.111111	0.125	0.111111	0.125
C2	O60888	CUTA	unbiased	0.272727	0.0714286	0.1	0.111111	0	0	0
C2	P53396	ACLY	unbiased	0.272727	0.0714286	0.1	0	0.125	0	0
C2	Q9UF11	PLEKHB1	unbiased	0.272727	0.0714286	0	0.222222	0	0	0
C2	O75061	DNAJC6	unbiased	0.181818	0.0714286	0.3	0.333333	0.5	0.222222	0
C2	P11940	PABPC1	unbiased	0.181818	0.0714286	0.3	0.222222	0.375	0	0
C2	P02675	FGB	unbiased	0.181818	0.0714286	0.2	0.111111	0	0	0.125
C2	P12111	COL6A3	unbiased	0.181818	0.0714286	0.1	0	0	0	0
C2	P02671	FGA	unbiased	0.181818	0.0714286	0	0	0	0.111111	0.125
C2	P16070	CD44	unbiased	0.181818	0.0714286	0	0.222222	0	0	0
C2	P02679	FGG	unbiased	0.181818	0.0714286	0	0	0	0	0
C2	P02763	ORM1	unbiased	0.181818	0.0714286	0	0	0	0	0
C2	Q9UK76	JPT1	unbiased	0.0909091	0.0714286	0.2	0	0.25	0.444444	0.5
C2	Q8IVF2	AHNAK2	unbiased	0.0909091	0.0714286	0.2	0.111111	0	0	0
C2	P01876	IGHA1	unbiased	0.0909091	0.0714286	0.1	0.111111	0.125	0.111111	0
C2	Q9UEY8	ADD3	unbiased	0.0909091	0.0714286	0.1	0.222222	0.125	0	0
C2	Q13825	AUH	unbiased	0.0909091	0.0714286	0.1	0	0.125	0.111111	0
C2	A0MZ66	SHTN1	unbiased	0.0909091	0.0714286	0.1	0	0	0	0.125
C2	Q5SQI0	ATAT1	unbiased	0.0909091	0.0714286	0.1	0	0	0.111111	0
C2	Q99250	SCN2A	unbiased	0.0909091	0.0714286	0.1	0.111111	0	0	0
C2	P28838	LAP3	unbiased	0.0909091	0.0714286	0.1	0	0	0	0
C2	P21246	PTN	unbiased	0.0909091	0.0714286	0	0	0	0.111111	0.375
C2	O14964	HGS	unbiased	0.0909091	0.0714286	0	0.111111	0.125	0	0
C2	O95819	MAP4K4	unbiased	0.0909091	0.0714286	0	0	0.125	0	0
C2	P51888	PRELP	unbiased	0.0909091	0.0714286	0	0	0.125	0	0
C2	Q8NCW5	NAXE	unbiased	0.0909091	0.0714286	0	0	0.125	0	0
C2	Q9HB71	CACYBP	unbiased	0.0909091	0.0714286	0	0.111111	0	0	0
C2	P02790	HPX	unbiased	0.0909091	0.0714286	0	0	0	0	0
C2	Q27J81	INF2	unbiased	0.0909091	0.0714286	0	0	0	0	0
C2	P12109	COL6A1	unbiased	0	0.0714286	0.2	0	0.125	0	0
C2	O14827	RASGRF2	unbiased	0	0.0714286	0.1	0.111111	0.125	0	0
C2	Q53GQ0	HSD17B12	unbiased	0	0.0714286	0.1	0.111111	0	0	0
C2	Q9Y3E1	HDGFL3	unbiased	0	0.0714286	0.1	0	0.125	0	0
C2	P49753	ACOT2	unbiased	0	0.0714286	0	0.111111	0.125	0	0
C2	Q9NTJ5	SACM1L	unbiased	0	0.0714286	0	0.111111	0.125	0	0
C2	P08311	CTSG	unbiased	0	0.0714286	0	0	0	0.111111	0
C2	P31949	S100A11	unbiased	0	0.0714286	0	0.111111	0	0	0
C2	Q9NZJ7	MTCH1	unbiased	0	0.0714286	0	0.111111	0	0	0
C2	P01011	SERPINA3	unbiased	0	0.0714286	0	0	0	0	0
C2	P02788	LTF	unbiased	0	0.0714286	0	0	0	0	0
C2	P05109	S100A8	unbiased	0	0.0714286	0	0	0	0	0
C2	P08246	ELANE	unbiased	0	0.0714286	0	0	0	0	0
C2	P0DJI8	SAA1	unbiased	0	0.0714286	0	0	0	0	0
C2	P24158	PRTN3	unbiased	0	0.0714286	0	0	0	0	0
C2	P61626	LYZ	unbiased	0	0.0714286	0	0	0	0	0
C2	Q9UEW8	STK39	unbiased	0	0.0714286	0	0	0	0	0
C2	P29218	IMPA1	unbiased	0.454545	0	0.3	0.222222	0.125	0	0
C2	Q12906	ILF3	unbiased	0.454545	0	0.2	0	0	0	0
C2	Q99963	SH3GL3	unbiased	0.454545	0	0	0.111111	0	0	0
C2	P10644	PRKAR1A	unbiased	0.363636	0	0.2	0.222222	0	0	0
C2	O75368	SH3BGRL	unbiased	0.363636	0	0.1	0.222222	0.125	0	0.5
C2	P18206	VCL	unbiased	0.363636	0	0.1	0.444444	0.375	0	0
C2	Q13228	SELENBP1	unbiased	0.363636	0	0	0	0	0	0
C2	Q9H4G4	GLIPR2	unbiased	0.272727	0	0.2	0.222222	0	0	0
C2	Q15370	ELOB	unbiased	0.272727	0	0.1	0.222222	0.5	0.111111	0
C2	Q9H0R4	HDHD2	unbiased	0.272727	0	0.1	0.333333	0	0	0
C2	Q9Y2S2	CRYL1	unbiased	0.272727	0	0.1	0.111111	0	0	0
C2	Q9P0K1	ADAM22	unbiased	0.272727	0	0	0.111111	0.125	0	0
C2	Q9NZG7	NINJ2	unbiased	0.272727	0	0	0	0	0	0
C2	P48506	GCLC	unbiased	0.181818	0	0.1	0.111111	0	0	0
C2	Q99726	SLC30A3	unbiased	0.181818	0	0	0	0.25	0.111111	0.25
C2	P48539	PCP4	unbiased	0.181818	0	0	0	0.25	0	0
C2	P20700	LMNB1	unbiased	0.181818	0	0	0	0.125	0	0
C2	Q96PY5	FMNL2	unbiased	0.181818	0	0	0.111111	0	0	0
C2	Q96DZ9	CMTM5	unbiased	0.0909091	0	0.2	0.111111	0	0	0
C2	Q9ULV4	CORO1C	unbiased	0.0909091	0	0.2	0	0	0	0
C2	Q14155	ARHGEF7	unbiased	0.0909091	0	0.1	0.444444	0.25	0	0
C2	O75367	H2AFY	unbiased	0.0909091	0	0.1	0	0.25	0.111111	0.125
C2	P62829	RPL23	unbiased	0.0909091	0	0.1	0.111111	0.125	0.111111	0
C2	O94832	MYO1D	unbiased	0.0909091	0	0.1	0.222222	0	0	0
C2	O94919	ENDOD1	unbiased	0.0909091	0	0.1	0.222222	0	0	0
C2	O95298	NDUFC2	unbiased	0.0909091	0	0.1	0	0.125	0	0
C2	P13716	ALAD	unbiased	0.0909091	0	0.1	0.111111	0	0	0
C2	P12956	XRCC6	unbiased	0.0909091	0	0.1	0	0	0	0
C2	Q09666	AHNAK	unbiased	0.0909091	0	0	0.222222	0.25	0.222222	0
C2	P01019	AGT	unbiased	0.0909091	0	0	0.222222	0	0	0
C2	Q08257	CRYZ	unbiased	0.0909091	0	0	0.111111	0.125	0	0
C2	Q9ULP9	TBC1D24	unbiased	0.0909091	0	0	0.111111	0	0.111111	0
C2	P16083	NQO2	unbiased	0.0909091	0	0	0	0.125	0	0
C2	Q15436	SEC23A	unbiased	0.0909091	0	0	0	0.125	0	0
C2	P61769	B2M	unbiased	0.0909091	0	0	0	0	0	0
C2	P43155	CRAT	unbiased	0	0	0.2	0.111111	0.125	0	0.125
C2	P45381	ASPA	unbiased	0	0	0.2	0.222222	0.125	0	0
C2	Q12905	ILF2	unbiased	0	0	0.2	0	0	0.222222	0.125
C2	O75531	BANF1	unbiased	0	0	0.2	0.111111	0.125	0	0
C2	P16112	ACAN	unbiased	0	0	0.2	0	0	0	0.125
C2	P39019	RPS19	unbiased	0	0	0.1	0.111111	0.125	0.222222	0.125
C2	P51665	PSMD7	unbiased	0	0	0.1	0.111111	0.125	0.333333	0
C2	Q96AG4	LRRC59	unbiased	0	0	0.1	0.111111	0.25	0.111111	0.125
C2	Q16698	DECR1	unbiased	0	0	0.1	0.222222	0.25	0	0
C2	Q9UBQ0	VPS29	unbiased	0	0	0.1	0.222222	0.125	0	0.125
C2	P62166	NCS1	unbiased	0	0	0.1	0	0.125	0.222222	0
C2	P26378	ELAVL4	unbiased	0	0	0.1	0	0.125	0	0.125
C2	Q15818	NPTX1	unbiased	0	0	0.1	0.222222	0	0	0
C2	P21810	BGN	unbiased	0	0	0.1	0	0.125	0	0
C2	P39023	RPL3	unbiased	0	0	0	0.111111	0.375	0.222222	0
C2	Q9ULB1	NRXN1	unbiased	0	0	0	0	0.125	0.111111	0.375
C2	Q9Y570	PPME1	unbiased	0	0	0	0.111111	0.25	0.222222	0
C2	P31153	MAT2A	unbiased	0	0	0	0.111111	0.25	0.111111	0
C2	P55957	BID	unbiased	0	0	0	0.222222	0.125	0	0.125
C2	P32969	RPL9P9	unbiased	0	0	0	0.111111	0	0.111111	0
C2	Q53H12	AGK	unbiased	0	0	0	0.111111	0.125	0	0
C2	Q86TX2	ACOT1	unbiased	0	0	0	0	0	0	0.125
C3	O14810	CPLX1	Teenage/Young adulthood	0.363636	0.785714	0.3	0.333333	0.5	0.333333	0.125
C3	P55060	CSE1L	Teenage/Young adulthood	0.272727	0.785714	0.3	0.444444	0.5	0.666667	0
C3	Q92974	ARHGEF2	Teenage/Young adulthood	0.454545	0.714286	0.4	0.444444	0.625	0.222222	0
C3	P03905	MT-ND4	Teenage/Young adulthood	0.454545	0.714286	0.2	0.666667	0.875	0.222222	0
C3	O43390	HNRNPR	Teenage/Young adulthood	0.272727	0.714286	0.5	0.222222	0.625	0.444444	0.375
C3	O60506	SYNCRIP	Teenage/Young adulthood	0.272727	0.714286	0.5	0.222222	0.5	0.444444	0.375
C3	P02649	APOE	Teenage/Young adulthood	0.272727	0.714286	0.4	0.333333	0.375	0.444444	0.625
C3	O00505	KPNA3	Teenage/Young adulthood	0.272727	0.714286	0.4	0.444444	0.625	0.333333	0.125
C3	P00395	MT-CO1	Teenage/Young adulthood	0.181818	0.714286	0.5	0.555556	0.75	0.333333	0
C3	Q9Y2J0	RPH3A	Teenage/Young adulthood	0.454545	0.642857	0.2	0.444444	0.25	0.333333	0.125
C3	P61758	VBP1	Teenage/Young adulthood	0.363636	0.642857	0.3	0.555556	0.75	0.666667	0
C3	O43761	SYNGR3	Teenage/Young adulthood	0.363636	0.642857	0.3	0.555556	0.5	0.333333	0.25
C3	P26440	IVD	Teenage/Young adulthood	0.272727	0.642857	0.2	0.333333	0.75	0.222222	0
C3	Q13363	CTBP1	Teenage/Young adulthood	0.181818	0.642857	0.7	0.555556	0.625	0.222222	0.125
C3	Q9Y6C9	MTCH2	Teenage/Young adulthood	0.0909091	0.642857	0.2	0.555556	0.75	0.555556	0.125
C3	P54764	EPHA4	Teenage/Young adulthood	0.545455	0.571429	0.4	0.333333	0.625	0.444444	0
C3	P51553	IDH3G	Teenage/Young adulthood	0.454545	0.571429	0.5	0.777778	0.625	0.222222	0.125
C3	Q16851	UGP2	Teenage/Young adulthood	0.454545	0.571429	0.3	0	0.625	0.444444	0.25
C3	O95989	NUDT3	Teenage/Young adulthood	0.363636	0.571429	0.4	0.333333	0.25	0.333333	0.25
C3	Q07020	RPL18	Teenage/Young adulthood	0	0.571429	0.6	0.555556	0.75	0.777778	0.25
C3	P14324	FDPS	Teenage/Young adulthood	0.363636	0.5	0.5	0.777778	0.75	0.444444	0.125
C3	Q96MZ0	GDAP1L1	Teenage/Young adulthood	0.363636	0.5	0.4	0.555556	0.75	0.666667	0.125
C3	O00139	KIF2A	Teenage/Young adulthood	0.363636	0.5	0.3	0.333333	0.375	0.222222	0.5
C3	P62081	RPS7	Teenage/Young adulthood	0.272727	0.5	0.3	0.333333	0.875	0.666667	0.25
C3	O94910	ADGRL1	Teenage/Young adulthood	0.272727	0.5	0.3	0.444444	0.625	0.333333	0
C3	P50150	GNG4	Teenage/Young adulthood	0.272727	0.5	0.2	0.444444	0.5	0.555556	0.375
C3	P07355	ANXA2	Teenage/Young adulthood	0.272727	0.5	0.2	0.555556	0.5	0.111111	0.125
C3	P53041	PPP5C	Teenage/Young adulthood	0.181818	0.5	0.4	0.777778	0.75	0.555556	0.125
C3	Q6PI78	TMEM65	Teenage/Young adulthood	0.181818	0.5	0.3	0.444444	0.375	0.444444	0.125
C3	P23246	SFPQ	Teenage/Young adulthood	0.0909091	0.5	0.5	0.222222	0.5	0.444444	0.25
C3	O75145	PPFIA3	Teenage/Young adulthood	0.0909091	0.5	0.4	0.555556	0.75	0.666667	0
C3	Q00169	PITPNA	Teenage/Young adulthood	0.0909091	0.5	0.4	0.444444	0.875	0.555556	0
C3	P38117	ETFB	Teenage/Young adulthood	0.0909091	0.5	0.2	0.666667	0.625	0.111111	0
C3	P01034	CST3	Teenage/Young adulthood	0.454545	0.428571	0.4	0	0.625	0.555556	0.625
C3	O95373	IPO7	Teenage/Young adulthood	0.454545	0.428571	0.4	0.111111	0.375	0.222222	0
C3	P24821	TNC	Teenage/Young adulthood	0.363636	0.428571	0.5	0.222222	0.625	0.444444	0.875
C3	P51970	NDUFA8	Teenage/Young adulthood	0.363636	0.428571	0.2	0.444444	0.75	0.222222	0.125
C3	Q8NC96	NECAP1	Teenage/Young adulthood	0.272727	0.428571	0.3	0.333333	0.25	0.333333	0
C3	Q01105	SET	Teenage/Young adulthood	0.181818	0.428571	0.3	0.111111	0.25	0.333333	0.375
C3	Q9P260	RELCH	Teenage/Young adulthood	0	0.428571	0.3	0.444444	0.75	0	0
C3	P02652	APOA2	Teenage/Young adulthood	0.636364	0.357143	0.5	0.222222	0.375	0.777778	0.5
C3	P54727	RAD23B	Teenage/Young adulthood	0.636364	0.357143	0.4	0.222222	0.5	0.666667	0.125
C3	P15880	RPS2	Teenage/Young adulthood	0.363636	0.357143	0.4	0	0.25	0.555556	0.375
C3	Q96PV0	SYNGAP1	Teenage/Young adulthood	0.272727	0.357143	0.1	0.555556	0.75	0.444444	0
C3	Q8NFP9	NBEA	Teenage/Young adulthood	0.181818	0.357143	0.5	0.444444	0.625	0.555556	0.125
C3	Q13838	DDX39B	Teenage/Young adulthood	0.181818	0.357143	0.5	0.555556	0.625	0.444444	0
C3	O14576	DYNC1I1	Teenage/Young adulthood	0.181818	0.357143	0.4	0.222222	0.375	0.333333	0.375
C3	Q9NQW7	XPNPEP1	Teenage/Young adulthood	0.181818	0.357143	0.4	0.111111	0.25	0.222222	0.25
C3	P78310	CXADR	Teenage/Young adulthood	0.181818	0.357143	0.2	0.111111	0.5	0.555556	0.625
C3	Q9HC38	GLOD4	Teenage/Young adulthood	0.181818	0.357143	0.2	0.444444	0.375	0.444444	0.25
C3	P05388	RPLP0	Teenage/Young adulthood	0.181818	0.357143	0.2	0	0.375	0.111111	0.25
C3	Q8TDJ6	DMXL2	Teenage/Young adulthood	0.0909091	0.357143	0.3	0.666667	0.5	0.111111	0
C3	P07305	H1F0	Teenage/Young adulthood	0.454545	0.285714	0.6	0.444444	0.375	0.555556	0.75
C3	Q9Y224	RTRAF	Teenage/Young adulthood	0.454545	0.285714	0.3	0.111111	0.25	0.333333	0
C3	Q9UI09	NDUFA12	Teenage/Young adulthood	0.363636	0.285714	0.5	0.666667	0.875	0.333333	0.125
C3	Q15181	PPA1	Teenage/Young adulthood	0.363636	0.285714	0.5	0.666667	0.625	0.444444	0
C3	P48556	PSMD8	Teenage/Young adulthood	0.272727	0.285714	0.3	0.222222	0.25	0.333333	0
C3	Q15102	PAFAH1B3	Teenage/Young adulthood	0.181818	0.285714	0.3	0.222222	0.375	0.444444	0.5
C3	P30046	DDT	Teenage/Young adulthood	0.181818	0.285714	0.3	0.222222	0.375	0.333333	0.375
C3	O00533	CHL1	Teenage/Young adulthood	0.181818	0.285714	0.2	0	0.125	0.777778	0.375
C3	O60282	KIF5C	Teenage/Young adulthood	0.0909091	0.285714	0.5	0.333333	0.5	0.444444	0.375
C3	P60866	RPS20	Teenage/Young adulthood	0.0909091	0.285714	0.3	0.333333	0.375	0.444444	0.125
C3	Q14832	GRM3	Teenage/Young adulthood	0.0909091	0.285714	0.2	0.111111	0.5	0.444444	0
C3	Q07666	KHDRBS1	Teenage/Young adulthood	0	0.285714	0.3	0.222222	0.375	0.444444	0.25
C3	Q6P587	FAHD1	Teenage/Young adulthood	0	0.285714	0.3	0	0.5	0.222222	0.125
C3	P49720	PSMB3	Teenage/Young adulthood	0	0.285714	0.2	0.555556	0.5	0.222222	0
C3	O60331	PIP5K1C	Teenage/Young adulthood	0.363636	0.214286	0.3	0.555556	0.875	0.333333	0.25
C3	P35527	KRT9	Teenage/Young adulthood	0.272727	0.214286	0.5	0.555556	0.375	0.444444	0.25
C3	P67870	CSNK2B	Teenage/Young adulthood	0.272727	0.214286	0.2	0	0.25	0.333333	0
C3	Q4ZHG4	FNDC1	Teenage/Young adulthood	0.272727	0.214286	0.1	0	0.25	0.444444	0.125
C3	P37802	TAGLN2	Teenage/Young adulthood	0.0909091	0.214286	0.3	0.222222	0.375	0.444444	0.625
C3	O95057	DIRAS1	Teenage/Young adulthood	0.0909091	0.214286	0.2	0.111111	0	0.555556	0.25
C3	O00330	PDHX	Teenage/Young adulthood	0	0.214286	0.3	0.666667	0.75	0.444444	0.125
C3	Q8TBG9	SYNPR	Teenage/Young adulthood	0	0.214286	0.3	0.444444	0.75	0.222222	0.125
C3	O43681	ASNA1	Teenage/Young adulthood	0	0.214286	0.3	0.333333	0.625	0.444444	0
C3	P31689	DNAJA1	Teenage/Young adulthood	0.272727	0.142857	0.3	0.111111	0.375	0.333333	0
C3	Q9UFN0	NIPSNAP3A	Teenage/Young adulthood	0.181818	0.142857	0.3	0.333333	0.5	0.444444	0
C3	O43674	NDUFB5	Teenage/Young adulthood	0.181818	0.142857	0.2	0.555556	0.5	0.111111	0.125
C3	Q6U841	SLC4A10	Teenage/Young adulthood	0.181818	0.142857	0.1	0.555556	0.5	0.111111	0
C3	P13645	KRT10	Teenage/Young adulthood	0.0909091	0.142857	0.5	0.555556	0.5	0.444444	0.25
C3	Q9Y4F1	FARP1	Teenage/Young adulthood	0.0909091	0.142857	0.3	0.111111	0.75	0.555556	0.625
C3	Q9H479	FN3K	Teenage/Young adulthood	0.0909091	0.142857	0.1	0.555556	0.375	0.222222	0.5
C3	Q8N9R8	SCAI	Teenage/Young adulthood	0.0909091	0.142857	0.1	0.555556	0.5	0.111111	0
C3	O60716	CTNND1	Teenage/Young adulthood	0	0.142857	0.3	0.222222	0.75	0.444444	0
C3	O95202	LETM1	Teenage/Young adulthood	0	0.142857	0.3	0.333333	0.5	0.444444	0
C3	O14787	TNPO2	Teenage/Young adulthood	0	0.142857	0.3	0.111111	0.5	0.444444	0
C3	P56181	NDUFV3	Teenage/Young adulthood	0	0.142857	0.2	0.444444	0.625	0.222222	0
C3	P38159	RBMX	Teenage/Young adulthood	0.0909091	0.0714286	0.2	0.111111	0.375	0.333333	0.125
C3	Q04828	AKR1C1	Teenage/Young adulthood	0	0.0714286	0.3	0	0.25	0.333333	0.25
C3	P11413	G6PD	Teenage/Young adulthood	0	0.0714286	0.2	0.444444	0.625	0.111111	0.125
C3	Q96ID5	IGSF21	Teenage/Young adulthood	0	0.0714286	0.1	0.111111	0.5	0.555556	0.5
C3	P43034	PAFAH1B1	Teenage/Young adulthood	0.272727	0	0.4	0.333333	0.875	0.444444	0.25
C3	P23381	WARS	Teenage/Young adulthood	0.272727	0	0.3	0.555556	0.375	0.444444	0.125
C3	P13646	KRT13	Teenage/Young adulthood	0.0909091	0	0.5	0.555556	0.375	0.444444	0.25
C3	P55010	EIF5	Teenage/Young adulthood	0.0909091	0	0.2	0.666667	0.75	0.333333	0
C4	P62701	RPS4X	Adulthood	0.181818	0.142857	0.6	0.555556	0.875	0.666667	0.625
C4	Q96HU8	DIRAS2	Adulthood	0.181818	0.142857	0.3	0.666667	0.75	0.666667	0.625
C4	P19338	NCL	Adulthood	0	0.0714286	0.7	0.888889	0.625	0.444444	0.625
C4	O60493	SNX3	Adulthood	0	0	0.4	0.444444	0.75	0.444444	0.75
