# Supplementary material for: Temporal proteomic profiling of postnatal human cortical development
Source: Transl Psychiatry. 2018 Dec 5;8:267. doi: 10.1038/s41398-018-0306-4 (PMC6281671; doi:10.1038/s41398-018-0306-4)
Supplement: Supplementary file 4 — Table S3 [file 41398_2018_306_MOESM4_ESM.xlsx]

## Sheet: Table S3
Supplementary Table 3. Proteome-wide associations to chronological age and distinct postnatal time periods (Bonferonni P < 8.5E-8).
Uniprot ID	Protein	Module Membership	Chronological age-related		NEONATE		INFANT		TODDLER		SCHOOL AGE		TEENAGER		YOUNG ADULT		ADULT
			T-statistic	P-value	Spearman R	P-value	Spearman R	P-value	Spearman R	P-value	Spearman R	P-value	Spearman R	P-value	Spearman R	P-value	Spearman R	P-value
P10768	DCLK1	M4	-10.786	6.01596e-16	0.57	0	0.45	0	0.02	0.893	-0.08	0.514	-0.28	0.018	-0.37	0.002	-0.48	0
P59768	CALB2	M4	-9.154	3.50566e-13	0.59	0	0.46	0	-0.02	0.893	-0.11	0.367	-0.19	0.112	-0.42	0	-0.48	0
Q9Y2A7	DPYSL5	M4	-8.951	7.86134e-13	0.63	0	0.41	0.001	-0.06	0.625	-0.03	0.833	-0.26	0.032	-0.41	0	-0.45	0
P40926	RAP1GDS1	M4	-8.95	7.89926e-13	0.61	0	0.38	0.001	-0.02	0.879	-0.04	0.751	-0.25	0.04	-0.41	0	-0.43	0
Q6UWR7	FABP3	M4	-8.511	4.57409e-12	0.49	0	0.35	0.004	-0.02	0.853	0	0.986	-0.23	0.055	-0.32	0.008	-0.41	0.001
P29401	MARCKS	M4	-8.321	9.79283e-12	0.57	0	0.44	0	-0.07	0.589	-0.15	0.221	-0.21	0.078	-0.26	0.03	-0.5	0
P23515	CNTN1	M4	-7.733	1.04642e-10	0.58	0	0.44	0	-0.14	0.256	-0.13	0.28	-0.2	0.107	-0.34	0.005	-0.37	0.002
P18859	QDPR	M1	7.707	1.16388e-10	-0.53	0	-0.36	0.002	-0.21	0.085	0.18	0.14	0.29	0.016	0.37	0.002	0.43	0
P60981	VCP	M4	-7.688	1.25302e-10	0.55	0	0.47	0	0.02	0.866	-0.24	0.051	-0.23	0.058	-0.35	0.003	-0.39	0.001
O75746	PGM2L1	M4	-7.639	1.52754e-10	0.53	0	0.43	0	-0.04	0.749	-0.01	0.93	-0.28	0.021	-0.39	0.001	-0.4	0.001
O00217	NCAN	M4	-7.256	7.13438e-10	0.54	0	0.45	0	-0.09	0.457	-0.09	0.469	-0.26	0.03	-0.35	0.004	-0.38	0.001
Q7L099	MAP1LC3A	M4	-7.217	8.36079e-10	0.51	0	0.31	0.009	-0.27	0.022	0.06	0.647	-0.03	0.824	-0.25	0.04	-0.45	0
Q99623	GDA	M4	-7.001	1.99346e-09	0.35	0.003	0.52	0	0.01	0.919	-0.1	0.406	-0.18	0.13	-0.29	0.017	-0.47	0
P38646	PPP2R1A	M4	-6.976	2.20169e-09	0.47	0	0.44	0	-0.26	0.028	0.13	0.297	-0.14	0.248	-0.41	0	-0.35	0.003
Q16836	OXCT1	M4	-6.818	4.14865e-09	0.33	0.006	0.55	0	-0.03	0.8	-0.08	0.502	-0.15	0.212	-0.35	0.003	-0.43	0
O43181	PRKAR2B	M4	-6.78	4.8163e-09	0.6	0	0.43	0	-0.04	0.736	-0.25	0.041	-0.13	0.272	-0.39	0.001	-0.37	0.002
P00441	DPYSL4	M4	-6.668	7.54268e-09	0.37	0.002	0.47	0	-0.04	0.774	-0.11	0.387	-0.17	0.161	-0.28	0.02	-0.4	0.001
Q08209	FSCN1	M4	-6.501	1.46871e-08	0.42	0	0.26	0.032	0.03	0.813	-0.01	0.958	-0.2	0.107	-0.3	0.014	-0.32	0.008
P61978	ARPC4	M4	-6.488	1.54303e-08	0.52	0	0.39	0.001	-0.03	0.833	-0.11	0.349	-0.17	0.173	-0.38	0.001	-0.37	0.002
Q05193	LASP1	M4	-6.446	1.82703e-08	0.25	0.041	0.48	0	0.01	0.96	0.09	0.48	-0.19	0.112	-0.38	0.001	-0.39	0.001
P06732	CACNA2D1	M4	-6.342	2.76201e-08	0.57	0	0.41	0	0.04	0.774	-0.27	0.024	-0.3	0.013	-0.27	0.024	-0.34	0.004
P19086	ALDH9A1	M1	6.201	4.81211e-08	-0.17	0.151	-0.31	0.009	-0.12	0.326	0	0.986	0.11	0.352	0.25	0.04	0.35	0.004
P43003	FABP7	M4	-6.116	6.73322e-08	0.62	0	0.37	0.002	0.01	0.906	-0.24	0.045	-0.25	0.04	-0.33	0.005	-0.33	0.005
P43004	YWHAE	M4	-6.109	6.90777e-08	0.56	0	0.37	0.002	-0.11	0.37	-0.06	0.621	-0.17	0.173	-0.35	0.003	-0.39	0.001
P13611	ARPC2	M4	-6.107	6.98575e-08	0.46	0	0.41	0	0.01	0.919	-0.17	0.156	-0.13	0.297	-0.37	0.002	-0.36	0.002
Q9Y2T3	ACTR2	M4	-6.006	1.03806e-07	0.31	0.009	0.39	0.001	0.07	0.555	-0.05	0.698	-0.06	0.643	-0.4	0.001	-0.41	0
Q9NTK5	PTPRZ1	M4	-5.92	1.45071e-07	0.53	0	0.29	0.017	-0.02	0.866	-0.09	0.458	-0.18	0.145	-0.37	0.002	-0.28	0.02
Q9BPW8	NFASC	M1	5.917	1.46965e-07	-0.57	0	-0.4	0.001	-0.08	0.489	0.23	0.058	0.31	0.009	0.33	0.005	0.33	0.005
Q06830	L1CAM	M4	-5.865	1.79888e-07	0.59	0	0.44	0	-0.04	0.749	-0.23	0.058	-0.25	0.038	-0.37	0.002	-0.3	0.011
P56381	GNAZ	M4	-5.839	1.99346e-07	0.43	0	0.41	0.001	0.01	0.919	-0.09	0.448	-0.23	0.06	-0.3	0.013	-0.38	0.001
O14880	TXN	M4	-5.832	2.04368e-07	0.47	0	0.31	0.01	0	0.973	-0.08	0.491	-0.17	0.156	-0.33	0.006	-0.32	0.008
P62942	PSAP	M2	5.818	2.15724e-07	-0.33	0.006	-0.32	0.008	-0.25	0.035	0.16	0.178	0.26	0.029	0.24	0.047	0.37	0.002
P13693	STMN1	M4	-5.794	2.37302e-07	0.6	0	0.38	0.001	-0.12	0.344	-0.16	0.202	-0.25	0.038	-0.29	0.014	-0.32	0.008
P10809	HSBP1	M4	-5.768	2.62064e-07	0.47	0	0.5	0	-0.15	0.216	-0.07	0.572	-0.12	0.315	-0.4	0.001	-0.39	0.001
O75122	MAPT	M4	-5.594	5.13208e-07	0.35	0.004	0.35	0.003	-0.14	0.249	-0.09	0.469	-0.22	0.075	-0.15	0.228	-0.22	0.072
P13639	CKB	M1	5.59	5.21619e-07	-0.62	0	-0.34	0.004	-0.08	0.51	0.15	0.228	0.46	0	0.27	0.027	0.33	0.006
Q96F85	EEF1G	M4	-5.562	5.7986e-07	0.38	0.001	0.41	0	0.08	0.51	-0.13	0.297	-0.23	0.055	-0.29	0.016	-0.36	0.002
P62491	FABP5	M4	-5.553	6.01693e-07	0.58	0	0.39	0.001	-0.05	0.698	-0.24	0.043	-0.29	0.017	-0.28	0.018	-0.26	0.03
P78417	CALM3	M4	-5.526	6.67022e-07	0.4	0.001	0.3	0.012	-0.05	0.661	-0.08	0.525	-0.09	0.48	-0.2	0.094	-0.4	0.001
Q16653	ARPC1A	M4	-5.487	7.7302e-07	0.28	0.019	0.36	0.002	-0.05	0.673	0.09	0.48	-0.03	0.795	-0.42	0	-0.34	0.004
Q99962	PALM	M4	-5.466	8.39007e-07	0.24	0.043	0.42	0	0.05	0.661	0.05	0.659	-0.21	0.085	-0.36	0.003	-0.34	0.004
P58546	BASP1	M4	-5.386	1.14051e-06	0.45	0	0.37	0.002	-0.04	0.774	-0.16	0.202	-0.15	0.205	-0.2	0.102	-0.42	0
Q96QK1	WDR1	M4	-5.265	1.79985e-06	0.4	0.001	0.52	0	-0.15	0.222	-0.21	0.078	-0.05	0.676	-0.35	0.004	-0.3	0.013
P14136	TPPP	M1	5.257	1.85811e-06	-0.6	0	-0.34	0.004	-0.1	0.408	0.19	0.109	0.32	0.008	0.33	0.006	0.35	0.003
Q96JE9	NRCAM	M4	-5.25	1.90899e-06	0.34	0.004	0.39	0.001	0.02	0.879	0.02	0.888	-0.13	0.297	-0.39	0.001	-0.39	0.001
P0CG48	PKM	M1	5.19	2.3908e-06	-0.57	0	-0.29	0.017	-0.15	0.216	0.14	0.235	0.39	0.001	0.26	0.031	0.36	0.002
Q9NUJ1	MOG	M1	5.18	2.47921e-06	-0.54	0	-0.37	0.002	-0.01	0.946	0.22	0.069	0.17	0.167	0.32	0.007	0.36	0.003
P63261	VCAN	M1	5.17	2.57878e-06	-0.54	0	-0.36	0.002	-0.05	0.711	0.22	0.069	0.2	0.096	0.32	0.008	0.35	0.003
P61077	GAP43	M4	-5.115	3.17019e-06	0.62	0	0.39	0.001	-0.2	0.099	-0.17	0.166	-0.17	0.161	-0.23	0.056	-0.39	0.001
Q15149	HNRNPK	M4	-5.07	3.74184e-06	0.53	0	0.37	0.002	-0.02	0.84	-0.09	0.469	-0.28	0.019	-0.29	0.015	-0.37	0.002
Q99879	PRKACB	M4	-5.068	3.77813e-06	0.57	0	0.41	0	-0.05	0.673	-0.23	0.058	-0.21	0.081	-0.35	0.003	-0.3	0.013
O14950	IGSF8	M1	5.038	4.21081e-06	-0.59	0	-0.36	0.002	0.03	0.787	0.21	0.084	0.27	0.027	0.25	0.038	0.34	0.004
P09497	REEP5	M4	-5.033	4.30056e-06	0.21	0.076	0.06	0.626	0.12	0.326	0.16	0.196	0.07	0.553	-0.22	0.063	-0.45	0
P09211	HNRNPA2B1	M4	-5.032	4.31596e-06	0.55	0	0.42	0	-0.04	0.774	-0.25	0.04	-0.26	0.032	-0.33	0.006	-0.25	0.038
P30153	ACTR3	M4	-4.957	5.69392e-06	0.35	0.003	0.39	0.001	-0.04	0.723	-0.08	0.514	-0.05	0.67	-0.32	0.007	-0.37	0.002
P12532	S100B	M1	4.955	5.7365e-06	-0.61	0	-0.24	0.043	-0.02	0.893	0.13	0.272	0.16	0.179	0.3	0.013	0.4	0.001
O94760	NPEPPS	M4	-4.842	8.70615e-06	0.49	0	0.23	0.058	-0.19	0.118	-0.03	0.819	-0.04	0.767	-0.2	0.105	-0.37	0.002
P62249	MAPRE3	M4	-4.837	8.86561e-06	0.29	0.017	0.36	0.002	-0.13	0.302	0.05	0.672	-0.12	0.324	-0.3	0.012	-0.26	0.032
P21926	CCT8	M4	-4.785	1.07313e-05	0.45	0	0.28	0.02	-0.21	0.079	-0.06	0.647	-0.09	0.446	-0.27	0.027	-0.2	0.107
Q00325	OPCML	M4	-4.755	1.19474e-05	0.49	0	0.31	0.01	-0.12	0.335	-0.1	0.427	-0.07	0.591	-0.3	0.012	-0.33	0.005
Q96GW7	CALR	M4	-4.733	1.29262e-05	0.3	0.013	0.37	0.002	0.03	0.787	-0.13	0.28	-0.08	0.54	-0.29	0.017	-0.33	0.006
P35232	MARCKSL1	M4	-4.712	1.39559e-05	0.56	0	0.44	0	-0.19	0.126	-0.22	0.069	-0.34	0.004	-0.24	0.043	-0.16	0.185
O15540	ALCAM	M4	-4.712	1.39699e-05	0.54	0	0.44	0	-0.07	0.543	-0.27	0.025	-0.28	0.021	-0.25	0.041	-0.27	0.026
P63027	NCAM1	M4	-4.665	1.65365e-05	0.57	0	0.39	0.001	-0.21	0.088	-0.16	0.189	-0.13	0.306	-0.23	0.058	-0.37	0.002
P30101	GPM6A	M4	-4.642	1.80082e-05	0.48	0	0.36	0.002	0	0.973	-0.2	0.098	-0.18	0.15	-0.3	0.013	-0.31	0.009
Q13011	PLP1	M1	4.597	2.11395e-05	-0.59	0	-0.29	0.015	0.05	0.711	0.24	0.051	0.11	0.372	0.24	0.045	0.38	0.001
P53597	RAB7A	M4	-4.56	2.41295e-05	0.28	0.021	0.12	0.307	-0.05	0.711	0.16	0.196	-0.12	0.333	-0.12	0.313	-0.34	0.004
P31323	ADD2	M3	-4.496	3.03243e-05	0.07	0.559	0.29	0.015	0.02	0.84	-0.02	0.888	0.02	0.882	-0.18	0.145	-0.29	0.015
P35080	SAR1A	M4	-4.492	3.07542e-05	0.47	0	0.38	0.001	-0.1	0.427	-0.1	0.416	-0.27	0.023	-0.23	0.056	-0.29	0.014
P09382	CNP	M1	4.472	3.30135e-05	-0.59	0	-0.28	0.018	0	1	0.24	0.048	0.16	0.198	0.28	0.02	0.33	0.006
P55072	ACOT7	M4	-4.454	3.52012e-05	0.43	0	0.38	0.001	-0.32	0.007	-0.09	0.48	0.02	0.882	-0.18	0.15	-0.36	0.003
O43920	NUTF2	M4	-4.444	3.65265e-05	0.22	0.068	0.24	0.046	0.21	0.082	-0.06	0.609	-0.04	0.767	-0.33	0.005	-0.33	0.005
Q16181	RALA	M4	-4.443	3.66431e-05	0.39	0.001	0.09	0.442	0.04	0.774	0.05	0.711	-0.21	0.081	-0.11	0.349	-0.32	0.008
O60262	MBP	M1	4.408	4.14711e-05	-0.58	0	-0.29	0.017	-0.03	0.827	0.22	0.063	0.15	0.205	0.32	0.008	0.32	0.007
Q14103	CBR1	M1	4.376	4.63602e-05	-0.49	0	-0.32	0.007	-0.08	0.521	0.26	0.029	0.15	0.233	0.29	0.016	0.33	0.006
O95139	GNAO1	M4	-4.367	4.78256e-05	0.4	0.001	0.32	0.007	0.03	0.813	-0.16	0.183	-0.08	0.54	-0.26	0.029	-0.37	0.002
Q9NVJ2	MAP1LC3B	M4	-4.358	4.94022e-05	0.44	0	0.16	0.196	-0.33	0.006	0.1	0.396	-0.02	0.853	-0.11	0.387	-0.31	0.009
P07602	ANK2	M4	-4.35	5.07521e-05	0.49	0	0.47	0	-0.18	0.139	-0.15	0.208	-0.22	0.072	-0.24	0.049	-0.32	0.008
Q9Y4G6	GMFB	M4	-4.34	5.26366e-05	0.31	0.009	0.33	0.006	-0.07	0.566	0.04	0.764	-0.16	0.185	-0.32	0.008	-0.23	0.055
P01857	MTPN	M4	-4.338	5.30251e-05	0.35	0.003	0.21	0.089	0.01	0.96	0.08	0.525	-0.24	0.048	-0.13	0.288	-0.38	0.001
Q9P0J0	SNCG	M2	4.32	5.64041e-05	-0.53	0	-0.36	0.002	-0.08	0.532	0.15	0.208	0.33	0.006	0.36	0.002	0.28	0.022
P60660	SEPT_3	M4	-4.257	7.01645e-05	0.17	0.165	0.45	0	-0.07	0.555	-0.08	0.502	-0.04	0.739	-0.25	0.036	-0.29	0.016
P47756	GSN	M1	4.234	7.6131e-05	-0.56	0	-0.29	0.017	0.03	0.813	0.19	0.126	0.13	0.272	0.29	0.015	0.33	0.005
P60033	CRYAB	M1	4.199	8.57052e-05	-0.3	0.013	-0.33	0.006	-0.04	0.723	0.11	0.358	0.05	0.67	0.24	0.045	0.37	0.002
Q9Y4W6	NEFM	M1	4.156	9.95219e-05	-0.34	0.004	-0.34	0.004	-0.11	0.352	0.16	0.178	0.15	0.219	0.3	0.011	0.3	0.012
Q9UPR5	CAP1	M4	-4.152	0.000100862	0.34	0.004	0.23	0.058	0.16	0.186	-0.08	0.502	-0.19	0.116	-0.39	0.001	-0.17	0.156
Q9NZ45	S100A1	M1	4.152	0.000100982	-0.58	0	-0.32	0.007	-0.03	0.813	0.16	0.202	0.3	0.014	0.34	0.004	0.28	0.02
O60641	CKM	M2	4.142	0.000104419	-0.41	0	-0.28	0.02	-0.13	0.271	0.16	0.178	0.35	0.003	0.24	0.045	0.19	0.125
Q96AB3	GPD2	M4	-4.129	0.000109086	0.32	0.007	0.36	0.002	0.02	0.853	-0.23	0.061	-0.1	0.393	-0.13	0.272	-0.36	0.002
Q04760	HSPH1	M4	-4.105	0.000118382	0.12	0.329	0.36	0.002	-0.02	0.879	-0.04	0.738	-0.02	0.868	-0.25	0.041	-0.25	0.042
Q8N111	GNG2	M4	-4.093	0.000123528	0.59	0	0.36	0.002	-0.2	0.106	-0.21	0.078	-0.21	0.078	-0.2	0.094	-0.27	0.027
Q9H299	GSTO1	M1	4.073	0.000131942	-0.5	0	-0.34	0.004	0.16	0.18	0.17	0.161	0.06	0.616	0.19	0.118	0.39	0.001
O76070	BCAN	M4	-4.073	0.000132039	0.23	0.052	0.26	0.031	-0.11	0.389	0.1	0.416	-0.1	0.424	-0.14	0.235	-0.33	0.005
Q9NUQ9	SPTBN1	M4	-4.069	0.000133667	0.21	0.087	0.42	0	-0.21	0.085	-0.04	0.744	0	0.985	-0.23	0.061	-0.25	0.038
Q13813	CLDN11	M1	4.062	0.000137265	-0.5	0	-0.25	0.042	-0.08	0.489	0.28	0.019	0.07	0.565	0.28	0.018	0.31	0.01
Q9UPN3	HPCA	M3	-4.052	0.00014189	0.21	0.085	0.29	0.015	-0.11	0.352	-0.13	0.305	0.05	0.711	-0.05	0.685	-0.34	0.004
P49189	ALB	M5	-4.048	0.000143608	0.38	0.001	0.17	0.162	0.07	0.566	-0.16	0.196	-0.05	0.656	-0.18	0.136	-0.32	0.008
O00410	SLC8A2	M5	-4.045	0.000145369	-0.06	0.615	0.42	0	0.25	0.042	0.02	0.888	-0.13	0.272	-0.33	0.006	-0.27	0.026
P84074	CAND1	M4	-4.041	0.000147073	0.42	0	0.36	0.003	-0.22	0.07	-0.1	0.437	-0.05	0.656	-0.15	0.228	-0.38	0.001
P06753	CCT2	M4	-3.999	0.000169379	0.56	0	0.37	0.002	-0.24	0.051	-0.06	0.597	-0.21	0.088	-0.3	0.013	-0.27	0.027
Q96FJ2	SIRT2	M1	3.991	0.000174492	-0.53	0	-0.24	0.05	-0.05	0.711	0.21	0.084	0.14	0.24	0.25	0.036	0.32	0.007
P21796	HNRNPD	M4	-3.988	0.000176009	0.45	0	0.36	0.002	-0.05	0.686	-0.16	0.178	-0.15	0.212	-0.36	0.002	-0.21	0.081
P84243	TPM3	M4	-3.986	0.000177135	0.55	0	0.28	0.022	-0.11	0.37	-0.22	0.066	-0.18	0.135	-0.27	0.026	-0.16	0.185
P78357	CCT4	M4	-3.984	0.000178096	0.53	0	0.29	0.016	-0.16	0.18	-0.2	0.094	-0.08	0.516	-0.21	0.087	-0.28	0.019
P40227	CNTNAP1	M1	3.978	0.000181746	-0.39	0.001	-0.35	0.003	-0.08	0.489	0.22	0.063	0.1	0.403	0.33	0.005	0.29	0.017
P07108	LANCL1	M1	3.968	0.000188115	-0.32	0.008	-0.17	0.153	-0.16	0.186	0.13	0.305	0.13	0.297	0.16	0.202	0.34	0.005
O75380	RHOA	M4	-3.958	0.000194388	0.5	0	0.22	0.073	-0.24	0.045	-0.06	0.597	-0.03	0.838	-0.33	0.006	-0.14	0.264
P48426	CD9	M1	3.937	0.000208546	-0.51	0	-0.28	0.021	-0.04	0.761	0.21	0.087	0.16	0.185	0.25	0.038	0.33	0.006
P32004	ALDH7A1	M1	3.91	0.000228681	-0.36	0.003	-0.18	0.137	-0.24	0.043	0.05	0.659	0.15	0.205	0.37	0.002	0.3	0.012
Q8NCB2	LANCL2	M4	-3.909	0.000229231	0.13	0.283	0.33	0.006	0.14	0.236	-0.02	0.874	-0.03	0.781	-0.31	0.01	-0.34	0.004
P13987	CD59	M3	3.88	0.000252001	-0.48	0	-0.2	0.104	0.03	0.8	0.16	0.183	0.18	0.145	0.11	0.349	0.3	0.014
Q9BRX8	PPP1CB	M4	-3.865	0.000265577	0.26	0.028	0.26	0.028	0.09	0.478	-0.02	0.874	-0.06	0.616	-0.33	0.006	-0.3	0.011
P49773	PIP4K2A	M1	3.834	0.000294272	-0.39	0.001	-0.18	0.141	-0.1	0.437	0.12	0.331	0.1	0.424	0.17	0.161	0.37	0.002
Q9NQ66	KPNB1	M4	-3.808	0.000320494	0.31	0.009	0.33	0.005	-0.04	0.736	-0.12	0.322	-0.12	0.333	-0.24	0.045	-0.23	0.058
P61019	PPP2R2D	M4	-3.775	0.00035708	0.3	0.013	0.32	0.007	0.01	0.919	-0.08	0.525	-0.16	0.185	-0.3	0.012	-0.2	0.099
O94811	ARHGDIA	M4	-3.767	0.000365578	0.04	0.733	0.25	0.037	-0.08	0.521	0.03	0.819	0.04	0.725	-0.08	0.525	-0.27	0.026
P23297	CA2	M1	3.756	0.000379958	-0.55	0	-0.27	0.027	-0.04	0.723	0.21	0.091	0.2	0.092	0.29	0.017	0.29	0.017
P35580	TMSB10	M4	-3.714	0.000434852	0.46	0	0.24	0.052	-0.27	0.023	-0.11	0.349	-0.08	0.492	-0.06	0.615	-0.25	0.036
O00499	EEF2	M3	-3.686	0.000476254	0.07	0.548	0.23	0.056	-0.17	0.154	0.15	0.221	0.11	0.362	-0.22	0.066	-0.22	0.072
P08123	SNAP91	M3	-3.677	0.000489354	-0.07	0.548	0.17	0.158	-0.02	0.893	0.06	0.634	0.16	0.185	-0.08	0.537	-0.26	0.033
P00915	CORO1A	M5	-3.676	0.000492198	0.03	0.795	0.37	0.002	0.07	0.555	-0.05	0.685	0.08	0.54	-0.18	0.145	-0.42	0
Q13526	RTN4	M4	-3.67	0.000500692	0.31	0.009	0.27	0.027	-0.29	0.016	0.08	0.525	0	1	-0.14	0.235	-0.3	0.012
P35222	SPTAN1	M4	-3.648	0.000537254	0.12	0.321	0.31	0.009	-0.13	0.294	-0.03	0.805	0.06	0.643	-0.14	0.235	-0.26	0.029
P0CG05	DBN1	M4	-3.646	0.000540509	0.44	0	0.22	0.066	-0.11	0.352	-0.01	0.916	-0.04	0.739	-0.35	0.003	-0.23	0.055
P61088	EHD3	M3	3.645	0.000543417	-0.44	0	-0.33	0.005	-0.04	0.749	0.34	0.004	0.25	0.038	0.11	0.358	0.23	0.053
P13010	TUBB	M4	-3.643	0.000546549	0.53	0	0.17	0.172	-0.25	0.04	-0.1	0.396	-0.05	0.683	-0.17	0.161	-0.21	0.085
O14561	NEGR1	M3	-3.633	0.000564656	0.15	0.215	0.34	0.004	-0.05	0.711	-0.06	0.609	-0.04	0.725	-0.31	0.01	-0.12	0.315
P17677	ARPC3	M4	-3.602	0.000623829	0.24	0.047	0.2	0.098	0.12	0.318	-0.04	0.764	0.02	0.853	-0.29	0.014	-0.34	0.005
P05387	EEF1A1P5	M4	-3.594	0.000640077	0.36	0.002	0.37	0.002	-0.17	0.154	-0.19	0.109	-0.03	0.781	-0.25	0.041	-0.19	0.116
P60953	LGALS1	M2	3.59	0.000646414	-0.33	0.005	-0.3	0.011	-0.3	0.011	0.19	0.113	0.32	0.007	0.24	0.047	0.32	0.007
P06576	PPP2CA	M4	-3.589	0.000649356	0.36	0.002	0.32	0.007	-0.06	0.601	-0.07	0.572	-0.13	0.297	-0.3	0.014	-0.24	0.051
O43678	OMG	M1	3.586	0.00065462	-0.47	0	-0.28	0.019	-0.07	0.578	0.25	0.034	0.13	0.289	0.27	0.027	0.29	0.016
O43813	CCT6A	M4	-3.586	0.000656225	0.36	0.002	0.33	0.005	-0.16	0.18	-0.11	0.387	0.02	0.882	-0.3	0.013	-0.25	0.042
O75083	ARF3	M4	-3.575	0.000679232	0.32	0-Jan	0-Jan	0-Jan	-0.13	0.294	-0.03	0.778	-0.04	0.725	-0.19	0.122	-0.25	0.042
P00558	NDUFA6	M3	-3.568	0.000693741	0.28	0.022	0.08	0.525	-0.13	0.294	0.1	0.427	0.04	0.767	-0.11	0.377	-0.3	0.013
O00408	GNB1	M4	-3.547	0.000740832	0.42	0	0.27	0.025	-0.06	0.625	-0.26	0.03	-0.03	0.838	-0.24	0.047	-0.2	0.103
Q01518	CA1	M5	3.524	0.000798808	-0.22	0.064	-0.17	0.153	-0.09	0.468	-0.16	0.202	0.12	0.333	0.45	0	0.15	0.219
Q02218	CTSD	M3	3.502	0.000855733	-0.27	0.027	-0.32	0.007	-0.3	0.011	0.24	0.049	0.32	0.007	0.21	0.091	0.25	0.035
Q9UIW2	CPNE6	M4	-3.493	0.000879843	0.47	0	0.38	0.001	-0.2	0.102	-0.1	0.416	-0.25	0.042	-0.22	0.072	-0.22	0.075
P05026	TF	M4	-3.474	0.000934157	0.09	0.445	0.21	0.081	0	0.987	0.02	0.874	-0.07	0.578	-0.13	0.28	-0.18	0.13
P60174	MT1G	M1	3.472	0.000938088	-0.41	0.001	-0.07	0.564	-0.31	0.011	0.07	0.584	0.33	0.006	0.26	0.033	0.22	0.069
Q66LE6	CDH13	M4	-3.444	0.001023	0.51	0	0.42	0	-0.08	0.521	-0.34	0.005	-0.2	0.099	-0.24	0.045	-0.21	0.078
P00505	FBXO2	M1	3.428	0.00107678	-0.4	0.001	-0.35	0.003	-0.13	0.294	0.08	0.491	0.39	0.001	0.32	0.008	0.22	0.069
P02768	CANX	M4	-3.416	0.00111819	0.32	0.008	0.33	0.006	-0.05	0.673	-0.09	0.48	-0.13	0.28	-0.25	0.034	-0.23	0.06
P45974	FARSB	M4	-3.356	0.00134432	0.18	0.133	0.35	0.004	-0.09	0.447	0.01	0.93	0.01	0.941	-0.23	0.054	-0.32	0.008
P06396	BSG	M3	-3.355	0.00134801	-0.23	0.059	0.34	0.004	0.2	0.095	0.14	0.25	-0.04	0.739	-0.17	0.156	-0.32	0.008
P61201	RAP2A	M4	-3.331	0.00145186	0.63	0	0.17	0.162	-0.11	0.389	-0.23	0.056	-0.11	0.372	-0.25	0.041	-0.2	0.096
Q9UMF0	PLXNA1	M4	-3.308	0.00155496	0.56	0	0.3	0.013	-0.04	0.774	-0.17	0.161	-0.31	0.01	-0.32	0.008	-0.16	0.179
P62140	CD81	M1	3.308	0.00155565	-0.49	0	-0.21	0.081	-0.02	0.866	0.14	0.257	0.22	0.075	0.14	0.257	0.34	0.004
P49368	MAP2	M3	-3.243	0.00189139	0.01	0.935	0.25	0.036	-0.04	0.736	0.15	0.215	-0.03	0.838	-0.11	0.367	-0.3	0.012
Q99685	TMSB4X	M4	-3.233	0.00195307	0.47	0	0.25	0.036	-0.28	0.019	-0.13	0.288	-0.1	0.403	-0.06	0.634	-0.25	0.042
O95197	NPM1	M4	-3.226	0.00199094	0.38	0.001	0.39	0.001	-0.15	0.21	-0.14	0.257	-0.24	0.051	-0.24	0.051	-0.13	0.306
Q15121	PYGB	M1	3.225	0.00199693	-0.17	0.165	-0.13	0.279	-0.18	0.13	-0.05	0.698	0.2	0.107	0.12	0.34	0.29	0.014
Q02750	RTN1	M4	-3.219	0.00203524	0.49	0	0.04	0.757	-0.09	0.468	-0.03	0.805	-0.04	0.753	-0.11	0.377	-0.33	0.006
Q9UI12	DCXR	M1	3.2	0.00215591	-0.33	0.005	-0.2	0.095	0.11	0.384	0.05	0.666	0.01	0.956	0.13	0.305	0.33	0.006
Q12765	OGDH	M3	3.197	0.00216939	-0.38	0.001	-0.13	0.273	-0.09	0.478	0.1	0.406	0.25	0.036	0.19	0.109	0.14	0.264
P28331	PPIA	M4	-3.195	0.00218436	0.22	0.068	0.16	0.176	-0.19	0.118	0.04	0.738	0	0.985	-0.08	0.502	-0.21	0.085
O00483	PPP3R1	M3	-3.182	0.00227024	0.23	0.057	0.15	0.229	0.09	0.457	0	0.986	-0.09	0.469	-0.26	0.029	-0.18	0.14
P11216	CTNNA2	M3	-3.174	0.00232757	0.26	0.032	0.27	0.025	-0.03	0.8	-0.03	0.833	-0.1	0.393	-0.21	0.084	-0.25	0.04
O94772	HADHA	M1	3.168	0.00236689	-0.59	0	-0.17	0.167	-0.02	0.893	0.17	0.172	0.28	0.022	0.16	0.196	0.28	0.018
P16104	UNKNOWN	M5	3.166	0.0023839	-0.31	0.01	-0.28	0.02	0.12	0.326	0.03	0.791	0.09	0.48	0.21	0.081	0.23	0.06
P37837	ESD	M1	3.164	0.00239366	-0.26	0.033	-0.24	0.046	-0.07	0.555	0.01	0.93	0.3	0.013	0.2	0.107	0.16	0.185
Q92561	MAG	M1	3.155	0.00246074	-0.59	0	-0.26	0.032	0.1	0.427	0.23	0.054	0.16	0.185	0.24	0.045	0.23	0.06
P06748	CSRP1	M1	3.142	0.00255315	-0.32	0.007	-0.3	0.012	-0.14	0.236	0.16	0.196	0.14	0.256	0.28	0.018	0.31	0.01
P31948	DDAH2	M1	3.14	0.00257496	-0.27	0.024	-0.23	0.056	-0.27	0.024	0.02	0.888	0.3	0.012	0.3	0.014	0.27	0.026
P60983	ATP6V1H	M3	3.135	0.00260892	-0.42	0	0.01	0.953	-0.06	0.625	-0.03	0.778	0.29	0.014	0.13	0.297	0.14	0.24
P22392	GNAQ	M4	-3.114	0.00277982	0.49	0	0.34	0.004	-0.21	0.082	0.02	0.888	-0.23	0.06	-0.32	0.008	-0.21	0.088
P19404	STIP1	M4	-3.111	0.00280221	0.27	0.023	0.33	0.005	-0.04	0.774	-0.21	0.091	-0.07	0.591	-0.25	0.041	-0.15	0.219
Q9H3Z4	SEPT_5	M3	-3.107	0.00283452	-0.07	0.559	0.26	0.031	0.13	0.294	0	1	0.15	0.233	-0.22	0.063	-0.3	0.014
P07900	EIF4A2	M3	-3.105	0.00285299	0.24	0.05	0.19	0.111	-0.06	0.649	-0.02	0.874	-0.03	0.781	-0.19	0.126	-0.2	0.096
P10909	EEF1B2	M4	-3.099	0.00290429	0.24	0.043	0.16	0.186	-0.03	0.813	0.12	0.313	-0.21	0.088	-0.11	0.367	-0.26	0.033
Q96F07	EIF5A	M4	-3.09	0.00298207	0.35	0.003	0.35	0.003	-0.29	0.017	-0.05	0.698	-0.08	0.504	-0.21	0.078	-0.16	0.179
Q9UHY7	NCAM2	M3	-3.083	0.00303718	0.04	0.733	0.2	0.108	0.24	0.051	0.02	0.86	-0.13	0.297	-0.2	0.102	-0.24	0.048
P37840	MAP1B	M4	-3.075	0.00311426	0.42	0	0.04	0.768	-0.32	0.008	0.14	0.235	0	1	-0.08	0.525	-0.25	0.042
O00429	NAP1L1	M4	-3.073	0.00312945	0.09	0.465	0.31	0.008	0.07	0.589	0.02	0.86	0	0.97	-0.41	0	-0.15	0.212
P78371	CAPZA2	M4	-3.061	0.0032429	0.24	0.05	0.25	0.041	-0.12	0.339	-0.06	0.634	-0.03	0.795	-0.14	0.242	-0.21	0.085
P60880	GPI	M2	3.06	0.00324999	-0.44	0	-0.16	0.191	-0.15	0.21	0.19	0.113	0.21	0.081	0.22	0.066	0.22	0.069
P68871	SOD1	M1	3.057	0.00327516	-0.33	0.006	-0.16	0.202	-0.01	0.96	-0.1	0.396	0.28	0.02	0.11	0.377	0.29	0.014
P49327	NCKAP1	M3	-3.035	0.00349431	0.03	0.82	0.2	0.101	0.08	0.489	0.23	0.058	-0.08	0.504	-0.23	0.058	-0.29	0.014
P61421	PTMS	M4	-3.009	0.00376703	0.09	0.485	0.23	0.058	0.05	0.698	0.06	0.621	-0.15	0.219	-0.11	0.349	-0.23	0.055
Q00577	KRAS	M4	-2.997	0.00389944	0.35	0.003	0.24	0.044	-0.15	0.21	-0.06	0.615	-0.07	0.578	-0.23	0.054	-0.16	0.179
Q9Y6R1	SOD2	M3	2.995	0.00391922	-0.52	0	-0.22	0.068	0.02	0.866	0.16	0.202	0.19	0.116	0.2	0.102	0.29	0.015
P00846	MAOB	M1	2.994	0.00393613	-0.38	0.001	0.01	0.906	-0.1	0.437	0.08	0.502	0.11	0.352	-0.03	0.819	0.35	0.003
Q9BUR5	HNRNPC	M4	-2.972	0.0041843	0.42	0	0.26	0.033	-0.04	0.736	-0.17	0.161	-0.19	0.121	-0.17	0.156	-0.21	0.081
Q02978	RPLP2	M4	-2.963	0.00428889	0.37	0.002	0.32	0.007	0.01	0.919	-0.28	0.021	-0.04	0.725	-0.37	0.002	-0.13	0.306
Q7Z3B1	CLU	M1	2.963	0.00429916	0.04	0.733	-0.25	0.04	0.09	0.468	-0.11	0.349	-0.08	0.54	0.01	0.958	0.35	0.003
P67775	CNRIP1	M4	-2.947	0.00449202	0.24	0.045	0.15	0.224	-0.28	0.019	0.2	0.094	0.08	0.54	-0.16	0.196	-0.28	0.021
Q9UH03	BIN1	M1	2.931	0.00470276	-0.57	0	-0.3	0.013	-0.09	0.447	0.27	0.025	0.31	0.01	0.28	0.018	0.24	0.051
P13073	UBE2N	M4	-2.924	0.00480208	0.17	0.17	0.23	0.062	-0.01	0.946	-0.21	0.091	-0.03	0.824	-0.08	0.537	-0.14	0.24
P68363	HSP90AA1	M4	-2.921	0.00484126	0.46	0	0.3	0.011	-0.29	0.017	-0.16	0.196	-0.05	0.697	-0.18	0.14	-0.19	0.125
P49411	EPB41L3	M2	2.898	0.00516134	-0.55	0	-0.26	0.031	-0.16	0.203	0.14	0.242	0.4	0.001	0.33	0.006	0.23	0.058
P26232	CYFIP2	M3	-2.896	0.00519534	-0.02	0.858	0.27	0.024	0.02	0.893	0.16	0.202	-0.02	0.882	-0.14	0.242	-0.33	0.006
Q14894	MYADM	M1	2.887	0.00532176	-0.25	0.038	-0.34	0.004	-0.14	0.249	0.17	0.172	0.16	0.198	0.25	0.04	0.28	0.021
P29966	ACAT1	M3	-2.883	0.00537834	0.31	0.01	0.28	0.019	-0.15	0.213	-0.22	0.075	-0.07	0.553	-0.03	0.805	-0.21	0.083
P01009	RAB3A	M3	-2.882	0.00539268	0.05	0.685	0.19	0.111	0.06	0.601	0.02	0.874	0.03	0.81	-0.14	0.235	-0.27	0.026
Q15843	TUFM	M3	-2.867	0.00562256	0.08	0.495	0.31	0.009	0.03	0.8	-0.07	0.549	-0.01	0.911	-0.22	0.072	-0.2	0.096
Q9Y4I1	TALDO1	M1	2.848	0.00594149	-0.12	0.313	-0.23	0.054	-0.11	0.379	-0.03	0.819	0.07	0.578	0.21	0.087	0.3	0.014
P06744	DPYSL2	M4	-2.846	0.00596217	0.55	0	0.14	0.254	-0.27	0.027	-0.14	0.235	-0.08	0.516	-0.16	0.189	-0.12	0.343
P49419	CD200	M5	-2.844	0.00599387	0.12	0-Jan	0-Jan	0-Jan	0.06	0.601	-0.09	0.448	-0.08	0.516	-0.3	0.011	-0.13	0.28
P20336	ENPP6	M1	2.844	0.00600762	-0.43	0	-0.25	0.037	-0.04	0.736	0.25	0.041	0.17	0.167	0.21	0.087	0.2	0.092
P49591	RAB11A	M4	-2.843	0.00601758	0.49	0	0.28	0.02	-0.14	0.264	-0.25	0.041	-0.23	0.053	-0.14	0.25	-0.13	0.306
P43243	SLC1A3	M3	-2.812	0.00655512	0.04	0.77	0.27	0.023	0.08	0.51	-0.04	0.724	-0.02	0.853	-0.22	0.072	-0.18	0.15
P49821	OTUB1	M4	-2.802	0.00673486	-0.06	0.626	0.13	0.279	-0.06	0.601	0.17	0.161	0.21	0.078	-0.12	0.313	-0.29	0.015
Q13153	PGAM1	M1	2.786	0.00704838	-0.51	0	-0.18	0.129	-0.01	0.906	0.21	0.091	0.17	0.161	0.22	0.063	0.21	0.085
Q99426	USP5	M4	-2.763	0.00750342	0.1	0.426	0.17	0.153	-0.09	0.478	0.03	0.778	0.08	0.504	-0.15	0.221	-0.2	0.107
O15144	ALDH2	M2	2.762	0.00751925	-0.5	0	-0.18	0.133	-0.07	0.578	0.17	0.166	0.32	0.008	0.14	0.242	0.23	0.058
P25705	GOT2	M3	2.73	0.00819578	-0.44	0	-0.24	0.043	-0.05	0.698	0.19	0.118	0.26	0.029	0.17	0.172	0.22	0.066
O75116	PCBP2	M4	-2.703	0.00882302	0.28	0.022	0.11	0.383	0.04	0.749	-0.09	0.448	-0.24	0.046	-0.06	0.634	-0.09	0.446
P61586	CCT7	M4	-2.687	0.00922038	0.45	0	0.18	0.129	-0.16	0.203	0.04	0.724	-0.23	0.055	-0.26	0.031	-0.11	0.352
Q9Y2J2	EIF4H	M4	-2.684	0.00928343	0.32	0.007	0.14	0.266	-0.17	0.169	0.01	0.958	0.14	0.248	-0.3	0.013	-0.19	0.125
P17600	PPP3CA	M3	-2.684	0.00929134	0.15	0.234	0.13	0.279	0.06	0.601	0.02	0.874	0.06	0.63	-0.15	0.228	-0.33	0.006
P00918	CFL1	M4	-2.661	0.00986988	0.3	0.012	0.14	0.247	-0.16	0.18	0	0.979	-0.04	0.753	-0.18	0.148	-0.11	0.352
Q16537	HIST4H4	M4	-2.661	0.00987366	0.38	0.001	0.12	0.321	-0.23	0.053	-0.06	0.634	-0.11	0.372	-0.02	0.902	-0.14	0.24
P50213	UBE2D3	M4	-2.655	0.0100419	0.21	0.082	0.15	0.207	-0.16	0.197	-0.03	0.819	0.02	0.853	-0.05	0.672	-0.2	0.099
P36957	TMOD2	M4	-2.635	0.0105828	0.25	0.042	0.22	0.071	-0.11	0.361	0	0.993	0.13	0.306	-0.27	0.026	-0.28	0.022
Q9Y5K8	PGD	M4	-2.62	0.0110051	0.61	0	0.29	0.017	-0.27	0.022	-0.26	0.033	-0.18	0.15	-0.18	0.136	-0.12	0.343
Q9BWD1	PHB2	M3	-2.615	0.0111545	0.04	0.733	0.2	0.101	0.08	0.51	0	0.986	0.02	0.882	-0.24	0.051	-0.16	0.192
P61160	ALDH4A1	M3	2.612	0.0112467	-0.34	0.004	-0.19	0.118	0.16	0.203	-0.02	0.846	0.07	0.591	0.18	0.14	0.23	0.06
Q96GD0	NSF	M2	2.605	0.0114585	-0.53	0	-0.22	0.076	-0.08	0.521	0.16	0.178	0.28	0.021	0.22	0.075	0.29	0.015
P46782	HNRNPL	M4	-2.596	0.0117197	0.46	0	0.22	0.076	-0.1	0.398	-0.13	0.288	-0.18	0.14	-0.13	0.28	-0.23	0.063
Q9P2R7	PMP2	M1	2.594	0.0117866	0.06	0.615	-0.12	0.328	-0.14	0.256	0.03	0.819	-0.15	0.212	0.18	0.136	0.16	0.179
P46459	GDI1	M4	-2.592	0.011852	0.51	0	0.08	0.535	-0.21	0.088	-0.21	0.078	0.05	0.711	-0.17	0.166	-0.09	0.458
P78324	RPSA	M4	-2.564	0.0127547	0.45	0	0.37	0.002	-0.13	0.271	-0.14	0.235	-0.17	0.167	-0.37	0.002	-0.12	0.343
P09104	GNG3	M3	-2.526	0.0140512	-0.2	0.102	0.15	0.207	0.13	0.271	0.12	0.322	0.12	0.324	-0.1	0.416	-0.26	0.033
P00352	TLN2	M4	-2.519	0.0143043	0.25	0.038	0.19	0.118	0.07	0.589	0.08	0.525	-0.19	0.116	-0.28	0.019	-0.19	0.112
P68402	NDUFB6	M5	2.518	0.0143466	-0.02	0.858	0.09	0.478	-0.09	0.468	-0.11	0.367	-0.03	0.838	-0.06	0.597	0.22	0.066
P09669	NME2	M4	-2.516	0.0144157	0.4	0.001	0.18	0.129	-0.35	0.003	-0.1	0.416	0.07	0.591	-0.15	0.228	-0.12	0.343
P27797	ATP5E	M2	2.509	0.0146987	-0.44	0	-0.19	0.111	0.14	0.242	-0.03	0.791	0.35	0.003	0.17	0.172	0.1	0.435
P08247	PDE2A	M5	-2.497	0.0151516	0.18	0.146	0.27	0.026	0.13	0.271	0.06	0.647	-0.29	0.017	-0.26	0.031	-0.19	0.125
P52565	CEND1	M3	2.495	0.0152261	-0.42	0	-0.13	0.3	-0.14	0.236	0.15	0.228	0.27	0.026	0.2	0.094	0.16	0.179
Q96S97	ENO2	M2	2.495	0.0152391	-0.4	0.001	-0.17	0.153	-0.08	0.499	0	0.972	0.32	0.007	0.22	0.069	0.22	0.075
O75390	HACD3	M5	-2.494	0.0152818	-0.02	0.884	0.26	0.029	-0.04	0.723	0.02	0.902	0.08	0.528	-0.05	0.711	-0.31	0.01
P30085	PRPS1	M4	-2.484	0.0156791	0.22	0.066	0.3	0.012	-0.08	0.489	0.06	0.634	-0.27	0.027	-0.28	0.02	-0.04	0.725
P55786	ATP5A1	M3	2.474	0.0160723	-0.52	0	-0.1	0.416	0.11	0.389	0.17	0.156	0.18	0.15	-0.02	0.902	0.26	0.03
P40123	ISOC2	M1	2.466	0.0164089	-0.17	0.165	-0.12	0.307	-0.02	0.84	-0.03	0.791	0.16	0.192	0.03	0.833	0.23	0.063
P15104	SNAP25	M2	2.455	0.0168802	-0.58	0	-0.26	0.029	-0.05	0.661	0.28	0.02	0.38	0.001	0.28	0.021	0.09	0.446
Q07021	PDIA3	M4	-2.45	0.0170828	0.25	0.041	0.27	0.025	-0.04	0.749	0.12	0.34	-0.25	0.035	-0.33	0.006	-0.1	0.403
Q9NZR1	GAPDH	M1	2.44	0.0174918	-0.39	0.001	-0.08	0.516	-0.05	0.711	0.04	0.724	0.27	0.023	0.08	0.525	0.19	0.112
Q8IXJ6	CAPZB	M4	-2.435	0.0177222	0.36	0.002	0.24	0.043	-0.02	0.873	-0.03	0.805	-0.35	0.003	-0.21	0.087	-0.1	0.424
Q8NBX0	NDRG1	M4	-2.424	0.0182519	0.59	0	0.33	0.006	-0.25	0.035	-0.13	0.288	-0.25	0.04	-0.24	0.051	-0.17	0.161
P22694	ATL1	M3	-2.42	0.018425	-0.17	0.17	0.14	0.254	0.07	0.566	0.23	0.061	0.07	0.578	-0.12	0.34	-0.25	0.042
Q02878	SH3BGRL3	M4	-2.419	0.0184581	0.37	0.002	0.07	0.585	-0.2	0.092	-0.09	0.48	-0.04	0.753	0.02	0.846	-0.18	0.135
P15121	PFKP	M2	2.419	0.0184858	-0.34	0.004	-0.03	0.802	-0.21	0.088	0.04	0.764	0.34	0.005	-0.01	0.916	0.29	0.014
P12277	AP2B1	M3	-2.39	0.0198707	-0.06	0.638	0.07	0.555	0.04	0.736	0.18	0.14	0.08	0.516	-0.16	0.202	-0.18	0.15
P04406	GPM6B	M5	-2.385	0.0201045	0.04	0.721	-0.07	0.575	-0.05	0.661	-0.06	0.621	0.18	0.14	0.06	0.647	-0.08	0.516
P62328	CS	M3	-2.384	0.0201716	-0.01	0.91	0.23	0.06	-0.03	0.787	0.02	0.874	0.1	0.424	-0.19	0.122	-0.15	0.205
P08758	PPP2R5D	M4	-2.364	0.0211883	0.1	0.416	0.44	0	0.05	0.661	-0.17	0.166	-0.29	0.016	-0.18	0.145	-0.08	0.54
P04216	LY6H	M4	-2.357	0.0215249	0.59	0	0.16	0.196	-0.22	0.07	-0.1	0.416	-0.12	0.333	-0.22	0.072	-0.18	0.13
P10599	ALDOA	M1	2.331	0.0229731	-0.57	0	-0.14	0.266	-0.05	0.711	0.18	0.145	0.35	0.003	0.22	0.069	0.1	0.414
O95168	MDH1	M2	2.321	0.0235321	-0.49	0	-0.05	0.712	-0.23	0.053	0.26	0.029	0.3	0.012	0.15	0.208	0.14	0.264
P12236	IDH2	M3	-2.304	0.0245417	0.03	0.795	0.19	0.111	0.05	0.698	0	0.986	0.09	0.458	-0.22	0.066	-0.19	0.125
Q01469	AP2S1	M3	-2.279	0.0260942	-0.02	0.858	0.11	0.375	0.08	0.489	0.16	0.189	-0.03	0.795	-0.18	0.145	-0.15	0.205
P22314	NNT	M3	-2.268	0.0267857	-0.11	0.354	0.24	0.052	0.06	0.613	0.1	0.406	0.03	0.81	-0.2	0.098	-0.16	0.192
O15075	A2M	M4	-2.261	0.0272474	0.33	0.006	0.16	0.181	0.16	0.197	-0.15	0.208	-0.3	0.014	-0.16	0.183	-0.12	0.32
P42704	PPP2R5E	M4	-2.231	0.0292392	0.18	0.146	0.4	0.001	-0.04	0.749	-0.06	0.621	-0.25	0.036	-0.27	0.024	-0.05	0.656
O75947	RNH1	M1	2.23	0.0292917	-0.51	0	-0.17	0.158	0.06	0.637	0.13	0.28	0.13	0.306	0.26	0.03	0.2	0.107
Q01813	GSTP1	M1	2.228	0.0294285	0.08	0.495	-0.04	0.768	-0.28	0.018	-0.13	0.28	-0.02	0.882	0.11	0.349	0.3	0.013
O75781	APOO	M5	2.226	0.0295762	-0.26	0.033	-0.17	0.153	0.2	0.106	-0.06	0.621	0.23	0.053	0.01	0.916	0.11	0.362
P00403	VDAC1	M3	-2.215	0.0303798	0	0.974	0.29	0.015	-0.02	0.853	-0.14	0.235	0.02	0.853	-0.02	0.846	-0.18	0.135
P49588	PLEC	M1	2.176	0.0332791	-0.55	0	-0.11	0.367	0.04	0.774	0.22	0.069	0.2	0.103	0.16	0.202	0.13	0.28
O75964	RPS5	M4	-2.176	0.0333166	0.31	0.009	0.34	0.004	-0.2	0.092	-0.16	0.196	-0.11	0.382	-0.11	0.377	-0.17	0.156
P35611	NCDN	M4	-2.172	0.0336602	0.47	0	0.15	0.212	-0.19	0.114	-0.13	0.297	-0.05	0.697	-0.07	0.549	-0.26	0.033
Q96KP4	MACF1	M1	2.17	0.0337789	-0.12	0.329	-0.31	0.01	0.08	0.532	0.06	0.634	-0.01	0.926	0.24	0.051	0.14	0.24
P31040	RPS13	M4	-2.137	0.0364766	0.2	0.102	0.37	0.002	-0.27	0.023	0.03	0.819	0.02	0.868	-0.16	0.183	-0.27	0.023
O43837	HSPD1	M3	-2.136	0.0365996	-0.19	0.109	0.41	0	-0.06	0.649	-0.09	0.458	0.07	0.565	-0.16	0.196	-0.04	0.739
P56385	TUBA1B	M4	-2.135	0.0366414	0.53	0	0.15	0.212	-0.23	0.053	-0.22	0.066	-0.09	0.469	-0.18	0.131	-0.02	0.853
Q13404	SRI	M5	2.131	0.0369719	-0.1	0.398	0.05	0.701	-0.37	0.002	0.09	0.458	0.19	0.112	0.02	0.846	0.16	0.198
P12074	TCP1	M4	-2.119	0.0380473	0.42	0	0.25	0.042	-0.2	0.102	-0.19	0.118	-0.11	0.362	-0.13	0.288	-0.12	0.333
Q99497	SYNGR1	M3	2.11	0.0388549	-0.36	0.003	-0.18	0.137	0.05	0.711	0.16	0.202	0.23	0.06	0.04	0.738	0.15	0.219
Q9UQB3	IDH3B	M5	2.094	0.0403113	-0.37	0.002	-0.16	0.186	-0.09	0.447	0.25	0.034	0.16	0.179	0.13	0.288	0.16	0.179
Q13561	SLC25A22	M3	-2.081	0.0415219	-0.02	0.871	0.23	0.054	-0.08	0.489	0.1	0.416	0.04	0.739	-0.11	0.349	-0.2	0.096
P02689	GLO1	M4	-2.078	0.0417447	0.1	0.398	0.22	0.076	-0.05	0.673	-0.13	0.288	0.03	0.81	-0.06	0.634	-0.16	0.179
Q96CW1	NDRG4	M5	2.074	0.042176	0.22	0.066	-0.09	0.478	-0.19	0.126	-0.26	0.031	-0.1	0.414	0.11	0.367	0.32	0.008
Q93050	SLC25A6	M3	2.073	0.0422494	-0.51	0	-0.09	0.478	0.14	0.264	0.16	0.183	0.1	0.424	-0.08	0.491	0.29	0.016
P30626	HSPA12A	M1	2.063	0.0432111	-0.63	0	-0.11	0.367	0.04	0.736	0.27	0.026	0.15	0.226	0.29	0.015	0.08	0.498
Q7Z4W1	CTNND2	M4	-2.053	0.0442578	0.1	0.416	0.27	0.024	0.01	0.96	0.05	0.711	-0.19	0.125	-0.22	0.066	-0.09	0.469
P27449	PFN1	M1	-2.037	0.0458217	-0.02	0.871	0.2	0.095	-0.02	0.893	-0.1	0.396	-0.05	0.697	-0.02	0.846	-0.03	0.795
P03891	MYL12B	M5	-2.034	0.0461479	0.1	0.416	0.14	0.257	0.1	0.412	0.05	0.659	-0.15	0.205	-0.19	0.118	-0.1	0.414
P80723	AQP4	M1	2.02	0.0476915	-0.16	0.181	0	0.976	-0.16	0.197	-0.01	0.93	0	1	0.05	0.698	0.32	0.008
Q99832	FIS1	M2	2.017	0.0479883	-0.34	0.004	-0.08	0.497	-0.07	0.543	0.07	0.584	0.15	0.205	0.09	0.458	0.26	0.033
Q86VP6	CAP2	M5	-2.005	0.0492285	-0.16	0.186	0.04	0.757	0.2	0.106	0.25	0.038	0.01	0.941	-0.1	0.416	-0.25	0.04
P25713	PLCB1	M3	-1.988	0.0511915	-0.31	0.01	0.05	0.679	0.19	0.122	0.28	0.018	0.22	0.075	-0.17	0.172	-0.26	0.033
P14174	PURA	M1	1.979	0.0521772	-0.21	0.079	-0.19	0.111	-0.12	0.335	0.26	0.031	0.11	0.382	-0.02	0.874	0.26	0.033
P21579	PRDX1	M1	1.97	0.0531988	-0.19	0.109	-0.14	0.254	-0.17	0.159	0.06	0.597	0.1	0.435	0.14	0.257	0.28	0.021
P40939	DBI	M4	-1.968	0.0534828	0.16	0.198	0.24	0.05	-0.08	0.499	-0.27	0.027	-0.07	0.565	0.03	0.833	-0.06	0.603
O75508	CAMKV	M3	-1.956	0.0549343	0.19	0.116	0.22	0.071	-0.11	0.389	-0.02	0.902	0	0.985	-0.1	0.406	-0.25	0.036
P46821	DNM1	M3	1.933	0.0577453	-0.52	0	-0.13	0.279	-0.01	0.96	0.21	0.081	0.28	0.019	0.14	0.265	0.12	0.343
P51148	NONO	M4	-1.906	0.0612174	0.45	0	0.28	0.021	-0.34	0.004	-0.1	0.396	-0.23	0.063	-0.15	0.228	0	0.985
Q14974	CDC42	M4	-1.881	0.0646247	0.35	0.003	0.18	0.141	-0.19	0.114	0.02	0.874	-0.07	0.578	-0.21	0.084	-0.15	0.233
O95865	DCTN3	M1	1.875	0.0654845	0.02	0.871	-0.07	0.555	-0.21	0.082	0.06	0.634	0	0.97	0.02	0.902	0.23	0.06
P17174	NDRG2	M2	1.869	0.0662705	-0.47	0	-0.16	0.186	-0.12	0.344	0.17	0.156	0.26	0.033	0.24	0.043	0.18	0.15
P04271	ATP2B2	M3	-1.869	0.066285	-0.02	0.871	0.23	0.054	-0.03	0.813	0.11	0.387	0.04	0.753	-0.15	0.228	-0.23	0.053
P22061	THY1	M2	1.855	0.0682641	-0.51	0	-0.18	0.137	0.02	0.879	0.24	0.045	0.35	0.004	0.21	0.081	-0.03	0.795
Q5VTE0	CNDP2	M1	1.851	0.0688384	-0.28	0.02	-0.2	0.108	-0.1	0.412	0.09	0.448	0.05	0.711	0.28	0.022	0.24	0.044
P30048	PHYHIP	M3	-1.843	0.0700612	-0.26	0.029	0.23	0.06	0.1	0.398	0.12	0.34	0.09	0.446	-0.12	0.313	-0.19	0.125
P30086	MT-ATP6	M1	1.822	0.0732082	-0.11	0.362	-0.16	0.176	-0.17	0.169	-0.27	0.026	0.22	0.075	0.38	0.001	0.18	0.135
Q9BR01	SNCA	M3	1.814	0.0743891	-0.4	0.001	-0.11	0.359	-0.03	0.813	0.09	0.448	0.26	0.03	0.3	0.013	-0.05	0.711
Q00839	RUFY3	M4	-1.804	0.076088	0.51	0	0.13	0.286	-0.08	0.51	-0.08	0.491	-0.18	0.13	-0.29	0.018	-0.08	0.492
P14618	ARL8B	M5	-1.793	0.0777322	-0.08	0.495	0.22	0.071	0	0.973	0.03	0.791	0.04	0.767	-0.08	0.514	-0.17	0.161
P50991	CCT3	M5	-1.79	0.0782165	0.47	0	0.26	0.031	-0.13	0.286	-0.18	0.136	-0.32	0.007	-0.17	0.161	-0.03	0.81
Q16658	AHCY	M4	-1.786	0.0789907	0	0.974	0.22	0.073	-0.04	0.774	0.16	0.196	-0.04	0.739	-0.19	0.126	-0.17	0.167
P69905	TAGLN3	M2	1.774	0.0808483	-0.54	0	-0.28	0.018	-0.07	0.589	0.15	0.215	0.45	0	0.3	0.011	0.12	0.324
O14994	PHF24	M5	-1.774	0.0809055	0.22	0.066	0.2	0.095	0	0.973	-0.03	0.819	-0.24	0.048	-0.15	0.215	-0.08	0.528
P02452	RPS16	M4	-1.765	0.0824046	0.38	0.001	0.19	0.118	-0.23	0.058	-0.15	0.215	-0.1	0.424	-0.17	0.156	0.01	0.911
Q9NQC3	CLASP2	M4	-1.763	0.0827803	0.45	0	0.18	0.145	-0.17	0.159	-0.08	0.514	-0.12	0.324	-0.21	0.091	-0.13	0.28
Q15714	TKT	M1	1.762	0.082871	-0.3	0.011	-0.25	0.042	-0.02	0.84	0.16	0.183	0.2	0.103	0.12	0.34	0.19	0.112
Q9BY11	PHB	M3	-1.745	0.0857861	-0.25	0.038	0.1	0.433	0.04	0.723	0.16	0.178	0.1	0.414	-0.13	0.288	-0.02	0.882
P15954	SEPT_9	M2	1.725	0.0894196	-0.39	0.001	-0.06	0.605	-0.01	0.946	0.06	0.609	0.17	0.161	0.12	0.331	0.18	0.15
Q9P035	GNG7	M1	1.723	0.0898745	-0.37	0.002	0	0.988	-0.1	0.417	0.12	0.322	0.2	0.092	0.04	0.724	0.15	0.212
P09936	NDUFB4	M4	-1.721	0.0900991	0.34	0.005	0.04	0.745	0.13	0.279	-0.1	0.406	-0.1	0.403	-0.27	0.027	-0.09	0.458
O94826	STXBP1	M3	1.712	0.0917809	-0.45	0	-0.09	0.442	0.09	0.447	0.18	0.136	0.19	0.125	0.05	0.698	0.1	0.414
P46783	PRDX6	M4	-1.71	0.0921234	0.36	0.002	0.04	0.734	-0.01	0.919	-0.18	0.15	-0.1	0.403	-0.12	0.322	-0.04	0.739
Q92558	TRIM2	M4	-1.71	0.0921929	0.52	0	0.13	0.293	-0.26	0.034	-0.13	0.288	-0.21	0.085	-0.2	0.094	0.08	0.516
P55087	IMMT	M3	1.706	0.0929838	-0.38	0.001	0.04	0.723	-0.04	0.736	0.11	0.349	0.15	0.212	0.05	0.698	0.1	0.414
Q9NR31	ATP6AP1	M3	-1.688	0.0963565	-0.03	0.82	0.05	0.658	0.19	0.11	-0.02	0.888	0.08	0.516	-0.13	0.297	-0.18	0.145
P52306	ABHD10	M3	-1.677	0.0984133	0.04	0.721	0.22	0.076	0.06	0.613	0.05	0.711	-0.18	0.15	-0.19	0.118	-0.06	0.616
P10636	AP2A1	M3	-1.676	0.0987563	-0.23	0.052	0.11	0.367	0.08	0.51	0.17	0.166	0.14	0.264	-0.12	0.313	-0.14	0.24
Q08722	PEBP1	M1	1.673	0.0992954	-0.3	0.013	-0.08	0.497	-0.13	0.279	0.09	0.458	0.23	0.06	0.11	0.367	0.15	0.212
Q16798	UQCRQ	M5	1.625	0.109183	-0.27	0.026	0.1	0.433	0.14	0.267	-0.01	0.958	0.05	0.697	-0.08	0.537	0.08	0.54
O75935	LHPP	M1	1.622	0.109764	-0.07	0.592	-0.24	0.046	0.03	0.813	-0.09	0.469	0.19	0.112	0.17	0.172	0.07	0.565
Q7L0J3	TPI1	M5	-1.621	0.110018	-0.23	0.052	0.25	0.037	-0.07	0.543	0.03	0.805	0.09	0.469	0.03	0.778	-0.12	0.315
O75306	VDAC2	M3	-1.614	0.11162	-0.04	0.721	0.19	0.118	-0.09	0.457	-0.11	0.349	0.14	0.248	-0.05	0.659	-0.05	0.67
P07737	IGHG1	M5	1.608	0.112931	-0.25	0.035	-0.19	0.114	0.18	0.13	0.05	0.659	0.04	0.767	0.06	0.634	0.18	0.15
P11137	CRYM	M3	-1.591	0.116721	-0.18	0.128	0.18	0.141	-0.13	0.302	0.05	0.711	0.23	0.053	0.04	0.751	-0.2	0.103
O75506	ANXA6	M3	-1.588	0.117365	0.03	0.833	0.14	0.247	0.1	0.408	0.03	0.791	0.06	0.616	-0.19	0.109	-0.21	0.085
Q9H008	MT-ND2	M5	1.584	0.118104	-0.21	0.076	0.06	0.626	0.03	0.827	0.05	0.711	0.03	0.81	-0.03	0.819	0.09	0.446
P16615	PRDX5	M5	-1.573	0.12067	0.08	0.516	0	0.976	-0.23	0.053	-0.01	0.937	0.25	0.036	-0.08	0.508	0	0.97
Q14847	AK1	M4	-1.55	0.126114	0.36	0.003	0.2	0.092	-0.38	0.001	-0.21	0.084	-0.04	0.753	-0.05	0.711	0.07	0.591
P55209	DNM1L	M3	-1.547	0.126911	0.02	0.897	0.18	0.149	-0.11	0.361	0.15	0.208	0.08	0.528	-0.18	0.145	-0.17	0.167
P02647	P4HB	M4	-1.538	0.12906	0.07	0.592	0.14	0.241	0.01	0.919	0	1	0.01	0.956	-0.11	0.349	-0.15	0.205
Q14204	PDXK	M3	1.537	0.129241	-0.05	0.685	-0.22	0.068	-0.06	0.613	0.02	0.874	0.04	0.753	0.02	0.874	0.32	0.007
Q02252	VAMP2	M2	1.529	0.1313	-0.47	0	-0.18	0.133	0.06	0.613	0.08	0.514	0.2	0.096	0.24	0.051	0.17	0.173
P24752	ENOPH1	M1	1.528	0.131518	-0.27	0.024	-0.11	0.367	-0.06	0.601	0.09	0.458	0.08	0.504	0.23	0.056	0.1	0.414
P05771	NDUFS8	M3	1.528	0.131609	-0.24	0.05	-0.17	0.172	0.09	0.468	0.12	0.34	0.17	0.156	0.07	0.584	0.02	0.897
P55809	ADD1	M5	-1.518	0.134014	0.06	0.638	0.09	0.451	-0.08	0.521	0.16	0.196	0.13	0.28	-0.16	0.196	-0.23	0.06
P05091	FASN	M4	-1.517	0.13429	0.24	0.048	0.09	0.478	-0.24	0.051	-0.05	0.672	0.12	0.324	0.07	0.549	-0.27	0.027
Q12979	SCCPDH	M1	1.515	0.134838	-0.21	0.079	-0.02	0.854	-0.01	0.946	0.04	0.758	-0.12	0.343	0.13	0.272	0.22	0.075
P60891	GOT1	M2	1.499	0.138985	-0.54	0	-0.07	0.545	-0.09	0.457	0.25	0.041	0.4	0.001	0.14	0.25	0.01	0.956
P26641	AP2M1	M3	-1.496	0.139676	-0.22	0.068	0.14	0.254	0.03	0.813	0.21	0.091	0.1	0.403	-0.03	0.778	-0.24	0.051
P52209	GBAS	M3	1.486	0.142152	-0.45	0	0.19	0.111	-0.05	0.686	0.08	0.525	-0.05	0.656	0.05	0.711	0.25	0.04
Q13449	OPA1	M3	-1.481	0.143512	-0.02	0.858	0.25	0.037	0.02	0.84	-0.01	0.958	-0.02	0.897	-0.26	0.03	-0.02	0.868
Q8TDB8	SKP1	M2	1.475	0.145296	-0.25	0.041	-0.27	0.026	0.06	0.601	0.11	0.367	0.27	0.026	-0.05	0.659	0.22	0.069
P11177	PHGDH	M1	1.473	0.145771	-0.03	0.808	-0.1	0.407	-0.17	0.174	-0.07	0.584	0	0.97	0.21	0.084	0.19	0.121
Q8TB36	PSMD13	M4	-1.466	0.14769	0.26	0.028	0.27	0.027	-0.06	0.601	-0.14	0.257	-0.05	0.683	-0.3	0.012	-0.05	0.656
P08574	PGK1	M5	1.457	0.149978	-0.16	0.203	-0.11	0.351	0.03	0.827	-0.04	0.764	0.22	0.072	-0.08	0.491	0.2	0.099
O00764	NAPG	M3	1.457	0.150101	-0.22	0.064	-0.03	0.825	-0.16	0.203	0.1	0.416	0.18	0.15	0.13	0.28	0.04	0.725
P10114	CPLX2	M3	-1.453	0.151066	-0.14	0.254	0.21	0.089	0.02	0.84	-0.05	0.659	0.11	0.382	-0.01	0.916	-0.16	0.179
Q7Z6L0	SH3GLB2	M5	-1.45	0.152154	0.04	0.733	0.13	0.286	-0.12	0.318	-0.03	0.805	0.14	0.248	0	1	-0.19	0.125
P19367	UCHL1	M4	-1.441	0.154417	0.42	0	0.08	0.497	-0.31	0.01	-0.22	0.069	0.13	0.289	0	0.986	-0.14	0.256
P62826	PAFAH1B2	M1	1.441	0.15451	0.01	0.961	-0.1	0.407	-0.21	0.079	0	0.986	0.18	0.15	0	0.986	0.18	0.14
P47755	DPP6	M3	-1.432	0.15712	-0.34	0.005	0.19	0.118	0.17	0.164	0.21	0.078	0.04	0.753	-0.03	0.791	-0.27	0.026
P04156	SLC12A5	M3	-1.428	0.158204	0.14	0.241	0.27	0.023	-0.08	0.532	-0.08	0.537	0.01	0.956	-0.22	0.063	-0.11	0.352
O14594	ACTN1	M3	1.423	0.159652	-0.45	0	-0.06	0.616	0.17	0.154	0.18	0.14	0.18	0.15	0	1	0.04	0.753
P00367	PPIB	M4	-1.418	0.161211	0.14	0.268	0.2	0.101	-0.07	0.589	-0.1	0.396	0.02	0.882	-0.02	0.86	-0.22	0.072
P08195	VPS13C	M5	1.405	0.165029	0.06	0.615	-0.15	0.207	-0.29	0.015	-0.05	0.672	0.33	0.006	0.29	0.016	-0.14	0.264
Q13367	SV2B	M3	1.402	0.165728	-0.23	0.059	-0.02	0.894	-0.02	0.893	0.04	0.738	0.16	0.185	0.01	0.958	0.09	0.469
P21281	NPTN	M3	-1.399	0.166833	-0.12	0.329	0.18	0.149	0.04	0.749	0.13	0.305	-0.01	0.941	-0.11	0.387	-0.14	0.256
P28482	PRKCB	M3	-1.394	0.168281	-0.41	0	0.13	0.293	0.22	0.07	0.32	0.008	0.05	0.656	-0.22	0.072	-0.09	0.469
Q92598	CADM3	M4	1.392	0.168832	0.31	0.011	-0.28	0.019	-0.31	0.009	0.03	0.778	0.16	0.185	-0.11	0.387	0.26	0.029
O75323	NDUFA10	M3	1.378	0.17296	-0.31	0.009	-0.01	0.965	-0.02	0.879	0.16	0.178	0.18	0.145	-0.06	0.621	0.1	0.414
Q16555	ETFA	M3	1.368	0.17625	-0.34	0.005	0.13	0.273	-0.01	0.946	0.03	0.819	0.15	0.226	-0.05	0.685	0.1	0.403
O14531	AFG3L2	M5	-1.364	0.177568	0.19	0.12	0.08	0.535	-0.27	0.026	0.06	0.609	0.13	0.306	-0.07	0.56	-0.13	0.28
Q6PUV4	NDUFAB1	M3	1.357	0.179653	-0.46	0	-0.03	0.813	0.04	0.749	0.11	0.358	0.28	0.02	0.14	0.235	-0.03	0.81
P09622	NIPSNAP1	M3	-1.34	0.185014	-0.18	0.128	0.22	0.071	0.05	0.686	0.04	0.764	0.01	0.911	-0.1	0.427	-0.07	0.578
Q14240	DLD	M3	-1.323	0.190599	-0.44	0	0.1	0.391	0.05	0.686	0.27	0.026	0.09	0.446	0.07	0.584	-0.13	0.28
P27824	COX6C	M3	-1.321	0.191435	-0.24	0.05	-0.01	0.941	0.17	0.164	0.06	0.609	0.17	0.173	0.04	0.738	-0.18	0.14
P50502	UBA1	M4	-1.311	0.194713	0.42	0	0.05	0.679	-0.26	0.028	-0.08	0.502	0.14	0.248	-0.01	0.93	-0.29	0.015
Q92686	RAB5C	M4	-1.309	0.195177	0.09	0.455	0.1	0.416	-0.09	0.447	0.02	0.902	0.16	0.192	-0.06	0.621	-0.24	0.048
P50148	DDAH1	M2	1.305	0.19673	-0.3	0.013	-0.08	0.506	-0.2	0.102	0	1	0.37	0.002	0.21	0.078	0.07	0.591
P00390	RTN3	M4	-1.302	0.197796	0.21	0.076	0.14	0.266	-0.36	0.002	-0.03	0.778	0.15	0.219	-0.03	0.778	-0.1	0.424
P02686	ATP6V1B2	M3	1.301	0.197893	-0.33	0.006	-0.09	0.451	-0.15	0.21	0.14	0.235	0.32	0.007	0.14	0.242	0.03	0.781
Q9UI15	MAP6	M3	-1.288	0.202538	-0.41	0	0.15	0.224	0.2	0.095	0.24	0.051	0.14	0.248	-0.06	0.597	-0.26	0.03
P24534	DLG4	M3	-1.285	0.203358	-0.13	0.29	0.2	0.101	0.15	0.222	-0.02	0.888	0.06	0.643	-0.15	0.215	-0.15	0.233
Q9H9B4	PDXP	M4	-1.248	0.216713	0.38	0.001	0.08	0.516	-0.11	0.37	-0.05	0.672	-0.25	0.042	-0.2	0.098	0.09	0.446
Q709C8	NDUFS5	M3	1.241	0.219251	-0.22	0.074	-0.13	0.293	0.08	0.532	0.13	0.297	0.16	0.185	0	0.972	0.03	0.781
P38606	SCRN1	M5	-1.237	0.220798	-0.13	0.305	0.02	0.859	-0.02	0.84	0.03	0.805	0.04	0.725	0.09	0.469	-0.03	0.838
P63098	CYCS	M3	-1.227	0.224468	-0.27	0.023	0.11	0.351	0.09	0.447	0.19	0.109	0.1	0.435	-0.08	0.491	-0.14	0.24
P63208	NDUFA2	M3	1.226	0.224784	-0.06	0.604	0.07	0.555	-0.21	0.079	0.01	0.944	0.15	0.226	-0.04	0.764	0.1	0.424
Q01814	LSAMP	M4	-1.225	0.225046	0.31	0.009	0.06	0.647	-0.13	0.279	-0.16	0.189	0.15	0.233	0.03	0.805	-0.29	0.014
O43865	SLC25A3	M3	1.224	0.225373	-0.41	0	0.04	0.734	-0.02	0.893	0.1	0.416	0.14	0.24	0.12	0.313	0.06	0.643
Q8N126	NDUFV1	M3	1.216	0.228367	-0.33	0.006	-0.15	0.212	-0.01	0.933	0.15	0.208	0.2	0.092	0.11	0.367	0.1	0.424
Q14738	HADH	M2	1.216	0.228513	-0.47	0	0.15	0.212	-0.12	0.344	0.34	0.005	0.07	0.553	0	0.986	0.05	0.67
Q92747	APOA1	M5	-1.204	0.233129	0.32	0.007	0.12	0.343	0.01	0.96	-0.15	0.221	-0.27	0.027	-0.08	0.537	-0.02	0.897
P14415	PPP1R7	M5	-1.202	0.233779	-0.26	0.032	0.14	0.235	0.08	0.499	0.12	0.322	0.05	0.656	-0.1	0.416	-0.05	0.656
P14406	RAN	M5	-1.194	0.236769	0.16	0.181	0.04	0.734	-0.17	0.174	0.08	0.491	-0.02	0.897	0.05	0.672	-0.18	0.13
Q14697	PGM1	M1	1.169	0.246808	-0.28	0.019	0.01	0.953	-0.04	0.736	-0.1	0.437	0.14	0.248	0.09	0.469	0.23	0.063
P80404	SH3GL2	M3	1.16	0.250513	-0.46	0	-0.13	0.3	0.04	0.774	0.23	0.058	0.28	0.019	0.09	0.469	0.03	0.81
P15311	PRKCE	M5	-1.141	0.258331	0.08	0.506	0.13	0.273	0	0.987	-0.01	0.93	-0.16	0.192	-0.08	0.537	-0.01	0.941
O96000	ROCK2	M1	1.14	0.258498	0.03	0.82	-0.07	0.575	0	0.973	-0.06	0.597	-0.19	0.121	0.13	0.297	0.18	0.135
P10412	UQCRC1	M3	-1.122	0.266009	-0.21	0.088	0.04	0.734	0.11	0.389	0.08	0.537	0.09	0.458	-0.06	0.634	-0.04	0.739
P24539	SYP	M3	-1.119	0.267464	-0.21	0.082	0.08	0.497	0.15	0.21	0.11	0.367	0.09	0.458	0	0.986	-0.24	0.046
P14854	PSMD2	M4	-1.111	0.270901	0.19	0.109	0.14	0.26	-0.16	0.186	0.12	0.313	-0.17	0.173	-0.23	0.058	0.06	0.63
P51649	UQCRH	M3	-1.11	0.27129	-0.16	0.192	0.1	0.399	-0.09	0.447	0.2	0.105	0.14	0.256	-0.03	0.778	-0.15	0.205
P02511	C1QBP	M3	-1.109	0.271651	-0.08	0.516	0.24	0.045	-0.12	0.318	-0.03	0.778	0.2	0.092	-0.19	0.109	-0.04	0.725
P01116	DYNC1H1	M4	-1.102	0.274692	0.2	0.105	0.1	0.391	-0.24	0.047	0.03	0.778	0.05	0.711	-0.09	0.448	-0.08	0.528
O75251	SFXN1	M3	-1.102	0.274819	0	0.974	0.14	0.254	0.04	0.755	0.2	0.094	0	0.985	-0.26	0.029	-0.15	0.212
P04075	HAGH	M3	-1.099	0.275796	0.01	0.923	0.14	0.247	-0.03	0.8	0.04	0.751	0.08	0.528	-0.11	0.377	-0.16	0.185
Q9NS86	CD47	M3	-1.057	0.294604	-0.24	0.047	0.11	0.383	0.21	0.076	0.12	0.331	0.07	0.553	-0.17	0.172	-0.12	0.333
P54289	AKR1B1	M3	-1.057	0.294637	-0.18	0.137	0.16	0.181	-0.11	0.389	0.12	0.313	0.05	0.711	-0.06	0.597	0.01	0.926
O00154	ATP6V0C	M3	1.046	0.299331	-0.32	0.008	-0.06	0.605	0.03	0.827	0.21	0.078	0.21	0.081	-0.04	0.751	0.02	0.882
Q13200	PDHA1	M3	-1.034	0.305147	-0.38	0.001	0.17	0.172	0	0.973	0.2	0.094	0.16	0.185	-0.1	0.406	-0.04	0.725
P36871	PAK1	M3	-1.028	0.307948	-0.12	0.337	0.03	0.813	-0.01	0.919	0.21	0.084	0.1	0.414	-0.03	0.819	-0.18	0.14
P09471	ATP6V1D	M3	1.027	0.30844	-0.36	0.002	-0.04	0.734	0.06	0.649	0.1	0.406	0.28	0.021	-0.01	0.958	0.03	0.824
P62937	CYC1	M3	-1.012	0.315423	-0.35	0.003	0.15	0.212	0.11	0.361	0.24	0.051	0.09	0.458	-0.1	0.416	-0.15	0.226
P62805	GANAB	M5	1.01	0.316407	0.15	0.221	-0.02	0.883	-0.01	0.906	-0.05	0.711	-0.18	0.15	-0.05	0.685	0.14	0.24
Q9NYI0	SLC25A12	M3	0.988	0.326725	-0.33	0.006	0.08	0.497	0.11	0.37	0.06	0.634	0.14	0.256	-0.12	0.34	0.07	0.565
Q15435	PACSIN1	M2	0.985	0.328601	-0.49	0	-0.16	0.202	0.09	0.478	0.24	0.045	0.28	0.022	0.23	0.058	-0.12	0.343
Q12860	ACAT2	M4	-0.98	0.330644	0.27	0.023	0.14	0.254	-0.18	0.139	-0.23	0.061	-0.03	0.81	-0.15	0.228	0.13	0.28
P00492	SYN3	M3	0.979	0.331203	0.05	0.691	-0.09	0.478	-0.17	0.169	0	0.993	0.31	0.01	0.02	0.874	-0.09	0.446
P07919	PDHB	M3	-0.979	0.331475	-0.23	0.052	0.09	0.451	0.18	0.139	0.06	0.634	0.09	0.458	-0.09	0.469	-0.1	0.393
Q14203	PRDX3	M3	0.977	0.332362	-0.26	0.032	0.09	0.46	0.06	0.649	0.13	0.28	0.02	0.868	-0.26	0.033	0.23	0.055
P09417	ACO2	M3	0.97	0.33567	-0.41	0.001	-0.02	0.894	-0.05	0.711	0.14	0.265	0.23	0.063	0.06	0.647	0.11	0.382
P53680	HINT1	M5	0.968	0.336766	-0.15	0.215	-0.1	0.433	0.13	0.286	0.04	0.738	0.01	0.941	0.01	0.958	0.09	0.458
P56134	UBC	M4	0.965	0.338151	0.31	0.011	0.07	0.585	-0.47	0	-0.1	0.427	-0.15	0.226	0.05	0.685	0.28	0.021
P45880	MT3	M5	0.939	0.351206	0.18	0.141	-0.17	0.167	-0.31	0.009	0.11	0.387	0.24	0.044	0.05	0.659	-0.06	0.616
P22676	AARS	M1	-0.937	0.352436	-0.15	0.234	0.04	0.757	-0.06	0.649	0.25	0.034	0.03	0.824	-0.05	0.711	-0.07	0.578
P27338	ECH1	M5	0.928	0.35692	-0.12	0.337	-0.23	0.062	0.06	0.601	0.25	0.038	0.12	0.343	-0.05	0.685	0.02	0.868
Q9ULP0	ICAM5	M3	-0.893	0.375276	-0.22	0.064	0.27	0.027	0.16	0.186	0	0.972	-0.04	0.767	-0.14	0.235	-0.07	0.565
P62760	SUCLA2	M3	-0.891	0.376539	-0.15	0.221	0.2	0.101	0.01	0.919	0.09	0.48	0.05	0.67	-0.12	0.313	-0.11	0.382
P42658	NDUFS1	M3	0.886	0.378915	-0.39	0.001	-0.01	0.941	0	1	0.13	0.28	0.23	0.063	0.06	0.634	0.03	0.824
P08865	GLUD1	M3	0.884	0.38	-0.35	0.003	0.07	0.585	-0.01	0.96	0.05	0.659	0.29	0.016	-0.07	0.572	0.05	0.697
Q96FW1	FAM213A	M5	0.883	0.380425	0.07	0.581	-0.08	0.535	-0.17	0.164	0	0.986	0.04	0.767	0.05	0.659	0.11	0.372
P22626	ATP1B2	M3	-0.874	0.38563	-0.24	0.043	-0.01	0.941	0.09	0.468	0.13	0.288	0.25	0.035	-0.01	0.916	-0.18	0.13
Q9UPY8	ATP5B	M3	0.873	0.385747	-0.42	0	0.07	0.555	0.01	0.919	0.06	0.647	0.22	0.075	0.07	0.572	0.03	0.824
O43759	HSPA9	M3	-0.855	0.395957	-0.21	0.076	0.09	0.46	0.1	0.427	0.14	0.257	0.05	0.697	-0.1	0.437	-0.07	0.578
Q16795	RAB2A	M4	-0.834	0.407273	0.15	0.234	0.12	0.343	-0.2	0.106	-0.08	0.491	0.14	0.24	-0.06	0.609	-0.08	0.492
Q01082	CAMK2A	M3	-0.834	0.40741	-0.33	0.006	0.09	0.46	0.17	0.174	0.1	0.437	0.18	0.135	-0.13	0.288	-0.07	0.578
P16949	ANXA5	M1	0.83	0.409644	-0.16	0.186	0.06	0.647	-0.05	0.673	-0.06	0.647	-0.02	0.868	0.07	0.584	0.18	0.14
Q9UN36	LRPPRC	M5	0.826	0.411876	0.23	0.054	0.02	0.848	-0.08	0.489	-0.06	0.597	-0.15	0.233	-0.16	0.202	0.18	0.15
P07195	SYN1	M3	0.803	0.42505	-0.39	0.001	-0.04	0.745	0.04	0.761	0.16	0.189	0.21	0.078	0.05	0.685	0.03	0.838
O43175	NDUFA4	M3	-0.8	0.426841	0.04	0.746	0.16	0.202	0.06	0.625	-0.07	0.572	0	0.985	-0.17	0.156	-0.05	0.683
P60520	SYT1	M3	-0.791	0.431629	-0.29	0.015	0.05	0.701	0.07	0.543	0.13	0.297	0.18	0.145	0	1	-0.12	0.333
P20916	DCTN1	M4	-0.79	0.432701	0.35	0.004	-0.17	0.158	-0.01	0.933	0.14	0.242	-0.15	0.219	-0.12	0.313	-0.04	0.753
P61158	ATP2A2	M3	-0.79	0.43273	-0.27	0.027	-0.05	0.679	-0.08	0.489	0.35	0.003	0.14	0.256	0.1	0.406	-0.16	0.198
O94925	RPS10	M4	-0.786	0.434961	0.38	0.001	0.24	0.046	-0.14	0.242	-0.06	0.609	-0.1	0.424	-0.37	0.002	-0.04	0.767
P01023	HIST1H2BM	M4	-0.775	0.441493	0.32	0.007	0.02	0.883	-0.14	0.264	-0.17	0.161	-0.16	0.179	0.07	0.572	0.03	0.81
P23284	NDUFS4	M3	0.755	0.453171	-0.25	0.036	0.02	0.859	-0.16	0.18	0.19	0.122	0.21	0.081	0.02	0.86	0.01	0.941
Q9UPV7	MAPK1	M4	-0.754	0.453551	0.25	0.041	0.13	0.293	-0.14	0.256	-0.04	0.738	-0.19	0.112	-0.05	0.672	0	1
P41217	EZR	M1	0.754	0.45394	0.12	0.329	0.01	0.929	-0.07	0.543	-0.14	0.25	-0.15	0.205	0	0.972	0.23	0.058
P43304	CADM2	M3	0.753	0.454474	-0.44	0	-0.15	0.224	0.15	0.216	0.22	0.063	0.25	0.036	-0.01	0.93	0.04	0.725
Q9H492	ACTR1A	M5	0.743	0.46012	0.14	0.258	-0.13	0.293	-0.1	0.408	0.14	0.25	-0.01	0.911	0.02	0.902	-0.04	0.774
O15145	CMPK1	M5	0.739	0.462449	0.02	0.858	0.23	0.058	-0.23	0.063	0.03	0.833	-0.12	0.315	-0.22	0.066	0.26	0.029
Q9GZQ8	ATP6V1E1	M3	0.737	0.4638	-0.4	0.001	-0.05	0.712	0.06	0.601	0.07	0.549	0.17	0.173	0.03	0.819	0.17	0.173
Q15056	FKBP1A	M3	-0.717	0.47597	-0.34	0.005	0.29	0.017	0.12	0.31	0.18	0.14	0.02	0.882	-0.25	0.038	-0.05	0.67
P07339	COTL1	M4	-0.714	0.477619	0.51	0	0.04	0.745	-0.26	0.034	-0.23	0.058	-0.09	0.469	-0.02	0.874	-0.01	0.956
P07437	CLTC	M3	-0.713	0.478225	-0.27	0.027	0.02	0.848	0.11	0.37	0.14	0.257	0.23	0.055	-0.13	0.305	-0.09	0.458
P30038	GDAP1	M3	0.71	0.480241	0	1	-0.08	0.535	0	0.987	0.11	0.367	0.09	0.446	-0.09	0.469	-0.02	0.853
Q9UK22	COX6B1	M3	-0.709	0.481119	-0.29	0.015	0.06	0.616	0.1	0.408	0.18	0.136	0.18	0.13	-0.1	0.406	-0.12	0.315
Q15185	PTGES3	M5	-0.707	0.481934	0.17	0.151	-0.08	0.506	-0.11	0.37	-0.02	0.846	0.16	0.192	-0.02	0.846	-0.09	0.48
P61970	ATP6V0D1	M3	-0.701	0.485946	-0.21	0.088	0.03	0.79	0.15	0.229	0.07	0.584	0.17	0.156	-0.05	0.659	-0.15	0.212
P99999	OLA1	M5	-0.698	0.487776	0.01	0.91	0.21	0.083	0.05	0.673	-0.15	0.215	0.06	0.643	-0.23	0.058	0.01	0.956
Q15904	MIF	M4	-0.69	0.492999	0.26	0.031	-0.12	0.343	-0.02	0.84	-0.05	0.672	0.02	0.882	-0.12	0.34	0.03	0.781
Q16775	PEA15	M4	-0.683	0.496979	0.29	0.016	0.22	0.073	-0.37	0.002	-0.04	0.724	-0.16	0.179	-0.04	0.738	0.05	0.67
P51674	ATP5J	M3	-0.677	0.500577	-0.25	0.035	0.18	0.129	0.1	0.408	0.08	0.537	0.08	0.492	-0.1	0.416	-0.11	0.362
P13637	SARS	M5	0.675	0.502255	0.22	0.071	-0.25	0.036	0.02	0.84	-0.05	0.685	-0.01	0.941	-0.11	0.358	0.22	0.069
Q99747	NDUFA9	M3	0.674	0.502915	-0.35	0.003	0.07	0.585	-0.1	0.398	0.21	0.084	0.15	0.226	0	1	0.06	0.63
P61604	SERPINA1	M5	-0.671	0.504923	0.09	0.445	0.12	0.314	0.1	0.408	-0.11	0.377	-0.2	0.103	0	0.972	-0.06	0.643
P78352	NRGN	M3	0.658	0.512796	-0.44	0	-0.03	0.825	0.02	0.893	0.44	0	0.04	0.767	0.13	0.272	-0.12	0.343
Q9P0L0	SUCLG1	M5	-0.654	0.515489	-0.11	0.371	0	0.976	0.09	0.468	-0.02	0.846	0.15	0.219	0.06	0.621	-0.16	0.198
P56378	SEPT_7	M2	-0.651	0.517228	-0.47	0	-0.04	0.745	0.13	0.302	0.32	0.008	0.23	0.053	-0.08	0.525	-0.03	0.781
Q9NSD9	COX7A2	M3	0.631	0.530196	-0.06	0.65	-0.05	0.712	0.07	0.566	-0.04	0.751	0.07	0.591	-0.06	0.609	0.08	0.492
Q8N3J6	PRKCG	M5	0.622	0.535944	-0.42	0	0.06	0.637	0.1	0.427	0.23	0.058	0.08	0.516	-0.03	0.778	0.01	0.926
P61764	MDH2	M3	-0.603	0.548667	-0.19	0.112	0.15	0.224	-0.02	0.893	-0.03	0.833	0.16	0.192	-0.03	0.819	-0.05	0.683
P62873	COPS2	M5	-0.589	0.557853	0.14	0.241	0.15	0.212	-0.03	0.787	-0.13	0.272	-0.06	0.603	-0.08	0.537	-0.03	0.781
Q9NZN3	CLTB	M2	0.587	0.559032	-0.54	0	-0.21	0.089	-0.04	0.761	0.22	0.072	0.33	0.006	0.18	0.136	0.17	0.167
Q7L1I2	NDUFS6	M3	0.582	0.562464	-0.3	0.013	-0.02	0.848	0.03	0.813	0.11	0.387	0.12	0.315	0.13	0.28	-0.03	0.781
Q13740	ATP5H	M3	0.572	0.569459	-0.46	0	-0.03	0.79	0.01	0.946	0.16	0.196	0.28	0.021	0.1	0.406	0.01	0.926
Q9NR46	NDUFB10	M3	0.564	0.575031	-0.34	0.005	-0.04	0.734	0.02	0.84	0.27	0.027	0.19	0.112	-0.04	0.764	-0.02	0.853
Q9UQM7	PPP2R4	M2	0.56	0.577788	-0.32	0.008	0.03	0.802	-0.05	0.673	0.06	0.609	0.29	0.017	0.1	0.427	-0.07	0.553
P30042	SLC25A11	M3	0.549	0.584922	-0.44	0	0.06	0.626	-0.02	0.893	0.25	0.038	0.19	0.125	0.02	0.888	-0.02	0.882
P31150	GLS	M3	0.543	0.588847	-0.41	0.001	0.02	0.848	0	0.987	0.22	0.063	0.15	0.219	0.02	0.846	0.02	0.867
P30084	SDHA	M3	0.539	0.591737	-0.31	0.01	-0.03	0.802	-0.01	0.933	0.26	0.031	0.13	0.28	-0.02	0.874	0.02	0.868
P61204	COL1A1	M3	0.523	0.602614	0.05	0.661	0.14	0.241	0.11	0.379	-0.1	0.406	-0.15	0.226	-0.14	0.265	0.04	0.753
P51149	ATP5L	M5	-0.508	0.613505	-0.07	0.581	-0.24	0.045	0.2	0.092	0.09	0.448	0.27	0.023	0.05	0.685	-0.27	0.027
P21266	SIRPA	M3	0.506	0.614464	-0.59	0	0.03	0.836	0.17	0.169	0.17	0.156	0.29	0.017	0.18	0.15	-0.19	0.121
P23526	MAP2K1	M3	0.504	0.616202	-0.34	0.004	-0.06	0.626	-0.05	0.673	0.24	0.051	0.32	0.008	-0.06	0.597	0.03	0.824
Q92597	GSR	M4	-0.501	0.618151	0.24	0.048	0.11	0.383	-0.23	0.06	0.11	0.367	-0.07	0.553	-0.09	0.458	-0.1	0.393
Q99798	PIN1	M3	-0.499	0.619758	-0.35	0.004	0.02	0.883	0.08	0.489	0.2	0.094	0.25	0.035	0.02	0.846	-0.21	0.078
Q9UBB6	HNRNPU	M3	-0.498	0.619874	-0.06	0.626	0.19	0.118	-0.1	0.417	-0.03	0.819	0.16	0.198	-0.08	0.525	-0.11	0.382
P63313	CISD1	M3	0.495	0.62265	-0.34	0.004	0.11	0.383	-0.13	0.271	0.1	0.427	0.24	0.046	0.06	0.647	0	0.985
P31146	CKMT1B	M3	0.494	0.623049	-0.46	0	0	0.976	0	0.973	0.27	0.023	0.27	0.026	-0.01	0.958	-0.03	0.824
P08559	PFN2	M4	0.493	0.623591	0.22	0.064	0	0.988	-0.35	0.004	-0.19	0.109	0.15	0.226	0.09	0.469	0.09	0.469
Q969P0	ATP1A3	M3	-0.492	0.624425	-0.27	0.024	0.09	0.451	0	0.973	0.07	0.549	0.19	0.116	-0.02	0.902	-0.06	0.616
P05413	ABR	M5	-0.49	0.625924	0.1	0.426	0.27	0.023	-0.17	0.159	0.01	0.944	-0.14	0.248	-0.18	0.145	0.05	0.67
P11233	ATP6V1A	M3	0.482	0.631303	-0.28	0.019	-0.09	0.46	-0.08	0.532	0.02	0.86	0.33	0.005	0.16	0.196	0	0.985
P07910	ECHS1	M3	0.48	0.632671	-0.46	0	0.14	0.241	-0.05	0.661	0.11	0.367	0.27	0.025	-0.04	0.738	0.06	0.616
P30044	MYL6	M5	0.47	0.640178	-0.05	0.685	0.14	0.247	-0.06	0.601	-0.05	0.685	-0.04	0.739	-0.05	0.698	0.09	0.446
O15394	DNAJC5	M3	-0.469	0.641019	-0.26	0.028	-0.02	0.859	-0.04	0.774	0.03	0.805	0.28	0.02	0.04	0.751	0.02	0.897
O95782	MP68	M5	0.466	0.643043	-0.23	0.054	0.2	0.101	0.01	0.933	0.07	0.549	-0.01	0.911	-0.09	0.48	0.03	0.795
P35613	COX7C	M3	0.465	0.643806	-0.22	0.071	0.03	0.802	0.11	0.361	-0.02	0.874	0.07	0.591	0.02	0.888	0.03	0.838
Q9H936	HSPE1	M5	0.462	0.645866	-0.18	0.133	0.14	0.247	0.02	0.84	-0.18	0.14	0.06	0.603	0.15	0.228	-0.03	0.838
Q9Y639	NDUFS7	M3	0.452	0.652906	-0.28	0.019	0.13	0.279	-0.1	0.398	0.12	0.34	0.11	0.372	0.05	0.711	-0.01	0.941
Q15257	RPL6	M4	-0.45	0.654427	0.14	0.241	0.25	0.039	-0.17	0.169	0.06	0.634	-0.29	0.016	-0.22	0.069	0.17	0.173
Q9BPU6	ABAT	M3	-0.446	0.656814	-0.2	0.095	0.19	0.114	-0.13	0.302	0.01	0.944	0.24	0.044	-0.04	0.738	-0.08	0.516
P36543	PRRT2	M3	-0.442	0.659726	-0.04	0.746	-0.05	0.679	-0.28	0.019	-0.02	0.902	0.23	0.055	0.24	0.051	-0.05	0.711
Q8WXF7	GSTM3	M5	-0.437	0.663292	0.09	0.445	0.03	0.779	-0.04	0.736	-0.14	0.242	0.03	0.838	-0.02	0.86	0.04	0.725
P04179	DYNLL2	M5	-0.437	0.66344	0.32	0.008	-0.01	0.941	0.02	0.84	0.16	0.196	-0.09	0.458	-0.33	0.006	-0.11	0.372
O75489	SLC2A14	M3	-0.434	0.665813	-0.07	0.57	-0.03	0.779	0.18	0.135	-0.13	0.288	-0.06	0.643	0.09	0.448	0.02	0.882
P61163	PRNP	M1	0.428	0.670032	-0.4	0.001	0.14	0.266	0.17	0.164	0.12	0.322	-0.02	0.853	-0.11	0.358	0.12	0.343
Q16643	CLTA	M3	-0.427	0.670939	-0.29	0.015	-0.01	0.965	-0.04	0.749	0.22	0.072	0.03	0.838	0.19	0.126	-0.07	0.591
Q99719	DLAT	M3	-0.419	0.676353	-0.4	0.001	0.14	0.254	0.06	0.649	0.13	0.288	0.16	0.185	-0.02	0.86	-0.05	0.67
Q9UHD8	MATR3	M4	-0.399	0.691541	0.4	0.001	0.09	0.469	-0.26	0.032	0.02	0.888	-0.17	0.156	-0.23	0.061	0.11	0.352
P07197	C21orf33	M3	0.384	0.702261	0	0.974	-0.03	0.825	0.09	0.468	0.03	0.791	0.01	0.941	-0.18	0.131	0.08	0.504
Q00610	PSD3	M5	-0.384	0.702358	0.1	0.435	0.28	0.018	-0.15	0.21	-0.05	0.698	-0.12	0.315	-0.23	0.056	0.12	0.333
P21291	DCTN2	M5	0.383	0.703267	0.17	0.155	-0.12	0.336	-0.03	0.8	-0.01	0.958	0.05	0.711	-0.19	0.113	0.15	0.226
P59998	AHCYL1	M3	0.371	0.712034	-0.26	0.031	0.01	0.965	0.16	0.186	-0.01	0.958	0.25	0.038	-0.07	0.56	-0.05	0.656
P09543	ATP6V0A1	M3	-0.369	0.713236	-0.28	0.018	-0.02	0.883	0.17	0.164	0.15	0.221	0.18	0.135	0	0.972	-0.18	0.135
P12814	NDUFS3	M3	0.355	0.723501	-0.27	0.027	0.05	0.679	0.05	0.673	0.07	0.572	0.15	0.219	0.04	0.764	-0.08	0.528
P50990	ATP5C1	M3	-0.351	0.72639	-0.41	0	0.29	0.017	-0.02	0.853	-0.02	0.874	0.12	0.315	0.02	0.874	0.01	0.911
P07237	NAPB	M3	-0.335	0.738509	-0.3	0-Jan	0.29	0.017	-0.14	0.242	0.21	0.087	0.26	0.029	0.07	0.549	-0.03	0.81
Q9Y3D6	IPO5	M1	-0.334	0.739704	0.14	0.241	-0.03	0.825	0.05	0.711	-0.06	0.597	0.01	0.911	0.01	0.916	-0.14	0.256
P63215	GLUL	M3	-0.324	0.746974	-0.31	0.009	0.06	0.637	0.01	0.946	0.15	0.215	0.31	0.01	-0.05	0.672	-0.13	0.272
P56556	COL1A2	M3	0.32	0.749743	0.03	0.82	0.02	0.871	0.06	0.637	0.12	0.322	-0.08	0.516	-0.04	0.738	-0.13	0.306
P21283	SULT4A1	M5	-0.311	0.756768	0.09	0.445	0.13	0.273	0.04	0.723	-0.24	0.049	-0.16	0.192	-0.11	0.349	0.21	0.088
O60313	NDUFA13	M5	-0.309	0.758629	0.05	0.673	-0.02	0.848	-0.08	0.532	0.08	0.502	0.08	0.504	-0.04	0.738	-0.07	0.565
P48735	HBB	M5	0.286	0.775499	0.17	0.17	-0.05	0.658	0.04	0.736	-0.19	0.113	-0.01	0.911	0.09	0.448	-0.05	0.683
Q9H115	SLC4A4	M3	0.282	0.779217	-0.33	0.006	0.07	0.564	0.18	0.139	0.13	0.297	0.1	0.435	-0.08	0.514	-0.06	0.63
Q16799	CTNNB1	M5	-0.274	0.785341	0.21	0.085	0.19	0.122	-0.03	0.8	-0.13	0.272	-0.05	0.683	-0.22	0.069	-0.02	0.882
P18669	FAM49B	M5	-0.268	0.789725	-0.02	0.871	-0.12	0.343	-0.03	0.787	0.22	0.072	0.07	0.565	-0.05	0.659	-0.04	0.753
P07954	UBE2V1	M4	-0.264	0.792297	0.23	0.054	0.15	0.212	-0.33	0.006	-0.08	0.514	-0.19	0.125	0.17	0.161	0	0.985
P02787	COX5A	M3	-0.262	0.794164	-0.35	0.003	0.04	0.745	0.04	0.774	0.17	0.156	0.25	0.04	-0.01	0.916	-0.1	0.393
O95299	NDUFV2	M3	-0.261	0.794845	-0.34	0.005	0.12	0.336	-0.01	0.96	0.19	0.118	0.13	0.28	0.06	0.597	-0.15	0.205
Q16718	TPT1	M2	0.256	0.798471	-0.03	0.795	-0.08	0.497	-0.12	0.31	-0.02	0.902	0.06	0.63	0.15	0.228	0.08	0.516
P13640	COX5B	M3	-0.252	0.802084	-0.28	0.018	0.08	0.497	-0.04	0.749	0.16	0.183	0.15	0.219	-0.01	0.916	-0.04	0.725
Q9P2U7	TOMM70	M3	0.25	0.803727	-0.22	0.074	0.22	0.073	-0.06	0.613	0.06	0.647	0.11	0.372	-0.09	0.448	-0.03	0.824
P11142	VSNL1	M5	-0.247	0.805906	0	0.974	0.07	0.564	-0.31	0.009	-0.13	0.272	0.11	0.352	0.27	0.024	-0.01	0.941
P30049	VAPA	M5	-0.24	0.811441	0.16	0.181	0.07	0.585	0.03	0.813	-0.22	0.069	0.02	0.853	-0.07	0.56	-0.02	0.882
P16152	ATP6V1C1	M3	-0.234	0.815652	-0.3	0.011	0.02	0.859	0.01	0.946	0.06	0.621	0.24	0.044	0.08	0.525	-0.08	0.528
P10606	STX1B	M3	0.231	0.817677	-0.38	0.001	-0.06	0.616	0.02	0.879	0.17	0.156	0.28	0.021	0.07	0.584	-0.04	0.739
P62158	AP3B2	M5	-0.23	0.818707	0.05	0.697	0.13	0.279	-0.05	0.686	0.07	0.56	-0.2	0.107	-0.06	0.597	0.02	0.853
Q15233	LDHB	M5	-0.229	0.819725	-0.37	0.002	0.13	0.293	-0.16	0.191	0.24	0.043	0.22	0.066	0.04	0.751	-0.09	0.469
P62277	HPRT1	M3	0.226	0.822023	-0.31	0.009	0	0.976	-0.22	0.068	0.16	0.178	0.28	0.018	0.14	0.242	0	0.985
Q02156	PARK7	M5	-0.219	0.827161	-0.12	0.313	0.09	0.46	-0.19	0.122	0.02	0.86	0.15	0.219	0.03	0.805	0.03	0.81
P49006	ATP5F1	M3	-0.214	0.830973	-0.31	0.01	0.12	0.321	0.09	0.457	0.05	0.698	0.2	0.092	-0.06	0.609	-0.09	0.48
P23528	GABARAPL2	M4	-0.213	0.832286	0.51	0	0.09	0.478	-0.25	0.042	-0.21	0.081	-0.11	0.362	-0.19	0.118	0.11	0.352
P40925	HBA2	M5	-0.211	0.833287	0.26	0.028	-0.05	0.701	-0.01	0.96	-0.18	0.145	0	0.97	0.04	0.724	-0.09	0.458
P00568	MYO5A	M5	0.205	0.837913	-0.17	0.155	0.2	0.092	-0.22	0.07	0.11	0.387	0.11	0.372	-0.05	0.659	0.02	0.882
P35612	ATP5O	M3	-0.189	0.850579	-0.35	0.003	-0.01	0.906	-0.01	0.96	0.16	0.196	0.3	0.012	0.03	0.833	-0.07	0.565
P55290	COX6A1	M5	-0.189	0.850938	0.07	0.57	0.1	0.399	0	0.987	0.03	0.791	-0.06	0.616	-0.14	0.265	-0.04	0.767
Q00765	ATP1B1	M3	-0.186	0.852666	-0.28	0.02	0.09	0.469	-0.1	0.417	0.14	0.25	0.09	0.446	0.04	0.764	0.04	0.753
P31930	PCMT1	M2	0.183	0.855533	-0.47	0	-0.1	0.407	0	0.973	0.23	0.061	0.37	0.002	0.12	0.34	-0.08	0.516
Q16864	TSC22D1	M5	0.18	0.857785	-0.01	0.961	-0.11	0.359	-0.17	0.154	0.14	0.25	0.18	0.13	-0.02	0.874	0.03	0.824
P62258	ALDH1A1	M5	0.179	0.858455	-0.54	0	-0.13	0.279	0.12	0.344	0.21	0.078	0.3	0.013	0.17	0.172	-0.04	0.739
P63241	DLST	M3	-0.172	0.863955	-0.17	0.16	0.07	0.555	0.02	0.893	0.07	0.584	0.16	0.179	-0.21	0.091	0.07	0.578
P08133	MYH10	M1	-0.172	0.864305	-0.29	0.016	0.1	0.416	0.1	0.437	0.12	0.331	-0.04	0.739	0.03	0.833	-0.01	0.926
Q9C040	MGLL	M3	-0.171	0.865061	0.02	0.884	0	1	0.09	0.468	0	0.972	-0.09	0.446	-0.02	0.86	0	0.985
Q92823	ARL6IP1	M4	-0.162	0.871596	0.06	0.604	0.17	0.162	-0.14	0.242	-0.26	0.033	-0.08	0.528	0.1	0.437	0.12	0.333
P09496	SLC17A7	M3	0.158	0.874664	-0.25	0.038	-0.06	0.637	0.06	0.613	0.16	0.189	0.24	0.051	0.02	0.846	-0.14	0.256
P61266	SV2A	M3	-0.158	0.874761	-0.15	0.209	-0.02	0.883	-0.01	0.96	0.15	0.228	0.13	0.28	0.06	0.634	-0.14	0.24
Q13491	H3F3B	M4	-0.158	0.875105	0.23	0.057	-0.02	0.871	-0.27	0.027	0.01	0.958	-0.07	0.565	0.04	0.764	0.08	0.516
P14866	GFAP	M1	0.155	0.877169	-0.25	0.038	0.04	0.745	0.05	0.686	0.04	0.738	-0.04	0.753	0.06	0.621	0.11	0.352
Q9UNM6	NDUFA5	M3	-0.141	0.888003	-0.3	0.012	0.04	0.745	0.12	0.335	0.06	0.621	0.13	0.297	-0.02	0.846	0	1
P47985	WASF1	M5	-0.14	0.888795	-0.04	0.733	0.14	0.266	0.16	0.191	-0.14	0.25	-0.13	0.28	0	0.972	-0.01	0.911
Q01484	ATP6V1F	M3	0.129	0.897541	-0.13	0.275	-0.03	0.779	0.02	0.84	-0.04	0.751	0.28	0.022	0.01	0.944	-0.08	0.54
P13591	ATP5I	M3	-0.129	0.897841	-0.26	0.032	0.07	0.585	0.12	0.318	0.14	0.235	0.13	0.28	-0.07	0.572	-0.13	0.272
P61224	XRCC5	M4	-0.127	0.899106	0.26	0.032	0.04	0.745	-0.05	0.698	-0.1	0.437	-0.24	0.044	-0.05	0.672	0.1	0.393
P13804	NEDD8	M5	-0.121	0.903875	0.19	0.116	0.19	0.111	-0.13	0.294	-0.1	0.396	-0.02	0.853	-0.16	0.183	-0.02	0.882
Q16891	MGST3	M5	0.12	0.904641	0.08	0.537	0.17	0.153	0.05	0.711	0.05	0.672	-0.2	0.096	-0.24	0.045	0.05	0.697
P20674	ST13	M1	0.115	0.908966	-0.13	0.298	0.02	0.848	-0.03	0.813	-0.03	0.833	-0.04	0.767	0.15	0.221	0.05	0.656
P60201	ATP5J2	M3	0.109	0.913308	-0.45	0	0.17	0.167	-0.03	0.827	0.22	0.063	0.14	0.248	-0.02	0.902	-0.03	0.781
O43301	IDH3A	M3	0.108	0.914205	-0.45	0	0.14	0.254	0.05	0.661	0.21	0.091	0.05	0.656	0.07	0.56	-0.07	0.578
O95741	COX4I1	M3	-0.105	0.916316	-0.1	0.435	0.03	0.779	-0.04	0.761	0.08	0.525	0.09	0.458	0.02	0.874	-0.09	0.48
Q15366	FH	M3	-0.104	0.917155	-0.1	0.435	0	0.988	0.09	0.468	-0.04	0.764	0.24	0.044	-0.12	0.322	-0.07	0.578
P13489	HK1	M3	0.099	0.921244	-0.16	0.175	0.01	0.906	-0.12	0.31	0.07	0.572	0.15	0.212	0.1	0.416	-0.02	0.853
P63010	H2AFX	M4	0.092	0.927079	0.17	0.17	0.03	0.802	-0.27	0.026	-0.07	0.572	-0.07	0.565	0.08	0.491	0.12	0.324
Q13423	HIST1H1E	M4	0.092	0.927104	-0.1	0.407	0.03	0.813	-0.2	0.102	0.13	0.288	-0.09	0.48	0.18	0.145	0.06	0.616
P22695	UQCRC2	M3	0.089	0.929427	-0.32	0.007	-0.02	0.871	0.11	0.352	0.11	0.349	0.21	0.088	-0.01	0.944	-0.05	0.683
Q14019	PSAT1	M1	0.079	0.937576	-0.05	0.673	-0.02	0.848	0.03	0.827	-0.1	0.416	0.06	0.63	0.05	0.659	0.05	0.697
P23471	ALDH5A1	M3	-0.078	0.938196	-0.14	0.261	-0.02	0.859	0.08	0.489	-0.02	0.902	0.1	0.393	-0.04	0.724	0.05	0.697
P30041	ME3	M3	-0.076	0.939788	-0.06	0.65	0.17	0.162	-0.04	0.749	0.05	0.659	-0.03	0.838	-0.17	0.166	0.04	0.753
P48047	TBCB	M4	0.075	0.940288	0.39	0.001	-0.01	0.965	-0.1	0.408	-0.25	0.038	-0.11	0.382	-0.09	0.458	0.14	0.248
O94856	ALDH6A1	M5	0.07	0.944528	0.09	0.485	-0.11	0.367	-0.09	0.457	-0.05	0.698	0.03	0.81	-0.01	0.944	0.17	0.161
Q14982	ATP5D	M3	-0.053	0.958012	-0.3	0.012	0.16	0.202	-0.06	0.637	0.16	0.189	0.16	0.198	-0.07	0.56	-0.04	0.767
Q6PCE3	ACTG1	M4	-0.033	0.973467	0.46	0	0.04	0.745	-0.11	0.361	-0.19	0.122	-0.17	0.167	-0.21	0.091	0.13	0.289
P20962	DSTN	M5	0.028	0.977997	0.18	0.141	-0.09	0.469	-0.25	0.038	0	0.986	0.09	0.469	0.1	0.396	-0.02	0.882
O14949	MT-CO2	M3	0.026	0.979151	-0.29	0.017	0.02	0.848	-0.03	0.827	0.2	0.098	0.25	0.035	-0.05	0.672	-0.08	0.492
Q9H2X9	NDUFS2	M3	0.019	0.985142	-0.4	0.001	0.18	0.145	-0.02	0.84	0.18	0.145	0.16	0.185	-0.06	0.597	-0.02	0.868
P36542	SLC3A2	M3	-0.018	0.98534	-0.16	0.186	-0.02	0.848	0.03	0.827	0.08	0.491	0.19	0.125	-0.03	0.805	-0.06	0.63
Q15041	TNR	M2	0.013	0.98963	-0.47	0	0.05	0.679	-0.08	0.51	0.2	0.098	0.23	0.053	0.14	0.242	-0.04	0.767
P17987	HSPA8	M5	-0.011	0.99109	-0.08	0.537	-0.09	0.451	-0.21	0.079	0.07	0.549	0.17	0.161	0.09	0.448	0.09	0.458
Q9Y617	UQCRFS1	M3	0.011	0.99138	-0.29	0.016	0.16	0.196	-0.01	0.906	0.13	0.288	0.13	0.297	-0.02	0.846	-0.09	0.458
Q92752	VPS35	M5	0.007	0.994054	0.1	0.426	0.11	0.359	-0.05	0.698	0.06	0.647	-0.07	0.578	-0.09	0.469	-0.1	0.424
P05129	RAP1B	M1	-0.006	0.995517	-0.12	0.321	0.09	0.442	-0.09	0.478	0.03	0.819	-0.03	0.795	0.03	0.819	0.09	0.469
P10515	SLC1A2	M3	0.005	0.996396	-0.46	0	-0.06	0.626	0.2	0.092	0.17	0.166	0.21	0.078	0.05	0.659	-0.07	0.565
