# Supplementary material for: Temporal proteomic profiling of postnatal human cortical development
Source: Transl Psychiatry. 2018 Dec 5;8:267. doi: 10.1038/s41398-018-0306-4 (PMC6281671; doi:10.1038/s41398-018-0306-4)
Supplement: Supplementary file 5 — Table S4 [file 41398_2018_306_MOESM5_ESM.xlsx]

## Sheet: Table S4
Supplementary Table 4. STRING-based evidence for direct protein-protein interactions within protein modules.
Module	No. proteins (input)	No. nodes	No. edges	Average node degree	Average local clustering coefficient	Expected no. of edges	PPI enrichment p-value
M1	82	82	132	3.22	0.432	29	< 1.00E15
M2	30	28	17	1.21	0.448	4	1.75e-06
M3	194	192	1511	15.7	0.514	203	< 1.00E15
M4	198	197	1046	10.6	0.546	538	< 1.00E15
M5	80	78	92	2.36	0.394	43	8.61e-11
Direct protein-protein interactions (PPIs) were obtained from the STRING database with a signature query of the identified protein modules. A combined STRING score was used of >0.4 (medium-to-high confidence interactions).
