# Supplementary material for: Temporal proteomic profiling of postnatal human cortical development
Source: Transl Psychiatry. 2018 Dec 5;8:267. doi: 10.1038/s41398-018-0306-4 (PMC6281671; doi:10.1038/s41398-018-0306-4)
Supplement: Supplementary file 6 — Table S5 [file 41398_2018_306_MOESM6_ESM.xlsx]

## Sheet: Table S5
Supplementary Table 5. Transcriptome-wide associations to chronological age and distinct postnatal time periods (Bonferroni P-value <0.00000248484).
Gene symbol	Affy ProbeID	Module Membership	Chronological age-related statistics (via covariate corrected linear model)		NEONATE		INFANT		TODDLER		SCHOOL AGE		TEENAGER		YOUNG ADULT		ADULT
			T-statistic	P-value	Spearman R	P-value	Spearman R	P-value	Spearman R	P-value	Spearman R	P-value	Spearman R	P-value	Spearman R	P-value	Spearman R	P-value
NPNT	225911_at	M1_t	-25.5	7e-26	0.52	0.0003	0.51	0.0005	0.18	0.2	-0.05	0.7367	-0.25	0.1	-0.41	0.006	-0.52	0.0003
AKAP7	205771_s_at	M1_t	-23.2	2e-24	0.55	0.0001	0.48	0.001	0.16	0.3	-0.07	0.6376	-0.16	0.3	-0.48	0.001	-0.5	0.0006
CXADR	203917_at	M1_t	-23	3e-24	0.55	0.0001	0.48	0.0009	0.14	0.4	-0.03	0.8402	-0.26	0.09	-0.32	0.04	-0.59	0
SOX11	204914_s_at	M1_t	-21.8	2e-23	0.55	0.0001	0.48	0.0009	0.12	0.4	-0.09	0.5671	-0.18	0.2	-0.38	0.01	-0.52	0.0003
DPYSL3	201431_s_at	M1_t	-20.1	4e-22	0.55	0.0001	0.48	0.0009	0.13	0.4	-0.05	0.7367	-0.32	0.04	-0.41	0.005	-0.41	0.006
SH3RF3	228461_at	M1_t	-19.8	6e-22	0.55	0.0001	0.48	0.0009	0.17	0.3	-0.04	0.814	-0.3	0.05	-0.35	0.02	-0.55	0.0001
SLA	203761_at	M1_t	-19.7	7e-22	0.53	0.0002	0.49	0.0007	0.09	0.6	-0.15	0.3442	-0.2	0.2	-0.26	0.09	-0.53	0.0002
CD24P4	208650_s_at	M1_t	-18.4	7e-21	0.5	0.0006	0.52	0.0003	0.11	0.5	-0.1	0.5004	-0.15	0.3	-0.44	0.003	-0.46	0.002
NAV1	224772_at	M1_t	-18.4	8e-21	0.55	0.0001	0.48	0.0009	0.06	0.7	0.03	0.8402	-0.28	0.07	-0.29	0.06	-0.57	0
BHLHE22	228636_at	M1_t	-18.2	1e-20	0.55	0.0001	0.48	0.0009	0.18	0.2	-0.08	0.6137	-0.27	0.08	-0.48	0.0009	-0.4	0.007
ZNF571-AS1	229328_at	M1_t	-18.1	1e-20	0.5	0.0005	0.52	0.0003	0.09	0.6	-0.09	0.5444	-0.27	0.08	-0.4	0.007	-0.38	0.01
YBX1P1	208628_s_at	M1_t	-17.6	4e-20	0.55	0.0001	0.48	0.001	0.16	0.3	-0.11	0.4583	-0.33	0.03	-0.32	0.04	-0.46	0.002
STK31	223883_s_at	M1_t	-17.6	4e-20	0.53	0.0002	0.5	0.0006	0.15	0.3	-0.14	0.3801	-0.25	0.1	-0.41	0.005	-0.4	0.007
RALA	224880_at	M1_t	-17.3	7e-20	0.55	0.0001	0.45	0.002	0.17	0.3	0	1	-0.25	0.1	-0.39	0.008	-0.55	0.0001
CD24	209771_x_at	M1_t	-16.9	1e-19	0.54	0.0001	0.49	0.0008	0.13	0.4	-0.08	0.6137	-0.2	0.2	-0.44	0.003	-0.46	0.002
YBX1P10	208627_s_at	M1_t	-16.8	2e-19	0.55	0.0001	0.47	0.001	0.14	0.3	-0.08	0.5902	-0.34	0.02	-0.28	0.06	-0.5	0.0006
MYO16	215119_at	M1_t	-16.7	2e-19	0.48	0.0009	0.54	0.0002	0.15	0.3	-0.03	0.8402	-0.18	0.2	-0.48	0.001	-0.5	0.0005
FNBP1L	215017_s_at	M1_t	-16.7	2e-19	0.54	0.0002	0.49	0.0007	0.11	0.5	-0.07	0.6376	-0.28	0.06	-0.38	0.01	-0.42	0.004
APC	203525_s_at	M1_t	-16.6	3e-19	0.39	0.009	0.6	0	0.16	0.3	0.01	0.9464	-0.22	0.1	-0.48	0.0009	-0.5	0.0005
DLG5	201681_s_at	M1_t	-16.4	4e-19	0.5	0.0005	0.52	0.0003	0.16	0.3	-0.13	0.4182	-0.24	0.1	-0.34	0.02	-0.51	0.0004
DCX	204850_s_at	M1_t	-16.3	5e-19	0.55	0.0001	0.47	0.001	0.09	0.6	-0.02	0.8931	-0.28	0.07	-0.31	0.04	-0.53	0.0002
PPP1R1A	205478_at	M1_t	-16.3	5e-19	0.54	0.0001	0.49	0.0008	0.15	0.3	-0.03	0.8666	-0.19	0.2	-0.47	0.001	-0.51	0.0005
SLC24A3	57588_at	M1_t	-16.2	6e-19	0.54	0.0002	0.49	0.0007	0.13	0.4	-0.05	0.7367	-0.18	0.2	-0.4	0.007	-0.55	0.0001
RPRM	219370_at	M1_t	-16.2	6e-19	0.53	0.0002	0.48	0.001	0.15	0.3	-0.1	0.5222	-0.3	0.05	-0.28	0.07	-0.52	0.0003
DUSP23	223402_at	M1_t	-16	1e-18	0.51	0.0004	0.52	0.0003	0.19	0.2	-0.2	0.1854	-0.2	0.2	-0.52	0.0003	-0.31	0.04
TENM1	205728_at	M1_t	-15.8	1e-18	0.52	0.0003	0.51	0.0005	0.15	0.3	-0.15	0.3442	-0.24	0.1	-0.34	0.03	-0.49	0.0007
KIF21B	204411_at	M1_t	-15.8	2e-18	0.55	0.0001	0.48	0.0009	0.13	0.4	0.03	0.8666	-0.26	0.09	-0.4	0.007	-0.55	0.0001
FAM172A	212936_at	M1_t	-15.7	2e-18	0.54	0.0002	0.44	0.003	0.19	0.2	-0.04	0.788	-0.3	0.05	-0.34	0.02	-0.51	0.0005
KLF7	204334_at	M1_t	-15.7	2e-18	0.54	0.0001	0.47	0.001	0.11	0.5	-0.09	0.5671	-0.26	0.09	-0.26	0.09	-0.53	0.0002
SNORA64	221798_x_at	M1_t	-15.5	3e-18	0.55	0.0001	0.45	0.002	0.16	0.3	-0.14	0.3801	-0.32	0.03	-0.44	0.003	-0.29	0.06
GNB4	225710_at	M1_t	-15.3	4e-18	0.51	0.0004	0.5	0.0006	0.15	0.3	-0.03	0.8666	-0.23	0.1	-0.35	0.02	-0.58	0
WDR1	200609_s_at	M1_t	-15.2	5e-18	0.4	0.007	0.6	0	0.11	0.5	-0.02	0.9197	-0.31	0.04	-0.44	0.003	-0.4	0.008
GNAZ	204993_at	M1_t	-15.2	5e-18	0.52	0.0003	0.5	0.0005	0.12	0.4	-0.03	0.8666	-0.25	0.1	-0.35	0.02	-0.55	0.0001
ST8SIA2	239537_at	M1_t	-15.1	8e-18	0.52	0.0003	0.51	0.0004	-0.03	0.9	0.04	0.788	-0.21	0.2	-0.33	0.03	-0.52	0.0003
DCHS1	222101_s_at	M1_t	-14.8	1e-17	0.54	0.0001	0.46	0.002	0.09	0.6	-0.08	0.5902	-0.29	0.06	-0.36	0.02	-0.38	0.01
GNG4	1555867_at	M1_t	-14.8	1e-17	0.55	0.0001	0.47	0.001	0.1	0.5	-0.02	0.9197	-0.27	0.08	-0.33	0.03	-0.53	0.0002
HIVEP3	235122_at	M1_t	-14.8	1e-17	0.52	0.0003	0.51	0.0005	0.09	0.6	-0.02	0.8931	-0.2	0.2	-0.41	0.006	-0.51	0.0005
RRAS2	212589_at	M1_t	-14.8	2e-17	0.53	0.0002	0.5	0.0005	0.15	0.3	-0.02	0.8931	-0.26	0.09	-0.5	0.0006	-0.42	0.005
KLHL1	223810_at	M1_t	-14.7	2e-17	0.51	0.0004	0.51	0.0004	0.11	0.5	-0.33	0.0268	-0.18	0.2	-0.22	0.2	-0.44	0.003
NKIRAS2	218240_at	M1_t	-14.7	2e-17	0.55	0.0001	0.47	0.001	0.17	0.3	-0.09	0.5671	-0.36	0.02	-0.41	0.006	-0.37	0.01
PARP6	219639_x_at	M1_t	-14.7	2e-17	0.55	0.0001	0.48	0.0009	0.1	0.5	-0.04	0.814	-0.26	0.09	-0.45	0.002	-0.4	0.007
KCNT2	244455_at	M1_t	-14.6	2e-17	0.54	0.0002	0.49	0.0007	0.06	0.7	-0.07	0.6376	-0.26	0.09	-0.28	0.06	-0.5	0.0005
KIDINS220	212163_at	M1_t	-14.4	4e-17	0.55	0.0001	0.48	0.001	0.1	0.5	-0.09	0.5671	-0.27	0.08	-0.32	0.04	-0.48	0.001
YPEL1	228788_at	M1_t	-14.3	5e-17	0.55	0.0001	0.46	0.002	0.15	0.3	-0.15	0.3442	-0.22	0.2	-0.37	0.01	-0.44	0.003
PLXND1	38671_at	M1_t	-14.1	7e-17	0.54	0.0002	0.49	0.0007	0.03	0.8	0.04	0.814	-0.21	0.2	-0.34	0.02	-0.56	0.0001
HSBP1	200941_at	M1_t	-14	9e-17	0.4	0.008	0.58	0	0.16	0.3	0	1	-0.25	0.1	-0.37	0.01	-0.57	0.0001
SOWAHC	227034_at	M1_t	-14	9e-17	0.53	0.0002	0.48	0.0009	0.04	0.8	-0.32	0.0353	-0.29	0.06	-0.14	0.3	-0.33	0.03
CYP26A1	206424_at	M1_t	-13.9	1e-16	0.49	0.0007	0.51	0.0004	0.08	0.6	-0.19	0.2095	-0.16	0.3	-0.24	0.1	-0.51	0.0004
ROBO1	213194_at	M1_t	-13.9	1e-16	0.54	0.0001	0.49	0.0008	0	1	-0.1	0.5004	-0.19	0.2	-0.32	0.03	-0.42	0.004
ZNF300	228144_at	M1_t	-13.9	1e-16	0.53	0.0002	0.48	0.0009	0.13	0.4	-0.3	0.05	-0.25	0.1	-0.13	0.4	-0.51	0.0005
TUBBP2	209026_x_at	M1_t	-13.9	1e-16	0.53	0.0002	0.5	0.0006	0	1	0.06	0.6865	-0.26	0.09	-0.35	0.02	-0.5	0.0005
TUBB	211714_x_at	M1_t	-13.7	2e-16	0.53	0.0002	0.5	0.0006	-0.01	1	0.04	0.788	-0.25	0.1	-0.34	0.02	-0.49	0.0008
RSPH9	230695_s_at	M1_t	-13.7	2e-16	0.49	0.0007	0.53	0.0002	0.02	0.9	-0.07	0.6376	-0.18	0.2	-0.52	0.0003	-0.28	0.06
SOX4	201417_at	M1_t	-13.6	2e-16	0.55	0.0001	0.44	0.003	0.15	0.3	0.06	0.7115	-0.2	0.2	-0.43	0.003	-0.57	0.0001
ARL10	228843_at	M1_t	-13.5	3e-16	0.55	0.0001	0.48	0.0009	0.04	0.8	0.01	0.9464	-0.24	0.1	-0.34	0.02	-0.51	0.0004
GRIN3A	233220_at	M1_t	-13.5	3e-16	0.53	0.0002	0.5	0.0005	0.11	0.5	-0.04	0.814	-0.22	0.2	-0.38	0.01	-0.53	0.0002
FAM184B	233823_at	M1_t	-13.5	3e-16	0.48	0.001	0.53	0.0002	0.04	0.8	-0.04	0.814	-0.4	0.008	-0.32	0.03	-0.33	0.03
NAV3	204823_at	M1_t	-13.4	4e-16	0.52	0.0003	0.49	0.0007	0.11	0.5	-0.01	0.9732	-0.23	0.1	-0.33	0.03	-0.58	0
CCDC14	225017_at	M1_t	-13.3	4e-16	0.53	0.0002	0.48	0.0009	0.06	0.7	-0.21	0.1742	-0.14	0.4	-0.23	0.1	-0.51	0.0004
RAVER2	231851_at	M1_t	-13.3	5e-16	0.55	0.0001	0.47	0.001	-0.03	0.8	0.01	0.9464	-0.18	0.2	-0.38	0.01	-0.44	0.003
TRIO	209011_at	M1_t	-13.3	5e-16	0.55	0.0001	0.47	0.001	0.13	0.4	-0.02	0.9197	-0.28	0.06	-0.34	0.02	-0.53	0.0002
CSPG5	39966_at	M1_t	-13.2	6e-16	0.55	0.0001	0.45	0.002	-0.01	0.9	0.02	0.9197	-0.21	0.2	-0.37	0.01	-0.43	0.003
PAFAH1B3	203228_at	M1_t	-13	1e-15	0.55	0.0001	0.48	0.0009	0.1	0.5	-0.1	0.5222	-0.26	0.09	-0.36	0.02	-0.42	0.004
LPCAT1	201818_at	M1_t	-13	1e-15	0.55	0.0001	0.47	0.001	0.12	0.4	-0.13	0.4182	-0.23	0.1	-0.44	0.003	-0.36	0.02
LINC01102	230495_at	M1_t	-12.9	1e-15	0.54	0.0002	0.49	0.0008	0.02	0.9	-0.05	0.7622	-0.17	0.3	-0.31	0.04	-0.54	0.0002
CRMP1	202517_at	M1_t	-12.9	1e-15	0.55	0.0001	0.48	0.0009	0.07	0.6	0.05	0.7367	-0.25	0.1	-0.39	0.009	-0.53	0.0002
EML4	223068_at	M1_t	-12.9	1e-15	0.53	0.0002	0.48	0.0009	-0.01	1	-0.25	0.1012	-0.09	0.6	-0.32	0.04	-0.35	0.02
ANKRD6	204672_s_at	M1_t	-12.9	1e-15	0.54	0.0001	0.48	0.0009	0.11	0.5	-0.1	0.5004	-0.26	0.09	-0.35	0.02	-0.44	0.003
FGF11	227271_at	M1_t	-12.8	1e-15	0.51	0.0004	0.49	0.0007	0.16	0.3	-0.09	0.5671	-0.28	0.06	-0.45	0.002	-0.36	0.02
XKR4	237802_at	M1_t	-12.8	2e-15	0.54	0.0002	0.49	0.0008	0.12	0.4	-0.01	0.9464	-0.27	0.07	-0.36	0.02	-0.52	0.0003
NLGN4X	221933_at	M1_t	-12.8	2e-15	0.53	0.0002	0.47	0.001	0.08	0.6	-0.05	0.7367	-0.28	0.07	-0.3	0.05	-0.47	0.001
ZBTB8A	235142_at	M1_t	-12.7	2e-15	0.55	0.0001	0.46	0.002	0.08	0.6	-0.02	0.9197	-0.27	0.08	-0.35	0.02	-0.47	0.001
ST6GAL2	228821_at	M1_t	-12.7	2e-15	0.55	0.0001	0.45	0.002	0.12	0.4	0.01	0.9464	-0.18	0.2	-0.42	0.004	-0.53	0.0002
MEIS2	207480_s_at	M1_t	-12.7	2e-15	0.55	0.0001	0.46	0.002	-0.1	0.5	-0.01	0.9464	-0.28	0.06	-0.45	0.002	-0.16	0.3
ULK2	204062_s_at	M1_t	-12.7	2e-15	0.5	0.0005	0.51	0.0005	0.11	0.5	-0.09	0.5671	-0.28	0.06	-0.28	0.07	-0.5	0.0005
PPM1E	236302_at	M1_t	-12.6	2e-15	0.38	0.01	0.62	0	0.17	0.3	-0.14	0.3619	-0.21	0.2	-0.38	0.01	-0.49	0.0007
CSMD2	1557143_at	M1_t	-12.6	3e-15	0.54	0.0002	0.49	0.0007	0.11	0.5	-0.07	0.6619	-0.34	0.02	-0.29	0.06	-0.49	0.0008
ADGRG2	206002_at	M1_t	-12.5	3e-15	0.46	0.002	0.52	0.0003	0.13	0.4	-0.18	0.2495	-0.31	0.04	-0.25	0.1	-0.41	0.006
DPYSL5	222797_at	M1_t	-12.5	3e-15	0.55	0.0001	0.48	0.0009	-0.02	0.9	-0.1	0.5222	-0.21	0.2	-0.28	0.07	-0.44	0.003
ROBO2	226766_at	M1_t	-12.5	3e-15	0.53	0.0002	0.5	0.0005	-0.07	0.7	-0.09	0.5444	-0.27	0.07	-0.27	0.08	-0.35	0.02
SCN3A	210432_s_at	M1_t	-12.5	3e-15	0.54	0.0002	0.49	0.0007	0.14	0.3	-0.13	0.4182	-0.34	0.02	-0.28	0.06	-0.46	0.002
KDM1B	227021_at	M1_t	-12.5	3e-15	0.52	0.0003	0.5	0.0006	0.11	0.5	-0.05	0.7622	-0.21	0.2	-0.44	0.003	-0.44	0.003
DACT1	219179_at	M1_t	-12.5	3e-15	0.54	0.0001	0.49	0.0008	0.09	0.6	0.03	0.8666	-0.2	0.2	-0.48	0.001	-0.48	0.001
DGKD	208072_s_at	M1_t	-12.4	4e-15	0.55	0.0001	0.48	0.0009	0.11	0.5	-0.29	0.0544	-0.31	0.04	-0.18	0.2	-0.4	0.008
SLC16A2	204462_s_at	M1_t	-12.4	5e-15	0.53	0.0002	0.5	0.0006	0.04	0.8	0.06	0.6865	-0.32	0.03	-0.36	0.02	-0.47	0.001
SDK2	242064_at	M1_t	-12.4	5e-15	0.4	0.007	0.56	0.0001	0.14	0.3	-0.06	0.6865	-0.27	0.07	-0.25	0.1	-0.58	0
KIAA1211	227230_s_at	M1_t	-12.3	5e-15	0.55	0.0001	0.48	0.001	0.02	0.9	-0.19	0.2095	-0.31	0.04	-0.22	0.2	-0.36	0.02
DYRK2	202971_s_at	M1_t	-12.3	6e-15	0.52	0.0003	0.5	0.0005	0.05	0.8	0.04	0.814	-0.12	0.4	-0.47	0.001	-0.52	0.0003
TUBB2BP1	209372_x_at	M1_t	-12.3	6e-15	0.52	0.0003	0.51	0.0005	-0.08	0.6	-0.02	0.9197	-0.18	0.2	-0.36	0.02	-0.4	0.008
HAPLN1	205524_s_at	M1_t	-12.2	6e-15	0.52	0.0003	0.5	0.0006	0.07	0.7	-0.06	0.7115	-0.24	0.1	-0.39	0.009	-0.42	0.005
UFM1	218050_at	M1_t	-12.2	7e-15	0.5	0.0006	0.51	0.0005	0.03	0.8	-0.02	0.8931	-0.35	0.02	-0.31	0.04	-0.4	0.008
TLE3	212770_at	M1_t	-12.2	7e-15	0.45	0.002	0.53	0.0002	0.15	0.3	-0.08	0.6137	-0.36	0.02	-0.38	0.01	-0.37	0.01
TAGLN2P1	200916_at	M1_t	-12.2	7e-15	0.53	0.0002	0.42	0.005	0.16	0.3	-0.16	0.3105	-0.24	0.1	-0.4	0.007	-0.32	0.03
TUBA1A	209118_s_at	M1_t	-12.2	7e-15	0.5	0.0005	0.52	0.0003	0.03	0.8	-0.05	0.7622	-0.17	0.3	-0.28	0.07	-0.58	0
TSPAN2	227236_at	M1_t	-12.2	7e-15	0.53	0.0002	0.5	0.0006	0.02	0.9	-0.17	0.2639	-0.22	0.2	-0.32	0.04	-0.36	0.02
FAM135A	223497_at	M1_t	-12.2	7e-15	0.55	0.0001	0.48	0.0009	-0.02	0.9	-0.13	0.4182	-0.17	0.3	-0.32	0.04	-0.41	0.006
TSPAN14	221002_s_at	M1_t	-12.2	8e-15	0.55	0.0001	0.45	0.002	0.09	0.6	0.07	0.6619	-0.25	0.1	-0.46	0.002	-0.46	0.002
HN1	222396_at	M1_t	-12.1	8e-15	0.54	0.0001	0.49	0.0008	0.01	1	-0.01	0.9464	-0.15	0.3	-0.39	0.008	-0.49	0.0007
SMAD1	227798_at	M1_t	-12.1	1e-14	0.5	0.0005	0.48	0.001	0.08	0.6	-0.15	0.3271	-0.18	0.2	-0.33	0.03	-0.42	0.004
SRPK1	202200_s_at	M1_t	-12	1e-14	0.54	0.0001	0.43	0.003	0.18	0.2	-0.09	0.5671	-0.21	0.2	-0.4	0.007	-0.47	0.001
RALGPS2	227533_at	M1_t	-12	1e-14	0.54	0.0001	0.47	0.001	0.12	0.4	-0.06	0.7115	-0.25	0.1	-0.42	0.005	-0.43	0.003
CCDC167	225723_at	M1_t	-12	1e-14	0.53	0.0002	0.48	0.001	0.06	0.7	-0.08	0.6256	-0.23	0.1	-0.34	0.02	-0.44	0.003
PLAGL1	209318_x_at	M1_t	-11.9	1e-14	0.55	0.0001	0.45	0.002	0.18	0.2	-0.11	0.4791	-0.16	0.3	-0.53	0.0002	-0.39	0.009
CSDC2	209981_at	M1_t	-11.9	1e-14	0.5	0.0006	0.48	0.0009	0.17	0.3	-0.03	0.8666	-0.22	0.1	-0.47	0.001	-0.45	0.002
MAGED4B	221261_x_at	M1_t	-11.9	2e-14	0.55	0.0001	0.48	0.0009	-0.02	0.9	-0.25	0.1088	-0.17	0.3	-0.27	0.07	-0.34	0.02
FARP1	201910_at	M1_t	-11.8	2e-14	0.54	0.0001	0.49	0.0008	-0.02	0.9	-0.22	0.1531	-0.18	0.2	-0.29	0.06	-0.34	0.02
CLMP	228082_at	M1_t	-11.8	2e-14	0.44	0.003	0.57	0.0001	0.13	0.4	-0.11	0.4791	-0.31	0.04	-0.42	0.004	-0.34	0.02
PLPPR5	231397_at	M1_t	-11.8	2e-14	0.55	0.0001	0.47	0.001	0.12	0.4	-0.04	0.814	-0.21	0.2	-0.42	0.004	-0.5	0.0006
TENM3	219523_s_at	M1_t	-11.8	2e-14	0.5	0.0005	0.5	0.0006	0.15	0.3	-0.12	0.438	-0.15	0.3	-0.42	0.005	-0.49	0.0008
ERC1	226049_at	M1_t	-11.8	2e-14	0.54	0.0002	0.48	0.001	-0.01	0.9	-0.01	0.9464	-0.26	0.09	-0.35	0.02	-0.39	0.009
PRICKLE2	225968_at	M1_t	-11.8	2e-14	0.47	0.001	0.55	0.0001	0.14	0.3	0.01	0.9464	-0.28	0.06	-0.43	0.004	-0.5	0.0006
SSBP2	203787_at	M1_t	-11.8	2e-14	0.53	0.0002	0.48	0.001	0.09	0.6	-0.08	0.6137	-0.15	0.3	-0.43	0.003	-0.44	0.003
CALB2	205428_s_at	M1_t	-11.7	2e-14	0.5	0.0006	0.52	0.0003	0.02	0.9	-0.06	0.7115	-0.29	0.06	-0.31	0.04	-0.41	0.006
PLPPR1	219732_at	M1_t	-11.7	3e-14	0.54	0.0002	0.43	0.003	0.09	0.6	-0.05	0.7367	-0.15	0.3	-0.31	0.04	-0.56	0.0001
SEL1L3	212314_at	M1_t	-11.6	3e-14	0.49	0.0008	0.52	0.0003	0.13	0.4	-0.02	0.8931	-0.26	0.09	-0.35	0.02	-0.54	0.0002
LIN7C	223350_x_at	M1_t	-11.6	3e-14	0.55	0.0001	0.45	0.002	0.1	0.5	-0.29	0.0544	-0.26	0.09	-0.37	0.01	-0.19	0.2
NEURL1B	225355_at	M1_t	-11.6	3e-14	0.5	0.0005	0.5	0.0005	0.14	0.3	0.03	0.8666	-0.29	0.06	-0.36	0.02	-0.55	0.0001
ASXL3	233536_at	M1_t	-11.6	4e-14	0.55	0.0001	0.46	0.002	0.01	0.9	0.02	0.9064	-0.28	0.06	-0.36	0.02	-0.41	0.006
COQ2	213379_at	M1_t	-11.6	4e-14	0.54	0.0002	0.49	0.0007	-0.05	0.8	0.01	0.9464	-0.12	0.4	-0.39	0.008	-0.48	0.001
KLHL23	213610_s_at	M1_t	-11.6	4e-14	0.54	0.0002	0.49	0.0007	-0.03	0.8	0.07	0.6376	-0.31	0.04	-0.4	0.007	-0.37	0.01
PIK3R2	1568629_s_at	M1_t	-11.5	4e-14	0.54	0.0002	0.48	0.001	0.12	0.4	-0.01	0.9732	-0.28	0.07	-0.44	0.003	-0.43	0.004
LUZP2	215323_at	M1_t	-11.5	4e-14	0.54	0.0002	0.39	0.008	0.26	0.09	-0.09	0.5786	-0.35	0.02	-0.34	0.02	-0.44	0.003
PXDN	212012_at	M1_t	-11.5	4e-14	0.51	0.0004	0.48	0.0009	0.11	0.5	-0.31	0.0422	-0.22	0.1	-0.24	0.1	-0.37	0.01
FOXO6	239657_x_at	M1_t	-11.5	4e-14	0.47	0.001	0.5	0.0006	0.16	0.3	0.01	0.9732	-0.43	0.004	-0.33	0.03	-0.43	0.004
KLHL8	226874_at	M1_t	-11.5	4e-14	0.54	0.0002	0.48	0.001	0.1	0.5	-0.06	0.6865	-0.2	0.2	-0.34	0.02	-0.53	0.0002
CALN1	230698_at	M1_t	-11.5	4e-14	0.54	0.0002	0.49	0.0007	0.07	0.6	-0.25	0.1012	-0.26	0.09	-0.32	0.03	-0.3	0.05
ZNF883	230876_at	M1_t	-11.5	4e-14	0.52	0.0003	0.49	0.0008	0.11	0.5	-0.21	0.1634	-0.12	0.4	-0.34	0.02	-0.45	0.002
C8orf34	231380_at	M1_t	-11.5	5e-14	0.4	0.007	0.57	0.0001	0.19	0.2	0.01	0.9732	-0.3	0.05	-0.4	0.007	-0.51	0.0005
DCAF7	224748_at	M1_t	-11.4	5e-14	0.52	0.0003	0.45	0.002	0.16	0.3	-0.05	0.7622	-0.28	0.06	-0.42	0.004	-0.4	0.008
POU3F2	242455_at	M1_t	-11.4	5e-14	0.53	0.0002	0.46	0.002	0.01	0.9	-0.02	0.8931	-0.28	0.06	-0.35	0.02	-0.37	0.01
TDG	203743_s_at	M1_t	-11.4	6e-14	0.54	0.0001	0.48	0.001	-0.07	0.6	-0.12	0.438	-0.25	0.1	-0.12	0.4	-0.49	0.0008
GPR161	214104_at	M1_t	-11.4	6e-14	0.53	0.0002	0.47	0.001	0.17	0.3	-0.27	0.081	-0.28	0.06	-0.4	0.007	-0.25	0.1
ZCCHC14	212655_at	M1_t	-11.4	6e-14	0.55	0.0001	0.46	0.002	0.01	1	-0.06	0.6865	-0.38	0.01	-0.26	0.09	-0.35	0.02
RAB23	223463_at	M1_t	-11.4	6e-14	0.51	0.0004	0.48	0.001	0.04	0.8	-0.03	0.8666	-0.27	0.07	-0.41	0.005	-0.33	0.03
MMP16	223614_at	M1_t	-11.3	7e-14	0.53	0.0002	0.46	0.002	0.16	0.3	-0.21	0.1634	-0.29	0.06	-0.29	0.06	-0.39	0.009
TUBB4A	213476_x_at	M1_t	-11.3	7e-14	0.53	0.0002	0.5	0.0006	-0.11	0.5	0.05	0.7622	-0.24	0.1	-0.3	0.05	-0.44	0.003
AMBRA1	219141_s_at	M1_t	-11.3	7e-14	0.44	0.003	0.57	0.0001	-0.01	0.9	-0.11	0.4583	-0.35	0.02	-0.27	0.07	-0.3	0.05
NCOA6	208979_at	M1_t	-11.3	7e-14	0.5	0.0005	0.48	0.001	0.06	0.7	-0.06	0.6865	-0.28	0.07	-0.26	0.09	-0.47	0.001
SLC8A3	1562403_a_at	M1_t	-11.3	7e-14	0.54	0.0001	0.47	0.001	0.04	0.8	0.01	0.9464	-0.19	0.2	-0.38	0.01	-0.51	0.0004
NRG1	206343_s_at	M1_t	-11.3	7e-14	0.4	0.008	0.61	0	0.13	0.4	-0.1	0.5004	-0.17	0.3	-0.4	0.007	-0.51	0.0005
PHF20L1	231967_at	M1_t	-11.3	8e-14	0.43	0.004	0.58	0	0.07	0.6	0.03	0.8402	-0.23	0.1	-0.44	0.003	-0.46	0.002
MCU	225320_at	M1_t	-11.2	8e-14	0.55	0.0001	0.47	0.001	-0.03	0.9	-0.04	0.788	-0.27	0.08	-0.31	0.04	-0.4	0.007
SEMA3C	203789_s_at	M1_t	-11.2	9e-14	0.49	0.0008	0.53	0.0002	-0.07	0.6	-0.05	0.7367	-0.21	0.2	-0.25	0.1	-0.47	0.001
KIF3B	203943_at	M1_t	-11.1	1e-13	0.54	0.0002	0.48	0.0009	0.08	0.6	-0.04	0.814	-0.23	0.1	-0.49	0.0008	-0.35	0.02
ZNF704	223366_at	M1_t	-11.1	1e-13	0.54	0.0001	0.42	0.005	0.02	0.9	-0.15	0.3442	-0.26	0.09	-0.16	0.3	-0.43	0.004
PHTF2	209780_at	M1_t	-11.1	1e-13	0.44	0.003	0.52	0.0003	0.16	0.3	-0.14	0.3619	-0.25	0.1	-0.18	0.2	-0.59	0
THBS1	201109_s_at	M1_t	-11.1	1e-13	0.51	0.0004	0.5	0.0005	-0.01	0.9	-0.16	0.2944	-0.19	0.2	-0.36	0.02	-0.3	0.05
MARCKS	201669_s_at	M1_t	-11.1	1e-13	0.49	0.0008	0.53	0.0002	0.05	0.7	-0.08	0.5902	-0.1	0.5	-0.34	0.02	-0.56	0.0001
SNORA65	214271_x_at	M1_t	-11.1	1e-13	0.54	0.0001	0.41	0.005	0.15	0.3	-0.19	0.2095	-0.24	0.1	-0.33	0.03	-0.37	0.01
TMEM131	212507_at	M1_t	-11.1	1e-13	0.46	0.002	0.55	0.0001	-0.11	0.5	-0.09	0.5671	-0.17	0.3	-0.2	0.2	-0.46	0.002
GLDC	204836_at	M1_t	-11	1e-13	0.5	0.0005	0.47	0.001	0.17	0.3	-0.14	0.3801	-0.25	0.1	-0.42	0.005	-0.37	0.01
BRINP3	217562_at	M1_t	-11	2e-13	0.44	0.003	0.51	0.0005	0.22	0.2	-0.06	0.6865	-0.15	0.3	-0.41	0.005	-0.57	0.0001
CDK8	204831_at	M1_t	-11	2e-13	0.52	0.0003	0.5	0.0006	0.08	0.6	-0.17	0.2789	-0.21	0.2	-0.25	0.1	-0.5	0.0006
GJC1	228776_at	M1_t	-11	2e-13	0.55	0.0001	0.43	0.003	-0.06	0.7	-0.19	0.2095	-0.22	0.2	-0.27	0.08	-0.25	0.1
GNPTAB	212959_s_at	M1_t	-10.9	2e-13	0.55	0.0001	0.47	0.001	0.03	0.8	-0.02	0.9197	-0.13	0.4	-0.41	0.006	-0.51	0.0005
DUSP18	227098_at	M1_t	-10.9	2e-13	0.54	0.0002	0.47	0.001	0	1	-0.16	0.3105	-0.07	0.6	-0.42	0.005	-0.37	0.01
CEP170	207719_x_at	M1_t	-10.9	2e-13	0.55	0.0001	0.45	0.002	-0.06	0.7	-0.15	0.3442	-0.07	0.6	-0.25	0.1	-0.47	0.001
PEG10	212094_at	M1_t	-10.9	2e-13	0.52	0.0003	0.5	0.0006	0.11	0.5	-0.26	0.0941	-0.36	0.02	-0.41	0.005	-0.12	0.4
SFMBT2	227210_at	M1_t	-10.9	2e-13	0.5	0.0006	0.5	0.0005	-0.12	0.4	-0.14	0.3619	-0.19	0.2	-0.26	0.09	-0.3	0.05
ATAT1	218874_s_at	M1_t	-10.8	2e-13	0.55	0.0001	0.48	0.0009	0.03	0.8	-0.18	0.2495	-0.26	0.09	-0.3	0.05	-0.35	0.02
LSM11	226826_at	M1_t	-10.8	3e-13	0.55	0.0001	0.48	0.0009	-0.1	0.5	-0.16	0.3105	-0.21	0.2	-0.42	0.005	-0.15	0.3
GPRIN1	227975_at	M1_t	-10.7	4e-13	0.55	0.0001	0.46	0.002	0.03	0.9	0	1	-0.24	0.1	-0.4	0.007	-0.41	0.005
ZNF45	222028_at	M1_t	-10.7	4e-13	0.49	0.0008	0.52	0.0003	-0.1	0.5	-0.2	0.1972	-0.07	0.6	-0.15	0.3	-0.51	0.0005
KDM4B	212496_s_at	M1_t	-10.7	4e-13	0.55	0.0001	0.43	0.003	0.01	1	-0.05	0.7622	-0.3	0.05	-0.24	0.1	-0.42	0.004
PTPRA	213795_s_at	M1_t	-10.7	4e-13	0.53	0.0002	0.48	0.001	0.02	0.9	0.04	0.788	-0.34	0.02	-0.34	0.03	-0.41	0.006
ZBTB34	227111_at	M1_t	-10.6	4e-13	0.54	0.0002	0.38	0.01	0.19	0.2	-0.33	0.0268	-0.32	0.03	-0.11	0.5	-0.37	0.01
RPL12P4	200809_x_at	M1_t	-10.6	4e-13	0.54	0.0001	0.42	0.004	0.13	0.4	-0.15	0.3271	-0.23	0.1	-0.35	0.02	-0.38	0.01
FSTL5	232010_at	M1_t	-10.6	4e-13	0.5	0.0005	0.52	0.0003	0.06	0.7	-0.05	0.7367	-0.24	0.1	-0.33	0.03	-0.49	0.0007
SPHKAP	228509_at	M1_t	-10.6	4e-13	0.44	0.003	0.58	0	0.09	0.6	-0.07	0.6376	-0.25	0.1	-0.39	0.009	-0.43	0.004
NCAM1	212843_at	M1_t	-10.6	4e-13	0.53	0.0002	0.46	0.002	-0.02	0.9	-0.04	0.814	-0.26	0.09	-0.22	0.2	-0.49	0.0008
CDH11	207173_x_at	M1_t	-10.6	5e-13	0.37	0.01	0.62	0	0.05	0.7	0.07	0.6376	-0.23	0.1	-0.36	0.02	-0.57	0
DLG2	228973_at	M1_t	-10.6	5e-13	0.52	0.0003	0.49	0.0007	0.09	0.6	-0.14	0.3801	-0.22	0.2	-0.41	0.005	-0.35	0.02
NAV2	218330_s_at	M1_t	-10.6	5e-13	0.54	0.0001	0.46	0.002	-0.07	0.7	-0.12	0.438	-0.3	0.05	-0.31	0.04	-0.22	0.1
HDAC2	201833_at	M1_t	-10.6	5e-13	0.54	0.0001	0.44	0.003	0.08	0.6	-0.32	0.0353	-0.26	0.09	-0.18	0.2	-0.33	0.03
HMGB1	224731_at	M1_t	-10.6	5e-13	0.5	0.0005	0.49	0.0008	0.08	0.6	-0.17	0.2639	-0.23	0.1	-0.2	0.2	-0.5	0.0005
PLPPR3	220798_x_at	M1_t	-10.6	5e-13	0.54	0.0001	0.49	0.0008	0.06	0.7	-0.21	0.1742	-0.27	0.07	-0.43	0.003	-0.19	0.2
PLPPR2	64899_at	M1_t	-10.6	5e-13	0.5	0.0005	0.5	0.0006	0.06	0.7	0.02	0.9197	-0.22	0.1	-0.39	0.008	-0.47	0.001
R3HDM1	202754_at	M1_t	-10.6	6e-13	0.52	0.0003	0.51	0.0005	0.13	0.4	-0.01	0.9732	-0.26	0.09	-0.42	0.005	-0.5	0.0005
IGF2BP2	218847_at	M1_t	-10.5	6e-13	0.5	0.0005	0.45	0.002	0.12	0.4	-0.23	0.134	-0.36	0.02	-0.3	0.05	-0.22	0.1
TET3	235542_at	M1_t	-10.5	6e-13	0.5	0.0005	0.51	0.0004	-0.13	0.4	-0.08	0.6137	-0.14	0.4	-0.38	0.01	-0.29	0.05
CDH6	214803_at	M1_t	-10.5	7e-13	0.47	0.001	0.48	0.001	0.15	0.3	-0.13	0.3989	-0.1	0.5	-0.36	0.02	-0.52	0.0003
LGALSL	226188_at	M1_t	-10.5	7e-13	0.52	0.0003	0.51	0.0004	-0.02	0.9	-0.14	0.3619	-0.31	0.04	-0.2	0.2	-0.39	0.009
TMOD3	223077_at	M1_t	-10.5	7e-13	0.54	0.0001	0.41	0.005	0.14	0.4	-0.01	0.9464	-0.21	0.2	-0.42	0.004	-0.46	0.002
FER	227579_at	M1_t	-10.5	7e-13	0.54	0.0001	0.4	0.007	0	1	-0.14	0.3801	-0.23	0.1	-0.32	0.03	-0.26	0.09
KCNG1	214595_at	M1_t	-10.5	7e-13	0.43	0.004	0.58	0	0.06	0.7	0.07	0.6619	-0.27	0.07	-0.37	0.01	-0.53	0.0002
PABPC1	215157_x_at	M1_t	-10.5	7e-13	0.54	0.0002	0.45	0.002	0.11	0.5	-0.11	0.4791	-0.33	0.03	-0.31	0.04	-0.38	0.01
DOK5	214844_s_at	M1_t	-10.4	7e-13	0.55	0.0001	0.48	0.001	0.05	0.8	0.06	0.7115	-0.25	0.1	-0.41	0.005	-0.49	0.0008
DTX4	212611_at	M1_t	-10.4	7e-13	0.53	0.0002	0.5	0.0006	-0.16	0.3	-0.01	0.9464	-0.16	0.3	-0.34	0.03	-0.37	0.01
ZBTB10	228562_at	M1_t	-10.4	8e-13	0.48	0.0009	0.49	0.0008	0.03	0.8	-0.06	0.6989	-0.16	0.3	-0.47	0.001	-0.33	0.03
SLC44A5	235763_at	M1_t	-10.4	8e-13	0.55	0.0001	0.45	0.002	0.05	0.7	-0.1	0.5222	-0.21	0.2	-0.29	0.06	-0.48	0.001
TUBB3	202154_x_at	M1_t	-10.4	8e-13	0.54	0.0001	0.48	0.0009	-0.11	0.5	0.04	0.814	-0.21	0.2	-0.33	0.03	-0.42	0.005
NKAIN2	242002_at	M1_t	-10.4	9e-13	0.53	0.0002	0.45	0.002	0	1	-0.17	0.2639	-0.16	0.3	-0.14	0.4	-0.53	0.0002
PTPN13	204201_s_at	M1_t	-10.4	9e-13	0.52	0.0003	0.42	0.005	0.08	0.6	-0.18	0.2356	-0.34	0.03	-0.18	0.3	-0.35	0.02
DDX49	31807_at	M1_t	-10.4	9e-13	0.48	0.0009	0.52	0.0003	0.14	0.4	-0.06	0.6865	-0.32	0.03	-0.38	0.01	-0.41	0.006
RPL29P11	213969_x_at	M1_t	-10.4	9e-13	0.54	0.0002	0.42	0.004	0.14	0.3	-0.11	0.4791	-0.25	0.1	-0.41	0.005	-0.34	0.02
TMSB15A	205347_s_at	M1_t	-10.4	9e-13	0.55	0.0001	0.48	0.001	0.09	0.6	-0.07	0.6376	-0.25	0.1	-0.33	0.03	-0.49	0.0008
BZW2	217809_at	M1_t	-10.4	9e-13	0.55	0.0001	0.46	0.002	0.06	0.7	-0.05	0.7622	-0.19	0.2	-0.39	0.008	-0.44	0.003
ACVR2A	228416_at	M1_t	-10.4	9e-13	0.54	0.0002	0.43	0.004	0.09	0.6	-0.02	0.9197	-0.26	0.09	-0.3	0.05	-0.51	0.0005
MEX3C	218247_s_at	M1_t	-10.3	1e-12	0.48	0.0009	0.44	0.003	0.1	0.5	-0.09	0.5444	-0.11	0.5	-0.34	0.02	-0.47	0.001
MPZL1	201874_at	M1_t	-10.3	1e-12	0.47	0.002	0.51	0.0005	0.13	0.4	0.02	0.8931	-0.24	0.1	-0.38	0.01	-0.53	0.0002
RCBTB2	204759_at	M1_t	-10.3	1e-12	0.54	0.0001	0.48	0.001	0.06	0.7	-0.14	0.3801	-0.21	0.2	-0.38	0.01	-0.37	0.01
DAB1	228329_at	M1_t	-10.3	1e-12	0.55	0.0001	0.46	0.002	-0.02	0.9	0.03	0.8666	-0.26	0.09	-0.31	0.04	-0.46	0.002
SRR	219205_at	M1_t	-10.3	1e-12	0.54	0.0001	0.41	0.005	0.06	0.7	0.02	0.9197	-0.32	0.03	-0.39	0.009	-0.33	0.03
CASP3	202763_at	M1_t	-10.3	1e-12	0.55	0.0001	0.43	0.003	0.1	0.5	-0.05	0.7622	-0.29	0.06	-0.34	0.02	-0.41	0.006
FGF13	205110_s_at	M1_t	-10.3	1e-12	0.47	0.001	0.53	0.0002	0.12	0.4	-0.06	0.7115	-0.22	0.1	-0.46	0.002	-0.4	0.007
DERL1	222543_at	M1_t	-10.3	1e-12	0.46	0.002	0.52	0.0003	0.07	0.7	-0.18	0.2495	-0.16	0.3	-0.3	0.05	-0.44	0.003
KLHL13	227875_at	M1_t	-10.2	1e-12	0.52	0.0003	0.51	0.0005	-0.09	0.6	-0.23	0.134	-0.16	0.3	-0.24	0.1	-0.32	0.04
SHANK2	213308_at	M1_t	-10.2	1e-12	0.52	0.0003	0.5	0.0006	0.06	0.7	0.02	0.9197	-0.22	0.2	-0.45	0.002	-0.44	0.003
COL4A2	211964_at	M1_t	-10.2	1e-12	0.54	0.0001	0.48	0.0009	-0.01	1	-0.13	0.3989	-0.25	0.1	-0.4	0.007	-0.25	0.1
BEAN1	214068_at	M1_t	-10.2	1e-12	0.55	0.0001	0.48	0.0009	0.01	1	-0.1	0.5222	-0.17	0.3	-0.34	0.02	-0.43	0.003
SMPD3	219695_at	M1_t	-10.2	2e-12	0.53	0.0002	0.47	0.001	-0.01	1	0.05	0.7622	-0.21	0.2	-0.31	0.04	-0.54	0.0002
LATS1	227772_at	M1_t	-10.2	2e-12	0.51	0.0004	0.48	0.0009	-0.02	0.9	-0.08	0.6137	-0.27	0.08	-0.26	0.09	-0.39	0.01
RGS17	220334_at	M1_t	-10.2	2e-12	0.53	0.0002	0.5	0.0005	-0.09	0.6	-0.23	0.134	-0.19	0.2	-0.07	0.6	-0.47	0.001
KLF6	1555832_s_at	M1_t	-10.1	2e-12	0.52	0.0003	0.41	0.006	0.2	0.2	-0.15	0.3271	-0.24	0.1	-0.43	0.004	-0.32	0.03
DRAXIN	1554340_a_at	M1_t	-10.1	2e-12	0.54	0.0002	0.48	0.0009	0.06	0.7	-0.05	0.7622	-0.19	0.2	-0.49	0.0007	-0.36	0.02
NNAT	204239_s_at	M1_t	-10.1	2e-12	0.48	0.001	0.54	0.0001	0.07	0.6	-0.11	0.4583	-0.2	0.2	-0.34	0.02	-0.46	0.002
PCDH11Y	210292_s_at	M1_t	-10.1	2e-12	0.43	0.004	0.41	0.005	0.03	0.9	-0.17	0.2639	-0.04	0.8	-0.27	0.07	-0.39	0.009
HMGN1P37	200944_s_at	M1_t	-10.1	2e-12	0.51	0.0004	0.44	0.003	0.1	0.5	-0.13	0.4182	-0.31	0.04	-0.27	0.08	-0.38	0.01
SST	213921_at	M1_t	-10.1	2e-12	0.49	0.0008	0.51	0.0005	0.1	0.5	-0.08	0.5902	-0.18	0.2	-0.31	0.04	-0.55	0.0001
RUNX1T1	228827_at	M1_t	-10.1	2e-12	0.53	0.0002	0.41	0.005	0.15	0.3	-0.06	0.6865	-0.21	0.2	-0.35	0.02	-0.49	0.0007
THSD7B	232327_at	M1_t	-10.1	2e-12	0.49	0.0007	0.51	0.0005	-0.11	0.5	-0.01	0.9732	-0.28	0.07	-0.3	0.05	-0.32	0.03
CCDC28B	221912_s_at	M1_t	-10.1	2e-12	0.55	0.0001	0.47	0.001	-0.06	0.7	0.04	0.814	-0.18	0.2	-0.5	0.0006	-0.31	0.04
ADCY1	213245_at	M1_t	-10.1	2e-12	0.53	0.0002	0.5	0.0005	-0.13	0.4	-0.15	0.3442	-0.18	0.2	-0.25	0.1	-0.33	0.03
FAM126A	227239_at	M1_t	-10.1	2e-12	0.54	0.0001	0.43	0.003	-0.01	0.9	-0.3	0.046	-0.12	0.4	-0.21	0.2	-0.33	0.03
GLT8D2	221447_s_at	M1_t	-10	2e-12	0.5	0.0006	0.47	0.001	0.12	0.4	-0.05	0.7367	-0.26	0.09	-0.28	0.07	-0.53	0.0002
VOPP1	208091_s_at	M1_t	-10	2e-12	0.55	0.0001	0.45	0.002	0.01	0.9	0.09	0.5671	-0.22	0.1	-0.4	0.007	-0.49	0.0007
LOXL1	203570_at	M1_t	-10	2e-12	0.47	0.001	0.46	0.002	0.22	0.1	-0.14	0.3619	-0.43	0.004	-0.33	0.03	-0.31	0.04
MGAT4C	207447_s_at	M1_t	-10	3e-12	0.49	0.0007	0.5	0.0005	-0.03	0.8	-0.17	0.2789	-0.31	0.04	-0.24	0.1	-0.28	0.07
ARID1A	218917_s_at	M1_t	-10	3e-12	0.5	0.0005	0.48	0.001	-0.08	0.6	0.01	0.9464	-0.17	0.3	-0.28	0.07	-0.47	0.001
MYCN	209757_s_at	M1_t	-10	3e-12	0.53	0.0002	0.47	0.001	0	1	-0.03	0.8402	-0.2	0.2	-0.29	0.06	-0.5	0.0006
PABPC3	208113_x_at	M1_t	-10	3e-12	0.55	0.0001	0.39	0.01	0.17	0.3	-0.19	0.2095	-0.22	0.1	-0.36	0.02	-0.33	0.03
PGLS	218388_at	M1_t	-10	3e-12	0.53	0.0002	0.5	0.0005	-0.07	0.6	-0.01	0.9732	-0.39	0.01	-0.34	0.02	-0.25	0.1
MCUB	218802_at	M1_t	-10	3e-12	0.45	0.002	0.49	0.0007	0.23	0.1	-0.17	0.2639	-0.17	0.3	-0.41	0.006	-0.45	0.002
NPR3	219054_at	M1_t	-9.9	3e-12	0.53	0.0002	0.41	0.005	0.18	0.2	-0.09	0.5444	-0.22	0.2	-0.36	0.02	-0.46	0.002
IL17RD	227997_at	M1_t	-9.9	3e-12	0.55	0.0001	0.45	0.002	-0.14	0.4	-0.15	0.3271	-0.26	0.09	-0.28	0.07	-0.18	0.2
LRRC7	233499_at	M1_t	-9.9	3e-12	0.38	0.01	0.62	0	0.08	0.6	-0.06	0.6865	-0.15	0.3	-0.37	0.01	-0.53	0.0002
SPARC	200665_s_at	M1_t	-9.9	3e-12	0.52	0.0003	0.48	0.0009	-0.11	0.5	-0.05	0.7367	-0.34	0.02	-0.16	0.3	-0.36	0.02
SLC7A6	203580_s_at	M1_t	-9.9	3e-12	0.5	0.0006	0.52	0.0003	0.01	0.9	-0.1	0.5222	-0.25	0.1	-0.33	0.03	-0.39	0.01
TOR1B	209593_s_at	M1_t	-9.9	3e-12	0.55	0.0001	0.43	0.004	0.05	0.8	-0.02	0.9197	-0.24	0.1	-0.35	0.02	-0.42	0.004
MIR1229	224598_at	M1_t	-9.9	4e-12	0.53	0.0002	0.49	0.0008	0.05	0.7	0.01	0.9464	-0.21	0.2	-0.38	0.01	-0.51	0.0005
CXXC4	220277_at	M1_t	-9.9	4e-12	0.55	0.0001	0.45	0.002	0.08	0.6	-0.19	0.2095	-0.25	0.1	-0.22	0.1	-0.44	0.003
MARCH_4	230112_at	M1_t	-9.9	4e-12	0.53	0.0002	0.49	0.0008	0.08	0.6	0.03	0.8402	-0.22	0.1	-0.46	0.002	-0.46	0.002
EEF1G	211927_x_at	M1_t	-9.9	4e-12	0.55	0.0001	0.43	0.004	0.12	0.4	-0.21	0.1634	-0.38	0.01	-0.4	0.007	-0.13	0.4
TRIM46	238147_at	M1_t	-9.9	4e-12	0.52	0.0003	0.51	0.0005	-0.07	0.7	-0.14	0.3619	-0.14	0.4	-0.22	0.1	-0.47	0.001
LRRC37BP1	229231_at	M1_t	-9.8	4e-12	0.5	0.0005	0.5	0.0006	0.14	0.3	-0.37	0.0148	-0.3	0.05	-0.23	0.1	-0.29	0.05
GRP	206326_at	M1_t	-9.8	4e-12	0.55	0.0001	0.45	0.002	-0.07	0.7	0	1	-0.3	0.05	-0.19	0.2	-0.47	0.001
MAZ	212064_x_at	M1_t	-9.8	4e-12	0.51	0.0004	0.48	0.0009	0.05	0.7	0.04	0.788	-0.23	0.1	-0.44	0.003	-0.43	0.004
SIAH3	1560676_at	M1_t	-9.8	4e-12	0.55	0.0001	0.43	0.003	0.1	0.5	-0.21	0.1634	-0.16	0.3	-0.31	0.04	-0.41	0.006
LINC01158	230184_at	M1_t	-9.8	4e-12	0.46	0.002	0.51	0.0004	0.1	0.5	-0.3	0.05	-0.26	0.09	-0.32	0.04	-0.23	0.1
SMARCA1	203875_at	M1_t	-9.8	5e-12	0.5	0.0006	0.49	0.0008	0.04	0.8	-0.32	0.0353	-0.26	0.09	-0.26	0.09	-0.22	0.2
CSRP2	207030_s_at	M1_t	-9.8	5e-12	0.52	0.0003	0.46	0.002	0.04	0.8	-0.22	0.1531	-0.28	0.07	-0.39	0.008	-0.15	0.3
CENPW	226936_at	M1_t	-9.8	5e-12	0.43	0.004	0.56	0.0001	0.09	0.6	-0.13	0.4182	-0.16	0.3	-0.31	0.04	-0.51	0.0004
SOCS2	203373_at	M1_t	-9.7	6e-12	0.49	0.0008	0.52	0.0003	-0.02	0.9	-0.1	0.5004	-0.08	0.6	-0.3	0.05	-0.51	0.0005
JAZF1	225798_at	M1_t	-9.7	6e-12	0.47	0.002	0.55	0.0001	0.06	0.7	-0.14	0.3801	-0.13	0.4	-0.33	0.03	-0.5	0.0006
CARD16	1552701_a_at	M1_t	-9.7	6e-12	0.48	0.0009	0.47	0.001	0.09	0.6	-0.13	0.4182	-0.1	0.5	-0.48	0.001	-0.35	0.02
BIVM	222761_at	M1_t	-9.7	6e-12	0.55	0.0001	0.43	0.004	-0.14	0.3	-0.08	0.6137	-0.18	0.2	-0.2	0.2	-0.38	0.01
GRM7	207548_at	M1_t	-9.7	6e-12	0.54	0.0001	0.48	0.001	-0.01	0.9	-0.07	0.6376	-0.16	0.3	-0.38	0.01	-0.41	0.006
RAP1B	200833_s_at	M1_t	-9.7	6e-12	0.47	0.002	0.48	0.0009	0.02	0.9	-0.12	0.438	-0.18	0.2	-0.36	0.02	-0.32	0.03
STMN2	203000_at	M1_t	-9.7	6e-12	0.53	0.0002	0.5	0.0006	0.11	0.5	-0.14	0.3801	-0.21	0.2	-0.4	0.007	-0.41	0.006
EIF4G2	200004_at	M1_t	-9.6	7e-12	0.55	0.0001	0.47	0.001	-0.1	0.5	-0.15	0.3442	-0.16	0.3	-0.28	0.07	-0.35	0.02
PTPRO	208121_s_at	M1_t	-9.6	7e-12	0.47	0.002	0.55	0.0001	0.09	0.6	-0.09	0.5444	-0.2	0.2	-0.37	0.01	-0.46	0.002
SPAST	209748_at	M1_t	-9.6	8e-12	0.54	0.0001	0.43	0.003	0	1	-0.13	0.4182	-0.22	0.2	-0.08	0.6	-0.58	0
IDH1	201193_at	M1_t	-9.6	8e-12	0.52	0.0003	0.39	0.008	0.06	0.7	-0.03	0.8402	-0.22	0.1	-0.33	0.03	-0.4	0.007
LRFN4	219491_at	M1_t	-9.6	8e-12	0.53	0.0002	0.48	0.0009	0.05	0.8	0.03	0.8402	-0.33	0.03	-0.37	0.01	-0.41	0.006
SLC35F1	228060_at	M1_t	-9.6	8e-12	0.5	0.0006	0.45	0.002	0.12	0.4	-0.19	0.2223	-0.23	0.1	-0.21	0.2	-0.47	0.001
SH3PXD2B	231823_s_at	M1_t	-9.6	8e-12	0.53	0.0002	0.4	0.007	-0.17	0.3	-0.13	0.4182	-0.23	0.1	-0.14	0.3	-0.27	0.08
PROM1	204304_s_at	M1_t	-9.6	9e-12	0.5	0.0006	0.48	0.0009	-0.01	0.9	0.05	0.7622	-0.18	0.2	-0.27	0.08	-0.59	0
CCBE1	229641_at	M1_t	-9.6	9e-12	0.54	0.0001	0.46	0.002	-0.16	0.3	-0.29	0.0591	-0.28	0.06	-0.3	0.05	0.02	0.9
TNC	201645_at	M1_t	-9.5	1e-11	0.53	0.0002	0.39	0.009	0.19	0.2	0.01	0.9732	-0.33	0.03	-0.36	0.02	-0.45	0.002
MEMO1P1	219065_s_at	M1_t	-9.5	1e-11	0.48	0.0009	0.49	0.0008	0.11	0.5	-0.02	0.9197	-0.25	0.1	-0.33	0.03	-0.52	0.0003
TFR2	210215_at	M1_t	-9.5	1e-11	0.52	0.0003	0.5	0.0006	0	1	-0.38	0.0108	-0.26	0.09	-0.33	0.03	-0.06	0.7
CHN2	213385_at	M1_t	-9.5	1e-11	0.44	0.003	0.53	0.0002	0.11	0.5	-0.22	0.1482	-0.26	0.09	-0.19	0.2	-0.45	0.002
FAT4	219427_at	M1_t	-9.5	1e-11	0.55	0.0001	0.45	0.002	-0.09	0.6	-0.21	0.1634	-0.27	0.07	-0.1	0.5	-0.34	0.02
ADAMTS17	1552727_s_at	M1_t	-9.5	1e-11	0.52	0.0003	0.48	0.0009	-0.07	0.7	-0.11	0.4791	-0.15	0.3	-0.35	0.02	-0.32	0.03
PCSK5	205559_s_at	M1_t	-9.5	1e-11	0.52	0.0003	0.43	0.004	0.03	0.8	-0.32	0.0323	-0.21	0.2	-0.14	0.3	-0.32	0.03
REV3L	208070_s_at	M1_t	-9.5	1e-11	0.55	0.0001	0.38	0.01	0.06	0.7	-0.23	0.1252	-0.22	0.1	-0.25	0.1	-0.28	0.06
GLT8D1	218146_at	M1_t	-9.4	1e-11	0.36	0.02	0.58	0	0.1	0.5	0.03	0.8666	-0.23	0.1	-0.34	0.03	-0.55	0.0001
TTC28	213058_at	M1_t	-9.4	1e-11	0.55	0.0001	0.42	0.004	-0.17	0.3	-0.22	0.1531	-0.34	0.03	-0.07	0.7	-0.2	0.2
CASK	227156_at	M1_t	-9.4	1e-11	0.48	0.0009	0.51	0.0005	0.07	0.7	-0.02	0.8931	-0.19	0.2	-0.36	0.02	-0.51	0.0005
PCDH18	225975_at	M1_t	-9.4	1e-11	0.5	0.0005	0.49	0.0008	0.02	0.9	0.01	0.9732	-0.32	0.03	-0.39	0.009	-0.33	0.03
ZNF711	228988_at	M1_t	-9.4	1e-11	0.54	0.0002	0.43	0.004	-0.05	0.7	-0.05	0.7622	-0.16	0.3	-0.27	0.07	-0.44	0.003
CHD3	208806_at	M1_t	-9.4	1e-11	0.54	0.0001	0.46	0.002	0.06	0.7	-0.05	0.7367	-0.19	0.2	-0.38	0.01	-0.44	0.003
EPHA5	237939_at	M1_t	-9.4	1e-11	0.45	0.002	0.51	0.0004	0.18	0.2	-0.03	0.8666	-0.19	0.2	-0.43	0.003	-0.52	0.0003
TMEM117	223594_at	M1_t	-9.4	2e-11	0.54	0.0002	0.43	0.004	0.02	0.9	-0.1	0.5004	-0.23	0.1	-0.22	0.1	-0.44	0.003
RLIM	215823_x_at	M1_t	-9.4	2e-11	0.55	0.0001	0.37	0.01	0.15	0.3	-0.14	0.3801	-0.23	0.1	-0.34	0.02	-0.38	0.01
ZNF827	228046_at	M1_t	-9.4	2e-11	0.48	0.0009	0.46	0.002	0.08	0.6	-0.09	0.5444	-0.22	0.1	-0.26	0.09	-0.46	0.002
TMEM145	1553479_at	M1_t	-9.4	2e-11	0.47	0.002	0.55	0.0001	-0.12	0.4	-0.16	0.2944	-0.26	0.09	-0.3	0.05	-0.19	0.2
STRADB	223266_at	M1_t	-9.4	2e-11	0.54	0.0002	0.38	0.01	0.01	1	-0.08	0.6137	-0.22	0.1	-0.19	0.2	-0.44	0.003
HIVEP2	212642_s_at	M1_t	-9.4	2e-11	0.53	0.0002	0.43	0.003	0.13	0.4	0.06	0.6865	-0.26	0.09	-0.43	0.004	-0.49	0.0008
USP6NL	204761_at	M1_t	-9.4	2e-11	0.48	0.0009	0.48	0.001	0.06	0.7	-0.03	0.8402	-0.24	0.1	-0.35	0.02	-0.41	0.006
CRISPLD1	223475_at	M1_t	-9.3	2e-11	0.49	0.0008	0.45	0.002	0.12	0.4	-0.11	0.4583	-0.27	0.08	-0.32	0.03	-0.38	0.01
GDF10	206159_at	M1_t	-9.3	2e-11	0.54	0.0001	0.45	0.002	-0.15	0.3	-0.33	0.0294	-0.29	0.06	-0.18	0.2	-0.06	0.7
FAM102B	226568_at	M1_t	-9.3	2e-11	0.44	0.003	0.52	0.0003	0.13	0.4	-0.08	0.6137	-0.23	0.1	-0.28	0.06	-0.54	0.0001
SETBP1	227478_at	M1_t	-9.3	2e-11	0.52	0.0003	0.48	0.0009	-0.02	0.9	-0.04	0.814	-0.16	0.3	-0.33	0.03	-0.46	0.002
UBTD2	224827_at	M1_t	-9.3	2e-11	0.55	0.0001	0.47	0.001	-0.11	0.5	0.09	0.5444	-0.27	0.07	-0.27	0.08	-0.49	0.0008
STARD3NL	223065_s_at	M1_t	-9.3	2e-11	0.51	0.0004	0.51	0.0005	-0.18	0.2	-0.02	0.9197	-0.27	0.08	-0.29	0.06	-0.27	0.08
GNAQ	202615_at	M1_t	-9.3	2e-11	0.54	0.0002	0.41	0.006	0.12	0.4	0.02	0.9197	-0.39	0.01	-0.43	0.003	-0.28	0.06
APBA1	228101_at	M1_t	-9.3	2e-11	0.53	0.0002	0.49	0.0007	-0.05	0.7	-0.1	0.5004	-0.34	0.03	-0.3	0.05	-0.26	0.09
CDH3	203256_at	M1_t	-9.3	2e-11	0.5	0.0005	0.45	0.002	0.12	0.4	-0.17	0.2789	-0.13	0.4	-0.45	0.002	-0.34	0.02
SNX7	205573_s_at	M1_t	-9.3	2e-11	0.43	0.004	0.52	0.0003	0.12	0.4	-0.22	0.1531	-0.25	0.1	-0.24	0.1	-0.41	0.006
CSNK1E	202332_at	M1_t	-9.3	2e-11	0.55	0.0001	0.45	0.002	0.09	0.6	-0.35	0.0201	-0.35	0.02	-0.29	0.06	-0.12	0.4
MGAT4B	220189_s_at	M1_t	-9.3	2e-11	0.49	0.0008	0.53	0.0002	0.05	0.7	-0.01	0.9732	-0.23	0.1	-0.36	0.02	-0.51	0.0005
GPSM1	226043_at	M1_t	-9.3	2e-11	0.55	0.0001	0.48	0.0009	-0.04	0.8	-0.18	0.2356	-0.16	0.3	-0.3	0.05	-0.36	0.02
SPNS1	223173_at	M1_t	-9.2	2e-11	0.53	0.0002	0.45	0.002	0.09	0.6	-0.32	0.0323	-0.17	0.3	-0.27	0.08	-0.32	0.03
SATB2	213435_at	M1_t	-9.2	2e-11	0.55	0.0001	0.48	0.0009	-0.1	0.5	-0.33	0.0294	-0.19	0.2	-0.29	0.06	-0.13	0.4
ACTR3	213101_s_at	M1_t	-9.2	2e-11	0.5	0.0006	0.5	0.0006	-0.04	0.8	-0.1	0.5004	-0.22	0.1	-0.33	0.03	-0.32	0.03
RPLP0P6	201033_x_at	M1_t	-9.2	2e-11	0.53	0.0002	0.44	0.003	0.09	0.6	-0.13	0.3989	-0.33	0.03	-0.34	0.03	-0.28	0.06
GNG2	224964_s_at	M1_t	-9.2	2e-11	0.55	0.0001	0.47	0.001	0	1	-0.21	0.1634	-0.19	0.2	-0.26	0.09	-0.37	0.01
SH3GLB1	209090_s_at	M1_t	-9.2	3e-11	0.55	0.0001	0.35	0.02	-0.15	0.3	-0.09	0.5671	-0.34	0.03	-0.11	0.5	-0.22	0.1
MAPRE1	200713_s_at	M1_t	-9.2	3e-11	0.52	0.0003	0.44	0.003	-0.05	0.7	-0.14	0.3619	-0.27	0.07	-0.24	0.1	-0.27	0.08
AUTS2	212599_at	M1_t	-9.2	3e-11	0.52	0.0003	0.49	0.0008	-0.12	0.4	-0.05	0.7367	-0.24	0.1	-0.28	0.06	-0.32	0.04
ZBTB46	227329_at	M1_t	-9.2	3e-11	0.5	0.0006	0.51	0.0004	-0.14	0.3	-0.05	0.7367	-0.2	0.2	-0.33	0.03	-0.3	0.05
WNK3	236236_at	M1_t	-9.2	3e-11	0.55	0.0001	0.43	0.003	-0.08	0.6	-0.22	0.1433	-0.3	0.05	-0.32	0.04	-0.07	0.6
MN1	205330_at	M1_t	-9.2	3e-11	0.52	0.0003	0.46	0.002	0.05	0.8	0.06	0.7115	-0.31	0.04	-0.33	0.03	-0.46	0.002
VASH1	203940_s_at	M1_t	-9.2	3e-11	0.54	0.0001	0.49	0.0008	-0.24	0.1	-0.02	0.8931	-0.2	0.2	-0.11	0.5	-0.47	0.001
C4orf32	227856_at	M1_t	-9.2	3e-11	0.54	0.0001	0.43	0.003	-0.04	0.8	-0.3	0.05	-0.1	0.5	-0.11	0.5	-0.43	0.003
MMD	203414_at	M1_t	-9.2	3e-11	0.27	0.07	0.64	0	0.19	0.2	-0.01	0.9464	-0.2	0.2	-0.43	0.003	-0.52	0.0003
PKIA	204612_at	M1_t	-9.2	3e-11	0.55	0.0001	0.48	0.001	-0.03	0.8	-0.2	0.1972	-0.23	0.1	-0.27	0.08	-0.32	0.04
GPR88	220313_at	M1_t	-9.1	3e-11	0.53	0.0002	0.46	0.002	-0.02	0.9	-0.14	0.3801	-0.28	0.06	-0.24	0.1	-0.33	0.03
LYPD1	212909_at	M1_t	-9.1	3e-11	0.51	0.0004	0.46	0.002	-0.1	0.5	-0.1	0.5222	-0.28	0.07	-0.33	0.03	-0.18	0.2
TIMP2	231579_s_at	M1_t	-9.1	3e-11	0.47	0.001	0.54	0.0002	0.01	0.9	-0.26	0.0873	-0.26	0.09	-0.24	0.1	-0.3	0.05
TNRC18	226691_at	M1_t	-9.1	3e-11	0.55	0.0001	0.47	0.001	-0.01	0.9	-0.03	0.8666	-0.32	0.04	-0.33	0.03	-0.36	0.02
ZCCHC18	230224_at	M1_t	-9.1	3e-11	0.53	0.0002	0.47	0.001	-0.05	0.8	-0.34	0.0244	-0.22	0.2	-0.17	0.3	-0.25	0.1
NOL12	219324_at	M1_t	-9.1	3e-11	0.51	0.0004	0.48	0.0009	0.07	0.7	-0.01	0.9464	-0.16	0.3	-0.46	0.002	-0.43	0.003
TNKS2	218228_s_at	M1_t	-9.1	3e-11	0.53	0.0002	0.37	0.01	0.12	0.4	0	1	-0.39	0.009	-0.26	0.09	-0.4	0.008
CAMK2N2	230706_s_at	M1_t	-9.1	3e-11	0.52	0.0003	0.43	0.003	0.18	0.2	-0.06	0.6865	-0.22	0.2	-0.4	0.007	-0.47	0.001
SSTR1	235591_at	M1_t	-9.1	3e-11	0.51	0.0004	0.52	0.0003	0.06	0.7	0.04	0.788	-0.19	0.2	-0.42	0.004	-0.53	0.0002
ST8SIA4	230836_at	M1_t	-9.1	3e-11	0.5	0.0006	0.42	0.004	0.19	0.2	-0.13	0.3989	-0.12	0.5	-0.42	0.005	-0.45	0.002
HDHD5	218592_s_at	M1_t	-9.1	3e-11	0.35	0.02	0.62	0	0.03	0.9	-0.06	0.7115	-0.15	0.3	-0.36	0.02	-0.46	0.002
GRAMD1A	224807_at	M1_t	-9.1	3e-11	0.55	0.0001	0.4	0.007	0.17	0.3	-0.21	0.1634	-0.19	0.2	-0.41	0.006	-0.32	0.04
EMID1	213779_at	M1_t	-9.1	4e-11	0.52	0.0003	0.5	0.0006	-0.01	0.9	-0.03	0.8402	-0.46	0.002	-0.32	0.04	-0.23	0.1
PTCHD1	1552848_a_at	M1_t	-9.1	4e-11	0.54	0.0002	0.49	0.0008	-0.08	0.6	-0.13	0.4182	-0.1	0.5	-0.34	0.02	-0.38	0.01
RAC3	206103_at	M1_t	-9.1	4e-11	0.52	0.0003	0.5	0.0006	-0.12	0.4	-0.13	0.3989	-0.14	0.4	-0.31	0.04	-0.32	0.04
ANO8	1563549_a_at	M1_t	-9.1	4e-11	0.49	0.0007	0.5	0.0006	-0.23	0.1	-0.18	0.2495	-0.08	0.6	-0.32	0.03	-0.18	0.2
STON1	213413_at	M1_t	-9.1	4e-11	0.54	0.0001	0.42	0.004	-0.12	0.4	0.1	0.5222	-0.35	0.02	-0.1	0.5	-0.52	0.0003
XPR1	226615_at	M1_t	-9.1	4e-11	0.55	0.0001	0.47	0.001	-0.02	0.9	-0.14	0.3619	-0.19	0.2	-0.35	0.02	-0.31	0.04
NDN	209550_at	M1_t	-9.1	4e-11	0.42	0.005	0.55	0.0001	0.11	0.5	-0.15	0.3271	-0.22	0.1	-0.33	0.03	-0.42	0.004
BID	227143_s_at	M1_t	-9.1	4e-11	0.44	0.003	0.55	0.0001	0.17	0.3	-0.25	0.1088	-0.23	0.1	-0.32	0.03	-0.41	0.006
UBA6	222602_at	M1_t	-9.1	4e-11	0.53	0.0002	0.39	0.009	0.07	0.7	-0.13	0.3989	-0.25	0.1	-0.11	0.5	-0.52	0.0003
ANKRD50	225731_at	M1_t	-9.1	4e-11	0.54	0.0002	0.45	0.002	-0.07	0.7	-0.08	0.6137	-0.23	0.1	-0.26	0.09	-0.37	0.01
DAAM1	216060_s_at	M1_t	-9.1	4e-11	0.55	0.0001	0.45	0.002	-0.06	0.7	-0.15	0.3271	-0.27	0.08	-0.35	0.02	-0.18	0.2
FGFBP3	238453_at	M1_t	-9	4e-11	0.47	0.001	0.49	0.0008	-0.02	0.9	-0.13	0.3989	-0.19	0.2	-0.27	0.08	-0.37	0.01
FILIP1	231945_at	M1_t	-9	4e-11	0.47	0.001	0.41	0.005	0.21	0.2	-0.17	0.2789	-0.21	0.2	-0.22	0.2	-0.53	0.0002
WWC1	213085_s_at	M1_t	-9	4e-11	0.55	0.0001	0.46	0.002	-0.07	0.7	0.06	0.7115	-0.25	0.1	-0.36	0.02	-0.4	0.007
MEX3B	223627_at	M1_t	-9	4e-11	0.46	0.002	0.52	0.0003	0.05	0.8	0.04	0.814	-0.26	0.09	-0.46	0.002	-0.37	0.01
MEX3D	91816_f_at	M1_t	-9	5e-11	0.54	0.0002	0.42	0.004	0.07	0.7	-0.23	0.134	-0.13	0.4	-0.31	0.04	-0.37	0.01
MFSD10	209215_at	M1_t	-9	5e-11	0.49	0.0008	0.48	0.0009	0.09	0.6	-0.11	0.4791	-0.1	0.5	-0.5	0.0005	-0.35	0.02
SMC4	201664_at	M1_t	-9	5e-11	0.49	0.0007	0.38	0.01	0.17	0.3	-0.37	0.0134	-0.06	0.7	-0.29	0.06	-0.32	0.03
MAPT	203929_s_at	M1_t	-9	5e-11	0.55	0.0001	0.46	0.002	0.06	0.7	-0.05	0.7622	-0.26	0.09	-0.42	0.005	-0.36	0.02
FABP7	205030_at	M1_t	-9	5e-11	0.55	0.0001	0.43	0.003	-0.05	0.8	0.01	0.9464	-0.31	0.04	-0.32	0.04	-0.33	0.03
PLPPR4	213496_at	M1_t	-9	5e-11	0.42	0.005	0.58	0	0.14	0.3	-0.01	0.9732	-0.23	0.1	-0.45	0.002	-0.5	0.0006
C12orf75	225105_at	M1_t	-8.9	6e-11	0.53	0.0002	0.45	0.002	0.06	0.7	-0.18	0.2356	-0.13	0.4	-0.28	0.07	-0.45	0.002
TUBB4B	208977_x_at	M1_t	-8.9	6e-11	0.53	0.0002	0.5	0.0006	-0.16	0.3	0.04	0.788	-0.26	0.09	-0.29	0.06	-0.37	0.01
MCM6	201930_at	M1_t	-8.9	6e-11	0.53	0.0002	0.45	0.002	0.06	0.7	-0.24	0.1168	-0.3	0.05	-0.21	0.2	-0.31	0.04
PPP4C	208932_at	M1_t	-8.9	6e-11	0.55	0.0001	0.4	0.007	0.04	0.8	-0.14	0.3619	-0.12	0.5	-0.25	0.1	-0.49	0.0008
BEND4	230896_at	M1_t	-8.9	6e-11	0.49	0.0007	0.43	0.003	-0.03	0.9	0.08	0.5902	-0.17	0.3	-0.34	0.03	-0.48	0.001
SNORA67	201530_x_at	M1_t	-8.9	6e-11	0.44	0.003	0.44	0.003	0.23	0.1	-0.08	0.6137	-0.34	0.02	-0.25	0.1	-0.49	0.0008
GPR27	227769_at	M1_t	-8.9	6e-11	0.48	0.001	0.46	0.002	0.1	0.5	-0.19	0.2223	-0.19	0.2	-0.45	0.002	-0.22	0.2
SNAI2	213139_at	M1_t	-8.9	6e-11	0.52	0.0003	0.42	0.005	-0.04	0.8	-0.21	0.1742	-0.21	0.2	-0.16	0.3	-0.33	0.03
NETO2	218888_s_at	M1_t	-8.9	6e-11	0.49	0.0008	0.52	0.0003	0.07	0.7	0.03	0.8402	-0.19	0.2	-0.4	0.007	-0.53	0.0002
LDOC1L	223228_at	M1_t	-8.9	6e-11	0.51	0.0004	0.44	0.003	0.05	0.7	0.07	0.6619	-0.22	0.2	-0.34	0.02	-0.52	0.0003
CHFR	218803_at	M1_t	-8.9	6e-11	0.48	0.0009	0.48	0.0009	-0.01	1	-0.09	0.5444	-0.24	0.1	-0.19	0.2	-0.46	0.002
TXNDC15	227873_at	M1_t	-8.9	6e-11	0.44	0.003	0.49	0.0007	0.16	0.3	0.01	0.9732	-0.28	0.06	-0.44	0.003	-0.4	0.007
RARS2	225264_at	M1_t	-8.9	6e-11	0.51	0.0004	0.49	0.0008	-0.05	0.7	-0.07	0.6376	-0.17	0.3	-0.33	0.03	-0.38	0.01
FRMD3	229893_at	M1_t	-8.9	6e-11	0.55	0.0001	0.42	0.004	-0.03	0.9	-0.13	0.3989	-0.19	0.2	-0.2	0.2	-0.43	0.003
CHP1	214665_s_at	M1_t	-8.9	7e-11	0.45	0.002	0.54	0.0002	-0.02	0.9	-0.06	0.7115	-0.21	0.2	-0.38	0.01	-0.34	0.02
PENK	213791_at	M1_t	-8.9	7e-11	0.48	0.001	0.48	0.001	0.11	0.5	0.05	0.7367	-0.19	0.2	-0.39	0.008	-0.55	0.0001
EXT1	201995_at	M1_t	-8.9	7e-11	0.53	0.0002	0.39	0.008	0.12	0.4	0.01	0.9464	-0.23	0.1	-0.37	0.01	-0.47	0.001
CLASP2	212309_at	M1_t	-8.9	7e-11	0.41	0.006	0.53	0.0002	0.09	0.6	-0.29	0.0591	-0.07	0.6	-0.17	0.3	-0.54	0.0002
ZNF121	1553979_at	M1_t	-8.9	7e-11	0.52	0.0003	0.32	0.03	0.02	0.9	-0.05	0.7367	-0.27	0.07	-0.08	0.6	-0.47	0.001
HMGB3	203744_at	M1_t	-8.8	7e-11	0.54	0.0002	0.47	0.001	-0.03	0.8	-0.06	0.6865	-0.2	0.2	-0.36	0.02	-0.36	0.02
SOX1	237472_at	M1_t	-8.8	8e-11	0.55	0.0001	0.38	0.01	0.19	0.2	-0.11	0.4583	-0.27	0.07	-0.34	0.02	-0.4	0.007
CENPV	226611_s_at	M1_t	-8.8	8e-11	0.5	0.0006	0.5	0.0005	0.08	0.6	-0.2	0.1854	-0.17	0.3	-0.39	0.009	-0.34	0.02
DOK4	209691_s_at	M1_t	-8.8	8e-11	0.55	0.0001	0.44	0.003	0.01	1	-0.2	0.1972	-0.17	0.3	-0.28	0.06	-0.35	0.02
ISM1	235182_at	M1_t	-8.8	8e-11	0.49	0.0008	0.5	0.0005	0.06	0.7	-0.22	0.1433	-0.21	0.2	-0.3	0.05	-0.35	0.02
LANCL2	222561_at	M1_t	-8.8	8e-11	0.48	0.0009	0.53	0.0002	-0.04	0.8	0.03	0.8402	-0.27	0.08	-0.33	0.03	-0.43	0.004
VTA1	223022_s_at	M1_t	-8.8	8e-11	0.48	0.0009	0.53	0.0002	0.02	0.9	-0.08	0.6137	-0.23	0.1	-0.32	0.03	-0.44	0.003
XPNPEP1	209045_at	M1_t	-8.8	9e-11	0.53	0.0002	0.5	0.0005	-0.16	0.3	-0.16	0.3105	-0.13	0.4	-0.21	0.2	-0.37	0.01
LRRN3	209840_s_at	M1_t	-8.8	9e-11	0.53	0.0002	0.45	0.002	0.01	1	-0.19	0.2223	-0.13	0.4	-0.34	0.02	-0.33	0.03
NID1	202007_at	M1_t	-8.8	9e-11	0.47	0.002	0.52	0.0003	-0.03	0.8	-0.15	0.3442	-0.24	0.1	-0.27	0.07	-0.32	0.03
MED13	201987_at	M1_t	-8.8	9e-11	0.53	0.0002	0.39	0.01	0	1	-0.09	0.5444	-0.26	0.09	-0.26	0.09	-0.31	0.04
AMMECR1	204976_s_at	M1_t	-8.8	9e-11	0.51	0.0004	0.46	0.002	0.05	0.8	-0.32	0.0323	-0.26	0.09	-0.34	0.02	-0.1	0.5
IGSF21	227154_at	M1_t	-8.8	9e-11	0.41	0.005	0.55	0.0001	0.1	0.5	-0.02	0.9197	-0.22	0.2	-0.4	0.007	-0.46	0.002
ZNF445	229766_at	M1_t	-8.8	9e-11	0.53	0.0002	0.46	0.002	-0.05	0.8	-0.2	0.1972	-0.12	0.4	-0.23	0.1	-0.41	0.006
DPYSL4	205493_s_at	M1_t	-8.8	9e-11	0.44	0.003	0.55	0.0001	0.06	0.7	-0.06	0.7115	-0.14	0.4	-0.38	0.01	-0.5	0.0005
NCAN	205143_at	M1_t	-8.8	9e-11	0.55	0.0001	0.4	0.007	-0.04	0.8	0.07	0.6619	-0.27	0.08	-0.33	0.03	-0.39	0.009
AAR2	218089_at	M1_t	-8.8	1e-10	0.42	0.005	0.54	0.0002	-0.09	0.6	-0.05	0.7367	-0.3	0.05	-0.2	0.2	-0.35	0.02
HNRNPAB	201277_s_at	M1_t	-8.7	1e-10	0.53	0.0002	0.44	0.003	0.06	0.7	-0.22	0.1433	-0.34	0.03	-0.16	0.3	-0.34	0.02
ASIC2	206690_at	M1_t	-8.7	1e-10	0.53	0.0002	0.47	0.001	0.01	1	-0.17	0.2789	-0.14	0.4	-0.34	0.02	-0.38	0.01
TRIM24	204391_x_at	M1_t	-8.7	1e-10	0.52	0.0003	0.41	0.005	-0.13	0.4	-0.04	0.814	-0.26	0.09	-0.06	0.7	-0.47	0.001
MPPED1	241398_at	M1_t	-8.7	1e-10	0.55	0.0001	0.48	0.0009	-0.06	0.7	-0.23	0.134	-0.26	0.09	-0.21	0.2	-0.29	0.05
ARPC5	211963_s_at	M1_t	-8.7	1e-10	0.29	0.06	0.61	0	0.09	0.6	0.02	0.9197	-0.18	0.2	-0.32	0.03	-0.55	0.0001
PHC1	225958_at	M1_t	-8.7	1e-10	0.54	0.0001	0.4	0.007	0	1	-0.01	0.9464	-0.14	0.4	-0.31	0.04	-0.47	0.001
PAWR	204004_at	M1_t	-8.7	1e-10	0.49	0.0008	0.41	0.006	0.16	0.3	-0.18	0.2495	-0.26	0.09	-0.28	0.07	-0.37	0.01
PRRC2C	211946_s_at	M1_t	-8.7	1e-10	0.5	0.0005	0.45	0.002	-0.05	0.7	-0.15	0.3271	-0.12	0.4	-0.23	0.1	-0.4	0.007
VPS37B	221704_s_at	M1_t	-8.7	1e-10	0.54	0.0002	0.4	0.007	0.18	0.2	-0.09	0.5444	-0.13	0.4	-0.52	0.0003	-0.38	0.01
MEF2C	209200_at	M1_t	-8.7	1e-10	0.53	0.0002	0.46	0.002	0.07	0.7	-0.05	0.7622	-0.22	0.2	-0.35	0.02	-0.46	0.002
RACK1	200651_at	M1_t	-8.7	1e-10	0.47	0.002	0.49	0.0007	0.2	0.2	-0.25	0.1012	-0.31	0.04	-0.28	0.07	-0.37	0.01
KCTD12	212192_at	M1_t	-8.7	1e-10	0.52	0.0003	0.39	0.01	0.14	0.3	-0.18	0.2495	-0.22	0.1	-0.34	0.03	-0.32	0.03
SHISA6	229266_at	M1_t	-8.7	1e-10	0.51	0.0004	0.44	0.003	-0.01	1	-0.05	0.7367	-0.28	0.07	-0.34	0.02	-0.29	0.06
FAAP100	221800_s_at	M1_t	-8.6	1e-10	0.54	0.0002	0.46	0.002	-0.02	0.9	-0.31	0.0386	-0.16	0.3	-0.39	0.009	-0.13	0.4
INAFM1	227325_at	M1_t	-8.6	1e-10	0.43	0.004	0.56	0.0001	0.04	0.8	-0.18	0.2495	-0.22	0.2	-0.39	0.009	-0.28	0.06
SEZ6	229651_at	M1_t	-8.6	1e-10	0.47	0.002	0.49	0.0007	0.04	0.8	0.03	0.8402	-0.21	0.2	-0.37	0.01	-0.46	0.002
FRMD4A	225167_at	M1_t	-8.6	1e-10	0.54	0.0002	0.42	0.005	-0.07	0.7	-0.03	0.8402	-0.21	0.2	-0.38	0.01	-0.27	0.08
TTC9	213172_at	M1_t	-8.6	2e-10	0.55	0.0001	0.47	0.001	-0.02	0.9	-0.11	0.4583	-0.17	0.3	-0.37	0.01	-0.36	0.02
GNAO1	204763_s_at	M1_t	-8.6	2e-10	0.52	0.0003	0.48	0.0009	0.04	0.8	-0.07	0.6376	-0.24	0.1	-0.35	0.02	-0.39	0.009
PANK3	221751_at	M1_t	-8.6	2e-10	0.52	0.0003	0.34	0.02	-0.04	0.8	0.07	0.6619	-0.21	0.2	-0.26	0.09	-0.43	0.003
COL4A1	211980_at	M1_t	-8.6	2e-10	0.53	0.0002	0.44	0.003	-0.01	0.9	-0.26	0.0873	-0.26	0.09	-0.27	0.07	-0.18	0.2
FNDC1	226930_at	M1_t	-8.6	2e-10	0.49	0.0007	0.5	0.0006	-0.15	0.3	-0.15	0.3442	-0.24	0.1	-0.21	0.2	-0.27	0.08
DCAF12	224789_at	M1_t	-8.6	2e-10	0.54	0.0002	0.44	0.003	-0.03	0.8	-0.01	0.9732	-0.29	0.06	-0.39	0.009	-0.27	0.08
UBXN2B	212934_at	M1_t	-8.6	2e-10	0.39	0.009	0.56	0.0001	0.2	0.2	-0.15	0.3271	-0.18	0.2	-0.45	0.002	-0.41	0.006
AFDN-AS1	210409_at	M1_t	-8.6	2e-10	0.54	0.0001	0.45	0.002	-0.01	1	-0.29	0.0544	-0.25	0.1	-0.18	0.2	-0.3	0.05
BTG3	213134_x_at	M1_t	-8.6	2e-10	0.24	0.1	0.51	0.0004	0.38	0.01	-0.09	0.5444	-0.3	0.05	-0.3	0.05	-0.51	0.0004
CDC23	202892_at	M1_t	-8.5	2e-10	0.48	0.0009	0.49	0.0008	-0.05	0.7	-0.27	0.081	-0.12	0.4	-0.17	0.3	-0.38	0.01
GREM2	220794_at	M1_t	-8.5	2e-10	0.49	0.0008	0.51	0.0005	-0.02	0.9	-0.21	0.1634	-0.1	0.5	-0.38	0.01	-0.29	0.05
NRAS	224985_at	M1_t	-8.5	2e-10	0.55	0.0001	0.44	0.003	-0.12	0.4	-0.08	0.6137	-0.18	0.2	-0.09	0.6	-0.53	0.0002
KIAA2022	244370_at	M1_t	-8.5	2e-10	0.53	0.0002	0.47	0.001	-0.08	0.6	-0.23	0.134	-0.06	0.7	-0.36	0.02	-0.26	0.09
GPAT4	224776_at	M1_t	-8.5	2e-10	0.55	0.0001	0.43	0.004	-0.06	0.7	-0.13	0.4182	-0.29	0.06	-0.2	0.2	-0.31	0.04
MYRIP	214156_at	M1_t	-8.5	2e-10	0.46	0.002	0.55	0.0001	0	1	-0.13	0.4182	-0.21	0.2	-0.35	0.02	-0.35	0.02
KSR1	235252_at	M1_t	-8.5	2e-10	0.51	0.0004	0.48	0.001	0.03	0.8	-0.19	0.2223	-0.26	0.09	-0.11	0.5	-0.5	0.0006
PAK6	1555310_a_at	M1_t	-8.5	2e-10	0.55	0.0001	0.47	0.001	0.04	0.8	-0.1	0.5004	-0.17	0.3	-0.36	0.02	-0.43	0.003
CBX3	200037_s_at	M1_t	-8.5	2e-10	0.53	0.0002	0.49	0.0007	-0.09	0.6	-0.18	0.2356	-0.18	0.2	-0.14	0.3	-0.44	0.003
FAM26F	229391_s_at	M1_t	-8.4	2e-10	0.47	0.001	0.48	0.001	0.25	0.1	-0.3	0.046	-0.39	0.01	-0.3	0.05	-0.26	0.09
FBLIM1	225258_at	M1_t	-8.4	3e-10	0.53	0.0002	0.47	0.001	0	1	-0.21	0.1742	-0.25	0.1	-0.38	0.01	-0.17	0.3
GRIK2	213845_at	M1_t	-8.4	3e-10	0.54	0.0002	0.42	0.004	-0.01	1	-0.15	0.3442	-0.21	0.2	-0.35	0.02	-0.26	0.09
GRIA1	209793_at	M1_t	-8.4	3e-10	0.55	0.0001	0.48	0.0009	-0.06	0.7	-0.14	0.3801	-0.27	0.07	-0.22	0.2	-0.37	0.01
NPY1R	205440_s_at	M1_t	-8.4	3e-10	0.5	0.0006	0.35	0.02	0.22	0.1	0.04	0.814	-0.17	0.3	-0.44	0.003	-0.5	0.0006
B4GALT2	209413_at	M1_t	-8.4	3e-10	0.5	0.0006	0.45	0.002	0.11	0.5	0.06	0.6865	-0.27	0.08	-0.44	0.003	-0.43	0.004
MAP1LC3A	224378_x_at	M1_t	-8.4	3e-10	0.45	0.002	0.5	0.0005	0.06	0.7	0.09	0.5671	-0.12	0.5	-0.49	0.0008	-0.51	0.0005
CCDC71L	226756_at	M1_t	-8.4	3e-10	0.55	0.0001	0.34	0.02	0.07	0.6	-0.14	0.3619	-0.25	0.1	-0.19	0.2	-0.39	0.009
LCORL	240592_at	M1_t	-8.4	3e-10	0.53	0.0002	0.44	0.003	-0.26	0.09	-0.35	0.0182	-0.14	0.4	-0.07	0.7	-0.16	0.3
SRGAP1	233888_s_at	M1_t	-8.4	3e-10	0.53	0.0002	0.43	0.004	0.01	1	-0.15	0.3442	-0.38	0.01	-0.18	0.2	-0.29	0.06
GPR153	64942_at	M1_t	-8.4	3e-10	0.55	0.0001	0.45	0.002	0.01	0.9	0.06	0.7115	-0.25	0.1	-0.42	0.004	-0.41	0.006
TMEM163	223503_at	M1_t	-8.4	3e-10	0.44	0.003	0.51	0.0004	0.17	0.3	-0.13	0.4182	-0.22	0.2	-0.4	0.007	-0.41	0.006
ADAM19	209765_at	M1_t	-8.4	3e-10	0.4	0.008	0.52	0.0003	0.11	0.5	0.06	0.7115	-0.16	0.3	-0.49	0.0007	-0.45	0.002
TMEM200C	229523_at	M1_t	-8.4	3e-10	0.55	0.0001	0.39	0.01	0.12	0.4	-0.02	0.9197	-0.13	0.4	-0.42	0.005	-0.49	0.0007
MARCH_1	229383_at	M1_t	-8.4	3e-10	0.54	0.0002	0.34	0.02	0.14	0.3	-0.09	0.5671	-0.19	0.2	-0.2	0.2	-0.56	0.0001
GRIP1	235957_at	M1_t	-8.3	3e-10	0.53	0.0002	0.41	0.005	-0.13	0.4	-0.35	0.0201	0	1	-0.16	0.3	-0.3	0.05
SNRNP200	200058_s_at	M1_t	-8.3	3e-10	0.52	0.0003	0.44	0.003	-0.08	0.6	-0.1	0.5004	-0.2	0.2	-0.26	0.09	-0.32	0.04
CYTH3	225147_at	M1_t	-8.3	4e-10	0.55	0.0001	0.39	0.009	0.14	0.3	-0.04	0.814	-0.32	0.04	-0.33	0.03	-0.42	0.005
DLL3	219537_x_at	M1_t	-8.3	4e-10	0.37	0.01	0.56	0.0001	0.06	0.7	-0.02	0.8931	-0.17	0.3	-0.36	0.02	-0.48	0.001
PPP4R1	201594_s_at	M1_t	-8.3	4e-10	0.55	0.0001	0.43	0.003	-0.14	0.3	-0.25	0.1049	-0.26	0.09	-0.16	0.3	-0.18	0.2
HOMER2	1556097_at	M1_t	-8.3	4e-10	0.43	0.004	0.54	0.0002	0.13	0.4	-0.08	0.5902	-0.29	0.06	-0.36	0.02	-0.41	0.006
NLGN1	205893_at	M1_t	-8.3	4e-10	0.54	0.0001	0.43	0.004	-0.08	0.6	-0.03	0.8666	-0.19	0.2	-0.26	0.09	-0.43	0.004
ZNF821	41397_at	M1_t	-8.3	4e-10	0.48	0.0009	0.5	0.0005	-0.08	0.6	-0.29	0.0544	-0.28	0.07	-0.16	0.3	-0.2	0.2
DONSON	221677_s_at	M1_t	-8.3	4e-10	0.52	0.0003	0.42	0.004	-0.01	1	-0.17	0.2789	-0.26	0.09	-0.18	0.2	-0.35	0.02
ZNF346	222884_at	M1_t	-8.3	4e-10	0.49	0.0008	0.52	0.0003	-0.15	0.3	0.03	0.8402	-0.18	0.2	-0.22	0.2	-0.51	0.0005
MIAT	228658_at	M1_t	-8.3	4e-10	0.55	0.0001	0.37	0.01	0.09	0.6	0.06	0.7115	-0.26	0.09	-0.35	0.02	-0.46	0.002
ELFN1	229581_at	M1_t	-8.3	4e-10	0.41	0.006	0.45	0.002	0.22	0.1	0.03	0.8402	-0.27	0.08	-0.43	0.004	-0.45	0.002
SCYL2	224961_at	M1_t	-8.3	4e-10	0.53	0.0002	0.39	0.01	0.17	0.3	-0.24	0.1168	-0.24	0.1	-0.21	0.2	-0.42	0.005
SH3BP2	209370_s_at	M1_t	-8.3	4e-10	0.47	0.002	0.47	0.001	0.15	0.3	-0.22	0.1433	-0.22	0.1	-0.45	0.002	-0.2	0.2
HSPBP1	202415_s_at	M1_t	-8.2	5e-10	0.39	0.009	0.58	0	0.05	0.8	0.01	0.9732	-0.18	0.2	-0.39	0.008	-0.48	0.001
ZNF776	228652_at	M1_t	-8.2	5e-10	0.5	0.0005	0.48	0.0009	-0.11	0.5	-0.2	0.1854	-0.15	0.3	-0.18	0.2	-0.37	0.01
PDZRN3-AS1	238165_at	M1_t	-8.2	5e-10	0.53	0.0002	0.34	0.02	0.1	0.5	-0.16	0.2944	-0.21	0.2	-0.41	0.006	-0.19	0.2
COL3A1	215076_s_at	M1_t	-8.2	5e-10	0.43	0.004	0.51	0.0005	0.02	0.9	0.01	0.9732	-0.29	0.06	-0.36	0.02	-0.33	0.03
R3HCC1	35156_at	M1_t	-8.2	5e-10	0.44	0.003	0.48	0.0009	0.07	0.7	0.05	0.7367	-0.25	0.1	-0.27	0.08	-0.55	0.0001
TCF4	212386_at	M1_t	-8.2	6e-10	0.55	0.0001	0.33	0.03	0.04	0.8	-0.15	0.3271	-0.23	0.1	-0.42	0.004	-0.11	0.5
MARCKSL1	200644_at	M1_t	-8.2	6e-10	0.53	0.0002	0.4	0.007	0.07	0.7	-0.29	0.0544	-0.25	0.1	-0.13	0.4	-0.34	0.02
ZNF512B	55872_at	M1_t	-8.2	6e-10	0.55	0.0001	0.46	0.002	-0.05	0.7	-0.21	0.1742	-0.18	0.2	-0.23	0.1	-0.35	0.02
ADGRG6	213094_at	M1_t	-8.2	6e-10	0.52	0.0003	0.4	0.007	0.09	0.6	-0.06	0.7115	-0.15	0.3	-0.4	0.007	-0.4	0.008
NFE2L3	204702_s_at	M1_t	-8.2	6e-10	0.49	0.0007	0.5	0.0006	-0.13	0.4	0.01	0.9464	-0.28	0.06	-0.31	0.04	-0.29	0.05
RALGPS1	204199_at	M1_t	-8.1	6e-10	0.54	0.0001	0.45	0.002	-0.12	0.4	-0.04	0.814	-0.16	0.3	-0.19	0.2	-0.5	0.0006
LRCH2	227688_at	M1_t	-8.1	6e-10	0.53	0.0002	0.32	0.04	-0.01	0.9	0.06	0.6865	-0.27	0.08	-0.24	0.1	-0.39	0.009
CCDC88A	225045_at	M1_t	-8.1	6e-10	0.55	0.0001	0.4	0.007	-0.05	0.7	-0.17	0.2789	-0.22	0.1	-0.1	0.5	-0.43	0.004
TOX3	216623_x_at	M1_t	-8.1	6e-10	0.42	0.005	0.48	0.0009	0.1	0.5	-0.08	0.5902	-0.14	0.4	-0.31	0.04	-0.5	0.0006
TTC13	219481_at	M1_t	-8.1	6e-10	0.47	0.002	0.55	0.0001	-0.24	0.1	0.03	0.8402	-0.15	0.3	-0.2	0.2	-0.47	0.001
UBE2J1	217825_s_at	M1_t	-8.1	7e-10	0.47	0.002	0.54	0.0002	-0.06	0.7	-0.09	0.5786	-0.2	0.2	-0.18	0.2	-0.51	0.0004
KLHDC10	210111_s_at	M1_t	-8.1	7e-10	0.54	0.0002	0.31	0.04	-0.19	0.2	-0.06	0.6865	-0.18	0.2	-0.23	0.1	-0.17	0.3
LYPD6	227764_at	M1_t	-8.1	7e-10	0.52	0.0003	0.43	0.004	-0.07	0.6	-0.03	0.8666	-0.26	0.09	-0.28	0.07	-0.32	0.04
KPNA3	221502_at	M1_t	-8.1	7e-10	0.53	0.0002	0.41	0.005	-0.15	0.3	-0.04	0.814	-0.44	0.003	-0.11	0.5	-0.23	0.1
DPP3	232510_s_at	M1_t	-8.1	7e-10	0.46	0.002	0.49	0.0007	0	1	-0.1	0.5222	-0.19	0.2	-0.29	0.06	-0.4	0.008
ANKRD12	212289_at	M1_t	-8.1	8e-10	0.52	0.0003	0.31	0.04	0.11	0.5	-0.09	0.5444	-0.14	0.4	-0.2	0.2	-0.51	0.0005
CAMSAP1	212710_at	M1_t	-8.1	8e-10	0.54	0.0001	0.46	0.002	-0.07	0.6	-0.07	0.6619	-0.19	0.2	-0.31	0.04	-0.38	0.01
ETV1	221911_at	M1_t	-8.1	8e-10	0.48	0.0009	0.51	0.0004	0.03	0.9	-0.3	0.046	-0.06	0.7	-0.3	0.05	-0.37	0.01
SYBU	218692_at	M1_t	-8.1	8e-10	0.55	0.0001	0.48	0.0009	-0.05	0.7	-0.26	0.0941	-0.25	0.1	-0.3	0.05	-0.2	0.2
HIST3H2A	221582_at	M1_t	-8.1	8e-10	0.47	0.001	0.43	0.003	0.21	0.2	-0.2	0.1854	-0.26	0.09	-0.37	0.01	-0.3	0.05
L3MBTL1	213837_at	M1_t	-8	8e-10	0.55	0.0001	0.44	0.003	-0.23	0.1	-0.18	0.2495	-0.06	0.7	-0.19	0.2	-0.31	0.04
PDZRN3	212915_at	M1_t	-8	8e-10	0.48	0.001	0.39	0.008	0.19	0.2	0.06	0.7115	-0.28	0.07	-0.37	0.01	-0.49	0.0008
VAV2	226063_at	M1_t	-8	9e-10	0.55	0.0001	0.34	0.02	0.06	0.7	-0.05	0.7622	-0.22	0.1	-0.37	0.01	-0.3	0.05
EXOC6	226259_at	M1_t	-8	9e-10	0.51	0.0004	0.5	0.0005	-0.01	0.9	-0.02	0.9197	-0.2	0.2	-0.33	0.03	-0.47	0.001
ADGRB3	205638_at	M1_t	-8	9e-10	0.43	0.004	0.57	0.0001	-0.02	0.9	-0.05	0.7367	-0.19	0.2	-0.26	0.09	-0.51	0.0005
SOBP	218974_at	M1_t	-8	9e-10	0.53	0.0002	0.48	0.001	-0.02	0.9	-0.02	0.8931	-0.26	0.09	-0.26	0.09	-0.47	0.001
RBM24	235004_at	M1_t	-8	9e-10	0.55	0.0001	0.46	0.002	0	1	-0.09	0.5444	-0.14	0.4	-0.39	0.008	-0.38	0.01
DNAJB5	212817_at	M1_t	-8	9e-10	0.49	0.0007	0.5	0.0006	0.04	0.8	0.06	0.6865	-0.19	0.2	-0.49	0.0007	-0.42	0.005
CCZ1B	201973_s_at	M1_t	-8	9e-10	0.53	0.0002	0.41	0.005	0	1	-0.2	0.1972	-0.24	0.1	-0.04	0.8	-0.49	0.0007
STK32B	219686_at	M1_t	-8	1e-09	0.46	0.002	0.46	0.002	-0.02	0.9	-0.05	0.7367	-0.13	0.4	-0.29	0.05	-0.43	0.004
NBR2	200943_at	M1_t	-8	1e-09	0.49	0.0007	0.41	0.006	0.11	0.5	-0.31	0.0422	-0.13	0.4	-0.17	0.3	-0.42	0.005
SNCAIP	219511_s_at	M1_t	-8	1e-09	0.52	0.0003	0.43	0.003	0.06	0.7	-0.01	0.9464	-0.41	0.005	-0.24	0.1	-0.38	0.01
ARHGAP33	213827_at	M1_t	-8	1e-09	0.54	0.0001	0.32	0.03	0.07	0.7	0.03	0.8666	-0.18	0.2	-0.35	0.02	-0.42	0.004
UST	205139_s_at	M1_t	-8	1e-09	0.51	0.0004	0.42	0.005	0.15	0.3	0.06	0.6865	-0.16	0.3	-0.44	0.003	-0.55	0.0001
CDC42EP3	225685_at	M1_t	-8	1e-09	0.55	0.0001	0.37	0.01	0.07	0.6	-0.14	0.3801	-0.26	0.09	-0.34	0.03	-0.27	0.08
ZMYND11	202136_at	M1_t	-8	1e-09	0.5	0.0006	0.42	0.004	0.07	0.6	0.05	0.7367	-0.28	0.07	-0.33	0.03	-0.46	0.002
RASGEF1C	236748_at	M1_t	-8	1e-09	0.54	0.0001	0.37	0.01	0	1	-0.03	0.8666	-0.33	0.03	-0.38	0.01	-0.18	0.2
ZWILCH	222606_at	M1_t	-8	1e-09	0.55	0.0001	0.45	0.002	-0.01	1	-0.06	0.6865	-0.19	0.2	-0.34	0.03	-0.42	0.005
PURG	235634_at	M1_t	-8	1e-09	0.52	0.0003	0.33	0.03	0.14	0.3	0.04	0.788	-0.35	0.02	-0.32	0.04	-0.4	0.008
NR2F1	209505_at	M1_t	-8	1e-09	0.52	0.0003	0.42	0.004	0.1	0.5	-0.08	0.5902	-0.21	0.2	-0.35	0.02	-0.41	0.006
PCDH19	227282_at	M1_t	-7.9	1e-09	0.54	0.0002	0.48	0.0009	0.02	0.9	-0.11	0.4791	-0.2	0.2	-0.34	0.02	-0.4	0.007
TMSB15B	214051_at	M1_t	-7.9	1e-09	0.51	0.0004	0.51	0.0005	-0.17	0.3	-0.14	0.3801	-0.11	0.5	-0.26	0.09	-0.34	0.02
REC8	218599_at	M1_t	-7.9	1e-09	0.55	0.0001	0.45	0.002	-0.06	0.7	-0.3	0.046	-0.04	0.8	-0.29	0.06	-0.3	0.05
SPEG	205265_s_at	M1_t	-7.9	1e-09	0.46	0.002	0.46	0.002	0.08	0.6	0.06	0.6865	-0.22	0.2	-0.41	0.005	-0.45	0.002
MARK1	221047_s_at	M1_t	-7.9	1e-09	0.43	0.004	0.56	0.0001	0.03	0.9	-0.08	0.5902	-0.22	0.1	-0.31	0.04	-0.44	0.003
RFX3	230403_at	M1_t	-7.9	1e-09	0.49	0.0007	0.48	0.0009	-0.15	0.3	-0.04	0.788	-0.29	0.06	-0.21	0.2	-0.3	0.05
SRD5A1	204675_at	M1_t	-7.9	1e-09	0.53	0.0002	0.45	0.002	0.09	0.6	-0.09	0.5671	-0.12	0.4	-0.47	0.001	-0.39	0.009
AGRN	212285_s_at	M1_t	-7.9	1e-09	0.44	0.003	0.54	0.0002	-0.02	0.9	0.03	0.8402	-0.19	0.2	-0.38	0.01	-0.44	0.003
PDE9A	205593_s_at	M1_t	-7.9	1e-09	0.53	0.0002	0.4	0.007	-0.06	0.7	0.02	0.8931	-0.32	0.04	-0.22	0.2	-0.38	0.01
ZMYM2	202778_s_at	M1_t	-7.9	1e-09	0.47	0.001	0.49	0.0007	-0.03	0.8	-0.08	0.6137	-0.15	0.3	-0.23	0.1	-0.5	0.0006
TUBB2A	204141_at	M1_t	-7.9	1e-09	0.51	0.0004	0.51	0.0005	0	1	0.01	0.9732	-0.15	0.3	-0.41	0.005	-0.46	0.002
ARHGAP15	218870_at	M1_t	-7.9	1e-09	0.44	0.003	0.54	0.0002	0.01	0.9	-0.22	0.1433	-0.24	0.1	-0.18	0.2	-0.39	0.01
STUM	213925_at	M1_t	-7.9	1e-09	0.49	0.0008	0.5	0.0005	0.04	0.8	0.02	0.8931	-0.23	0.1	-0.34	0.03	-0.51	0.0005
GPD2	225447_at	M1_t	-7.9	1e-09	0.53	0.0002	0.39	0.008	0.12	0.4	-0.14	0.3619	-0.31	0.04	-0.35	0.02	-0.26	0.09
LINC00643	231186_at	M1_t	-7.9	1e-09	0.34	0.03	0.57	0.0001	0.04	0.8	-0.01	0.9464	-0.17	0.3	-0.36	0.02	-0.44	0.003
CKAP4	200999_s_at	M1_t	-7.9	1e-09	0.49	0.0007	0.48	0.001	0	1	-0.02	0.8931	-0.26	0.09	-0.41	0.005	-0.29	0.06
CYP2R1	227109_at	M1_t	-7.8	2e-09	0.54	0.0001	0.37	0.01	0.2	0.2	-0.36	0.0164	-0.13	0.4	-0.17	0.3	-0.47	0.001
NREP	201310_s_at	M1_t	-7.8	2e-09	0.54	0.0002	0.41	0.005	0.11	0.5	0.06	0.6865	-0.18	0.2	-0.45	0.002	-0.5	0.0005
PRR14	45687_at	M1_t	-7.8	2e-09	0.4	0.007	0.41	0.005	0.25	0.1	-0.17	0.2639	-0.28	0.07	-0.35	0.02	-0.3	0.05
TSPAN4	209263_x_at	M1_t	-7.8	2e-09	0.53	0.0002	0.48	0.001	0	1	-0.16	0.3105	-0.27	0.07	-0.48	0.0009	-0.11	0.5
AIM2	206513_at	M1_t	-7.8	2e-09	0.49	0.0007	0.45	0.002	0.03	0.8	-0.03	0.8402	-0.23	0.1	-0.4	0.007	-0.31	0.04
KDM2B	226215_s_at	M1_t	-7.8	2e-09	0.55	0.0001	0.44	0.003	-0.13	0.4	-0.35	0.0211	-0.09	0.6	-0.09	0.6	-0.34	0.02
YY1	201901_s_at	M1_t	-7.8	2e-09	0.48	0.0009	0.36	0.02	0.16	0.3	0.08	0.6137	-0.2	0.2	-0.38	0.01	-0.51	0.0004
WDR3	218882_s_at	M1_t	-7.8	2e-09	0.51	0.0004	0.43	0.004	-0.01	1	-0.25	0.1088	-0.04	0.8	-0.16	0.3	-0.49	0.0007
FABP5P7	202345_s_at	M1_t	-7.8	2e-09	0.52	0.0003	0.42	0.004	0.07	0.7	-0.22	0.1433	-0.25	0.1	-0.38	0.01	-0.16	0.3
ISYNA1	222240_s_at	M1_t	-7.8	2e-09	0.55	0.0001	0.44	0.003	-0.15	0.3	-0.05	0.7622	-0.23	0.1	-0.34	0.03	-0.22	0.2
PCDH10	228635_at	M1_t	-7.8	2e-09	0.24	0.1	0.58	0	0.1	0.5	0.04	0.788	-0.17	0.3	-0.31	0.04	-0.53	0.0002
COL1A1	1556499_s_at	M1_t	-7.8	2e-09	0.39	0.01	0.55	0.0001	0.02	0.9	-0.03	0.8666	-0.24	0.1	-0.38	0.01	-0.34	0.02
TATDN2	203648_at	M1_t	-7.8	2e-09	0.49	0.0007	0.42	0.004	0.09	0.6	0.12	0.438	-0.19	0.2	-0.44	0.003	-0.5	0.0005
GPC6	227059_at	M1_t	-7.8	2e-09	0.37	0.01	0.57	0.0001	0.02	0.9	0.04	0.814	-0.35	0.02	-0.32	0.03	-0.37	0.01
ISLR2	232208_at	M1_t	-7.8	2e-09	0.52	0.0003	0.43	0.004	-0.24	0.1	0.07	0.6376	-0.18	0.2	-0.26	0.09	-0.33	0.03
KIF26B	238617_at	M1_t	-7.8	2e-09	0.54	0.0002	0.35	0.02	0.03	0.8	-0.11	0.4791	-0.21	0.2	-0.16	0.3	-0.45	0.002
ADAMTSL1	229585_at	M1_t	-7.8	2e-09	0.38	0.01	0.56	0.0001	-0.14	0.3	0.08	0.6137	-0.28	0.06	-0.36	0.02	-0.25	0.1
SOSTDC1	213456_at	M1_t	-7.8	2e-09	0.41	0.005	0.59	0	-0.1	0.5	-0.17	0.2789	-0.28	0.06	-0.28	0.07	-0.22	0.2
RGS9	206518_s_at	M1_t	-7.8	2e-09	0.48	0.001	0.38	0.01	-0.14	0.4	-0.25	0.1012	-0.03	0.9	-0.15	0.3	-0.28	0.06
FGD1	204819_at	M1_t	-7.8	2e-09	0.55	0.0001	0.44	0.003	0.08	0.6	-0.12	0.438	-0.18	0.2	-0.38	0.01	-0.4	0.007
PPP1R26	203955_at	M1_t	-7.8	2e-09	0.4	0.007	0.53	0.0002	0.17	0.3	-0.1	0.5004	-0.31	0.04	-0.33	0.03	-0.42	0.005
GABRA5	206456_at	M1_t	-7.7	2e-09	0.31	0.04	0.65	0	0.06	0.7	-0.08	0.5902	-0.19	0.2	-0.3	0.05	-0.51	0.0004
SIMC1	228805_at	M1_t	-7.7	2e-09	0.52	0.0003	0.51	0.0004	0.05	0.8	-0.19	0.2223	-0.21	0.2	-0.38	0.01	-0.32	0.04
ZNF362	226820_at	M1_t	-7.7	2e-09	0.55	0.0001	0.36	0.02	0.06	0.7	0.07	0.6376	-0.28	0.06	-0.39	0.009	-0.38	0.01
ANKRD45	236421_at	M1_t	-7.7	2e-09	0.5	0.0005	0.45	0.002	-0.04	0.8	-0.3	0.05	-0.24	0.1	-0.22	0.1	-0.17	0.3
IFT52	218709_s_at	M1_t	-7.7	2e-09	0.43	0.004	0.56	0.0001	-0.16	0.3	-0.01	0.9732	-0.16	0.3	-0.25	0.1	-0.43	0.003
RNF40	206845_s_at	M1_t	-7.7	2e-09	0.53	0.0002	0.43	0.004	-0.09	0.6	0.07	0.6619	-0.29	0.06	-0.29	0.06	-0.37	0.01
TMEFF1	205122_at	M1_t	-7.7	2e-09	0.48	0.0009	0.4	0.007	0.14	0.3	-0.09	0.5671	-0.08	0.6	-0.36	0.02	-0.51	0.0005
SUPT20H	220408_x_at	M1_t	-7.7	2e-09	0.5	0.0005	0.4	0.007	-0.12	0.4	-0.16	0.2944	-0.17	0.3	-0.17	0.3	-0.29	0.06
SOCS7	228662_at	M1_t	-7.7	2e-09	0.51	0.0004	0.46	0.002	0.05	0.8	0.01	0.9732	-0.22	0.1	-0.33	0.03	-0.49	0.0007
RALGAPA2	225499_at	M1_t	-7.7	2e-09	0.52	0.0003	0.39	0.008	0.02	0.9	-0.29	0.0544	-0.23	0.1	-0.13	0.4	-0.3	0.05
PODXL2	219152_at	M1_t	-7.7	3e-09	0.55	0.0001	0.42	0.005	-0.14	0.4	-0.17	0.2639	-0.23	0.1	-0.34	0.02	-0.07	0.6
AMMECR1L	223297_at	M1_t	-7.7	3e-09	0.49	0.0008	0.43	0.003	-0.12	0.4	-0.17	0.2639	-0.15	0.3	-0.1	0.5	-0.39	0.009
XPO5	223056_s_at	M1_t	-7.7	3e-09	0.49	0.0008	0.51	0.0005	-0.08	0.6	-0.18	0.2356	-0.23	0.1	-0.39	0.009	-0.13	0.4
B3GALT6	1553959_a_at	M1_t	-7.7	3e-09	0.54	0.0001	0.46	0.002	-0.07	0.6	-0.03	0.8402	-0.09	0.5	-0.44	0.003	-0.36	0.02
CASP1	1552703_s_at	M1_t	-7.7	3e-09	0.4	0.008	0.46	0.002	0.15	0.3	-0.03	0.8534	-0.19	0.2	-0.49	0.0007	-0.32	0.04
C17orf58	226901_at	M1_t	-7.7	3e-09	0.54	0.0002	0.37	0.01	0.02	0.9	-0.25	0.1012	-0.23	0.1	-0.21	0.2	-0.24	0.1
ADAMTS9	226814_at	M1_t	-7.7	3e-09	0.46	0.002	0.34	0.02	0.12	0.4	0.01	0.9732	-0.41	0.006	-0.27	0.07	-0.28	0.06
TTC17	232323_s_at	M1_t	-7.6	3e-09	0.45	0.002	0.41	0.005	0.19	0.2	-0.03	0.8402	-0.25	0.1	-0.35	0.02	-0.45	0.002
AFF2	206105_at	M1_t	-7.6	3e-09	0.54	0.0002	0.41	0.005	-0.04	0.8	-0.05	0.7367	-0.27	0.08	-0.34	0.03	-0.27	0.08
RBM4	200997_at	M1_t	-7.6	3e-09	0.44	0.003	0.48	0.001	0.1	0.5	-0.29	0.0591	-0.14	0.4	-0.4	0.007	-0.2	0.2
MIR6792	1568617_a_at	M1_t	-7.6	3e-09	0.53	0.0002	0.46	0.002	-0.04	0.8	-0.08	0.5902	-0.14	0.4	-0.32	0.04	-0.41	0.006
STMN1	200783_s_at	M1_t	-7.6	3e-09	0.47	0.001	0.49	0.0008	0.15	0.3	-0.2	0.1972	-0.13	0.4	-0.31	0.04	-0.5	0.0006
B3GALNT1	223374_s_at	M1_t	-7.6	3e-09	0.45	0.002	0.54	0.0002	0.05	0.8	-0.26	0.0941	-0.1	0.5	-0.35	0.02	-0.35	0.02
MCMBP	222464_s_at	M1_t	-7.6	3e-09	0.43	0.004	0.43	0.004	0.08	0.6	-0.08	0.6137	-0.38	0.01	-0.14	0.4	-0.39	0.009
ZNF436	226113_at	M1_t	-7.6	3e-09	0.36	0.02	0.55	0.0001	0.11	0.5	0.1	0.5222	-0.25	0.1	-0.42	0.004	-0.49	0.0008
NTM	227566_at	M1_t	-7.6	3e-09	0.5	0.0005	0.45	0.002	-0.13	0.4	0.09	0.5671	-0.37	0.01	-0.23	0.1	-0.33	0.03
GMIP	218913_s_at	M1_t	-7.6	3e-09	0.48	0.001	0.47	0.001	0.06	0.7	-0.16	0.3104	-0.27	0.08	-0.23	0.1	-0.39	0.009
NOV	214321_at	M1_t	-7.6	3e-09	0.5	0.0006	0.52	0.0003	-0.02	0.9	-0.05	0.7622	-0.19	0.2	-0.33	0.03	-0.45	0.002
CERS5	224951_at	M1_t	-7.6	3e-09	0.55	0.0001	0.44	0.003	-0.12	0.4	-0.31	0.0386	-0.25	0.1	-0.07	0.6	-0.26	0.09
SNORA69	208695_s_at	M1_t	-7.6	3e-09	0.48	0.0009	0.39	0.01	0.22	0.2	-0.2	0.1854	-0.16	0.3	-0.42	0.004	-0.31	0.04
NALCN	228608_at	M1_t	-7.6	3e-09	0.32	0.04	0.58	0	0.02	0.9	-0.06	0.6865	-0.19	0.2	-0.19	0.2	-0.53	0.0002
LPIN2	202460_s_at	M1_t	-7.6	3e-09	0.52	0.0003	0.45	0.002	-0.13	0.4	-0.18	0.2495	-0.17	0.3	-0.32	0.04	-0.17	0.3
C5orf24	224876_at	M1_t	-7.6	4e-09	0.52	0.0003	0.42	0.004	0.02	0.9	-0.38	0.0108	-0.33	0.03	-0.03	0.9	-0.26	0.09
BLMH	202179_at	M1_t	-7.6	4e-09	0.31	0.04	0.63	0	0.1	0.5	-0.34	0.0221	-0.39	0.01	-0.03	0.8	-0.37	0.01
ZNRF1	223382_s_at	M1_t	-7.6	4e-09	0.53	0.0002	0.48	0.001	-0.03	0.9	0.06	0.6865	-0.14	0.4	-0.4	0.007	-0.51	0.0004
ZNF677	228974_at	M1_t	-7.6	4e-09	0.52	0.0003	0.27	0.07	0.01	1	-0.1	0.5222	-0.25	0.1	-0.12	0.4	-0.33	0.03
KLHL25	210307_s_at	M1_t	-7.6	4e-09	0.5	0.0006	0.46	0.002	-0.12	0.4	0.04	0.788	-0.27	0.08	-0.4	0.007	-0.22	0.2
KIAA0895	213424_at	M1_t	-7.6	4e-09	0.53	0.0002	0.47	0.001	-0.14	0.4	-0.25	0.1012	-0.16	0.3	-0.21	0.2	-0.25	0.1
GTF2H5	213357_at	M1_t	-7.6	4e-09	0.43	0.004	0.48	0.001	0.09	0.6	-0.06	0.6865	-0.17	0.3	-0.33	0.03	-0.46	0.002
PAPSS1	209043_at	M1_t	-7.5	4e-09	0.51	0.0004	0.37	0.01	-0.09	0.6	-0.09	0.5444	-0.13	0.4	-0.15	0.3	-0.42	0.005
COL12A1	225664_at	M1_t	-7.5	4e-09	0.52	0.0003	0.51	0.0005	-0.13	0.4	-0.26	0.0941	-0.12	0.5	-0.17	0.3	-0.35	0.02
KCNQ3	228579_at	M1_t	-7.5	4e-09	0.53	0.0002	0.45	0.002	0.09	0.6	-0.05	0.7367	-0.25	0.1	-0.44	0.003	-0.34	0.02
RAF1	201244_s_at	M1_t	-7.5	4e-09	0.52	0.0003	0.4	0.007	-0.21	0.2	-0.11	0.4583	-0.34	0.02	-0.04	0.8	-0.23	0.1
DUSP26	219144_at	M1_t	-7.5	4e-09	0.41	0.006	0.48	0.0009	0.17	0.3	-0.14	0.3619	-0.36	0.02	-0.39	0.009	-0.22	0.2
TNFRSF19	227812_at	M1_t	-7.5	4e-09	0.53	0.0002	0.39	0.01	-0.18	0.2	-0.07	0.6376	-0.25	0.1	-0.17	0.3	-0.25	0.1
SLN	205374_at	M1_t	-7.5	4e-09	0.35	0.02	0.52	0.0003	0.07	0.6	0.01	0.9464	-0.2	0.2	-0.36	0.02	-0.42	0.004
LINC00461	230272_at	M1_t	-7.5	4e-09	0.55	0.0001	0.39	0.01	-0.09	0.6	-0.09	0.5444	-0.19	0.2	-0.26	0.09	-0.3	0.05
CELF5	230497_at	M1_t	-7.5	4e-09	0.54	0.0001	0.46	0.002	0.02	0.9	0.05	0.7622	-0.22	0.1	-0.34	0.02	-0.52	0.0003
PTGIS	208131_s_at	M1_t	-7.5	5e-09	0.53	0.0002	0.33	0.03	0.15	0.3	-0.17	0.2789	-0.27	0.07	-0.33	0.03	-0.26	0.09
GRM5	214217_at	M1_t	-7.5	5e-09	0.55	0.0001	0.46	0.002	-0.1	0.5	-0.07	0.6376	-0.22	0.2	-0.28	0.07	-0.35	0.02
POMT1	218476_at	M1_t	-7.5	5e-09	0.45	0.002	0.54	0.0002	-0.15	0.3	-0.02	0.8931	-0.23	0.1	-0.28	0.07	-0.34	0.02
PSIP1	209337_at	M1_t	-7.5	5e-09	0.51	0.0004	0.43	0.003	0.01	1	-0.18	0.2356	-0.26	0.09	-0.16	0.3	-0.37	0.01
SEPT_6	213666_at	M1_t	-7.5	5e-09	0.53	0.0002	0.48	0.0009	0.03	0.8	-0.19	0.2223	-0.22	0.1	-0.33	0.03	-0.32	0.03
FZD1	204451_at	M1_t	-7.5	5e-09	0.49	0.0008	0.41	0.005	-0.11	0.5	0.16	0.2944	-0.16	0.3	-0.42	0.005	-0.37	0.01
ATG9B	229252_at	M1_t	-7.5	5e-09	0.52	0.0003	0.37	0.01	0.01	1	-0.08	0.5902	-0.24	0.1	-0.22	0.2	-0.37	0.01
LRRC17	205381_at	M1_t	-7.5	5e-09	0.52	0.0003	0.49	0.0008	-0.27	0.08	0.03	0.8402	-0.14	0.4	-0.22	0.2	-0.41	0.006
RPS18	201049_s_at	M1_t	-7.5	5e-09	0.49	0.0007	0.34	0.02	0.21	0.2	-0.08	0.6137	-0.23	0.1	-0.43	0.003	-0.31	0.04
NOL4L	225224_at	M1_t	-7.5	5e-09	0.52	0.0003	0.48	0.001	-0.16	0.3	0.08	0.6137	-0.25	0.1	-0.15	0.3	-0.54	0.0002
CEP135	206003_at	M1_t	-7.5	5e-09	0.53	0.0002	0.39	0.009	-0.02	0.9	-0.29	0.0544	-0.1	0.5	-0.23	0.1	-0.27	0.08
SYT6	244227_at	M1_t	-7.5	5e-09	0.36	0.02	0.47	0.001	0.16	0.3	-0.07	0.6619	-0.23	0.1	-0.25	0.1	-0.49	0.0007
ZNF286B	227077_at	M1_t	-7.4	5e-09	0.53	0.0002	0.38	0.01	-0.15	0.3	-0.2	0.1854	-0.31	0.04	-0.11	0.5	-0.16	0.3
SYT17	205613_at	M1_t	-7.4	5e-09	0.46	0.002	0.54	0.0001	0.02	0.9	-0.04	0.788	-0.18	0.2	-0.37	0.01	-0.46	0.002
ZNF518B	226909_at	M1_t	-7.4	6e-09	0.5	0.0006	0.46	0.002	-0.07	0.7	-0.11	0.4791	-0.31	0.04	-0.25	0.1	-0.24	0.1
N4BP2	228242_at	M1_t	-7.4	6e-09	0.53	0.0002	0.47	0.001	-0.12	0.4	-0.25	0.1088	-0.29	0.06	-0.15	0.3	-0.21	0.2
ZBTB44	225845_at	M1_t	-7.4	6e-09	0.53	0.0002	0.39	0.009	0.08	0.6	-0.14	0.3801	-0.39	0.01	-0.15	0.3	-0.35	0.02
FAM84B	225864_at	M1_t	-7.4	6e-09	0.38	0.01	0.55	0.0001	-0.08	0.6	-0.17	0.2639	-0.31	0.04	-0.05	0.8	-0.38	0.01
CACNA1G-AS1	1559061_at	M1_t	-7.4	6e-09	0.41	0.005	0.49	0.0007	0.11	0.5	0.02	0.9197	-0.34	0.03	-0.35	0.02	-0.38	0.01
CHIC2	219492_at	M1_t	-7.4	6e-09	0.47	0.002	0.43	0.003	0.07	0.6	-0.02	0.8931	-0.22	0.2	-0.37	0.01	-0.38	0.01
B3GAT2	239144_at	M1_t	-7.4	6e-09	0.51	0.0004	0.32	0.04	0.17	0.3	-0.07	0.6619	-0.24	0.1	-0.33	0.03	-0.37	0.01
NT5C3AP1	223298_s_at	M1_t	-7.4	6e-09	0.5	0.0006	0.47	0.001	0.05	0.7	-0.16	0.2944	-0.19	0.2	-0.23	0.1	-0.46	0.002
SOGA1	225473_at	M1_t	-7.4	6e-09	0.55	0.0001	0.42	0.004	-0.2	0.2	-0.25	0.1012	-0.14	0.4	-0.04	0.8	-0.34	0.02
GALNT8	205616_at	M1_t	-7.4	6e-09	0.3	0.05	0.59	0	0.2	0.2	-0.02	0.8931	-0.19	0.2	-0.43	0.004	-0.5	0.0006
NUP93	202188_at	M1_t	-7.4	6e-09	0.52	0.0003	0.42	0.004	-0.18	0.2	0.03	0.8402	-0.27	0.08	-0.18	0.2	-0.36	0.02
CEL	205910_s_at	M1_t	-7.4	6e-09	0.53	0.0002	0.33	0.03	0.05	0.7	-0.04	0.788	-0.33	0.03	-0.35	0.02	-0.19	0.2
PCDHAC2	223435_s_at	M1_t	-7.4	7e-09	0.4	0.007	0.59	0	-0.07	0.7	-0.14	0.3801	-0.11	0.5	-0.23	0.1	-0.49	0.0007
ADNP	201773_at	M1_t	-7.4	7e-09	0.42	0.005	0.48	0.001	-0.09	0.6	-0.33	0.0294	-0.36	0.02	0.11	0.5	-0.3	0.05
USP42	226669_at	M1_t	-7.4	7e-09	0.53	0.0002	0.35	0.02	-0.05	0.7	0.02	0.8931	-0.17	0.3	-0.26	0.09	-0.42	0.005
PRPS2	203401_at	M1_t	-7.4	7e-09	0.52	0.0003	0.38	0.01	0.08	0.6	0.1	0.5004	-0.18	0.2	-0.42	0.005	-0.47	0.001
CRK	202225_at	M1_t	-7.4	7e-09	0.48	0.001	0.44	0.003	-0.06	0.7	-0.01	0.9732	-0.09	0.6	-0.32	0.03	-0.44	0.003
DCAF12L2	239330_at	M1_t	-7.4	7e-09	0.49	0.0008	0.43	0.004	-0.11	0.5	-0.01	0.9464	-0.15	0.3	-0.34	0.02	-0.3	0.05
MSL1	224765_at	M1_t	-7.3	8e-09	0.49	0.0008	0.39	0.01	0.06	0.7	-0.12	0.438	-0.38	0.01	-0.12	0.4	-0.35	0.02
PELI1	218319_at	M1_t	-7.3	8e-09	0.49	0.0007	0.37	0.01	0.15	0.3	-0.35	0.0201	-0.2	0.2	-0.06	0.7	-0.44	0.003
TRIP13	204033_at	M1_t	-7.3	8e-09	0.41	0.005	0.49	0.0008	0.05	0.8	-0.07	0.6619	-0.21	0.2	-0.27	0.08	-0.43	0.003
TACC2	202289_s_at	M1_t	-7.3	8e-09	0.5	0.0005	0.44	0.003	0.04	0.8	-0.06	0.6865	-0.13	0.4	-0.4	0.007	-0.39	0.01
NTNG2	233072_at	M1_t	-7.3	8e-09	0.29	0.06	0.51	0.0005	0.29	0.06	0	1	-0.12	0.4	-0.47	0.001	-0.54	0.0002
IGF1	209541_at	M1_t	-7.3	8e-09	0.5	0.0006	0.43	0.003	0.02	0.9	0	1	-0.27	0.08	-0.28	0.06	-0.42	0.004
SOS1	227426_at	M1_t	-7.3	8e-09	0.5	0.0005	0.32	0.04	-0.02	0.9	-0.01	0.9732	-0.12	0.5	-0.36	0.02	-0.3	0.05
KBTBD6	226479_at	M1_t	-7.3	8e-09	0.55	0.0001	0.4	0.007	-0.09	0.6	-0.31	0.0422	-0.19	0.2	-0.25	0.1	-0.11	0.5
SLC29A4	227281_at	M1_t	-7.3	8e-09	0.52	0.0003	0.39	0.01	0.04	0.8	0.16	0.2944	-0.32	0.04	-0.43	0.004	-0.36	0.02
POU3F3	228780_at	M1_t	-7.3	8e-09	0.55	0.0001	0.29	0.05	0.05	0.7	-0.11	0.4583	-0.32	0.03	-0.11	0.5	-0.37	0.01
CSMD3	240228_at	M1_t	-7.3	8e-09	0.52	0.0003	0.47	0.001	-0.22	0.2	-0.1	0.5222	-0.22	0.2	-0.24	0.1	-0.22	0.1
GPHN	223319_at	M1_t	-7.3	8e-09	0.42	0.005	0.53	0.0002	-0.04	0.8	-0.19	0.2223	-0.1	0.5	-0.24	0.1	-0.4	0.007
FAM57B	227781_x_at	M1_t	-7.3	9e-09	0.55	0.0001	0.36	0.02	0.04	0.8	-0.09	0.5444	-0.27	0.07	-0.44	0.003	-0.14	0.4
PCDH20	232054_at	M1_t	-7.3	9e-09	0.36	0.02	0.58	0	0.09	0.6	0.05	0.7622	-0.21	0.2	-0.42	0.004	-0.47	0.001
ZNF354C	228208_x_at	M1_t	-7.3	9e-09	0.39	0.01	0.4	0.007	0.05	0.8	0.05	0.7622	-0.05	0.8	-0.35	0.02	-0.48	0.0009
PTPRG	227126_at	M1_t	-7.3	9e-09	0.55	0.0001	0.36	0.02	-0.03	0.8	0.09	0.5444	-0.26	0.09	-0.3	0.05	-0.41	0.006
MAST2	215903_s_at	M1_t	-7.3	9e-09	0.5	0.0005	0.37	0.01	0.12	0.4	-0.16	0.3105	-0.22	0.1	-0.39	0.009	-0.24	0.1
ACSL4	202422_s_at	M1_t	-7.3	9e-09	0.49	0.0007	0.43	0.004	-0.04	0.8	-0.04	0.788	-0.14	0.4	-0.32	0.04	-0.39	0.009
CCDC90B	218288_s_at	M1_t	-7.3	1e-08	0.5	0.0006	0.43	0.003	-0.03	0.8	-0.27	0.075	-0.13	0.4	-0.13	0.4	-0.39	0.01
LRRC61	218907_s_at	M1_t	-7.3	1e-08	0.43	0.004	0.43	0.004	0.2	0.2	-0.19	0.2095	-0.14	0.4	-0.5	0.0005	-0.23	0.1
SERBP1	217724_at	M1_t	-7.3	1e-08	0.43	0.004	0.45	0.002	0.07	0.6	0.03	0.8666	-0.31	0.04	-0.28	0.06	-0.42	0.004
LGR6	227819_at	M1_t	-7.2	1e-08	0.48	0.0009	0.29	0.06	0.15	0.3	0.07	0.6376	-0.24	0.1	-0.39	0.009	-0.37	0.01
CDC42	214230_at	M1_t	-7.2	1e-08	0.51	0.0004	0.51	0.0004	-0.16	0.3	-0.16	0.2944	-0.05	0.8	-0.26	0.09	-0.39	0.009
ZNF880	232315_at	M1_t	-7.2	1e-08	0.48	0.0009	0.42	0.005	-0.15	0.3	0.1	0.5004	-0.28	0.07	-0.31	0.04	-0.28	0.07
KLF3-AS1	219871_at	M1_t	-7.2	1e-08	0.53	0.0002	0.5	0.0006	-0.14	0.3	-0.22	0.1531	-0.14	0.4	-0.17	0.3	-0.37	0.01
MGAT2	203102_s_at	M1_t	-7.2	1e-08	0.51	0.0004	0.34	0.02	0.12	0.4	-0.18	0.2495	-0.07	0.6	-0.36	0.02	-0.35	0.02
CAMK1	204392_at	M1_t	-7.2	1e-08	0.37	0.01	0.54	0.0001	0.1	0.5	0.12	0.438	-0.21	0.2	-0.4	0.007	-0.55	0.0001
SLC6A11	230286_at	M1_t	-7.2	1e-08	0.53	0.0002	0.28	0.06	-0.21	0.2	-0.02	0.9197	-0.28	0.06	-0.25	0.1	-0.04	0.8
DCAF5	224703_at	M1_t	-7.2	1e-08	0.44	0.003	0.44	0.003	-0.03	0.8	0.07	0.6376	-0.2	0.2	-0.34	0.02	-0.39	0.009
CTHRC1	225681_at	M1_t	-7.2	1e-08	0.45	0.002	0.41	0.005	0.19	0.2	-0.14	0.3619	-0.25	0.1	-0.27	0.07	-0.43	0.003
PNPLA3	233030_at	M1_t	-7.2	1e-08	0.5	0.0006	0.44	0.003	-0.14	0.4	0.07	0.6376	-0.17	0.3	-0.28	0.06	-0.42	0.005
SATB2-AS1	1553420_at	M1_t	-7.2	1e-08	0.45	0.002	0.42	0.005	-0.18	0.2	-0.11	0.4686	-0.17	0.3	-0.2	0.2	-0.21	0.2
SDK1	229407_at	M1_t	-7.2	1e-08	0.53	0.0002	0.42	0.004	-0.14	0.4	-0.09	0.5671	-0.15	0.3	-0.4	0.007	-0.16	0.3
MAN1A2	217922_at	M1_t	-7.2	1e-08	0.54	0.0002	0.42	0.004	-0.16	0.3	0.08	0.6137	-0.43	0.004	-0.08	0.6	-0.39	0.009
CELSR1	41660_at	M1_t	-7.2	1e-08	0.22	0.1	0.55	0.0001	0.3	0.05	-0.06	0.7115	-0.17	0.3	-0.52	0.0003	-0.37	0.01
GNB2	200852_x_at	M1_t	-7.2	1e-08	0.47	0.001	0.51	0.0004	-0.06	0.7	0.01	0.9464	-0.24	0.1	-0.35	0.02	-0.36	0.02
RPN2	213399_x_at	M1_t	-7.2	1e-08	0.4	0.007	0.49	0.0007	0.1	0.5	-0.22	0.1531	-0.12	0.4	-0.32	0.04	-0.36	0.02
ALCAM	201952_at	M1_t	-7.2	1e-08	0.45	0.002	0.39	0.008	0.06	0.7	-0.18	0.2495	-0.23	0.1	-0.06	0.7	-0.46	0.002
IGSF3	202421_at	M1_t	-7.2	1e-08	0.55	0.0001	0.47	0.001	-0.24	0.1	-0.17	0.2639	-0.27	0.07	-0.15	0.3	-0.19	0.2
PPP3CC	207000_s_at	M1_t	-7.2	1e-08	0.37	0.01	0.46	0.002	0.24	0.1	0.01	0.9464	-0.23	0.1	-0.46	0.002	-0.43	0.004
AFAP1	203563_at	M1_t	-7.2	1e-08	0.53	0.0002	0.46	0.002	-0.02	0.9	-0.01	0.9732	-0.31	0.04	-0.34	0.02	-0.34	0.02
NYAP2	233916_at	M1_t	-7.2	1e-08	0.5	0.0006	0.39	0.01	-0.02	0.9	-0.01	0.9464	-0.19	0.2	-0.22	0.1	-0.45	0.002
HMGB1P6	214938_x_at	M1_t	-7.2	1e-08	0.5	0.0006	0.44	0.003	-0.09	0.6	-0.16	0.2866	-0.26	0.09	-0.03	0.8	-0.43	0.004
ASIC1	205156_s_at	M1_t	-7.2	1e-08	0.55	0.0001	0.42	0.004	-0.12	0.4	-0.16	0.3105	-0.09	0.6	-0.15	0.3	-0.45	0.002
RPS10P2	217336_at	M1_t	-7.2	1e-08	0.55	0.0001	0.34	0.02	0.05	0.7	-0.11	0.4583	-0.23	0.1	-0.42	0.004	-0.17	0.3
NECTIN3	213325_at	M1_t	-7.2	1e-08	0.48	0.001	0.46	0.002	0.07	0.7	0.11	0.4791	-0.26	0.09	-0.4	0.007	-0.47	0.001
PGM2L1	229256_at	M1_t	-7.2	1e-08	0.41	0.005	0.55	0.0001	0.1	0.5	-0.06	0.6865	-0.16	0.3	-0.37	0.01	-0.5	0.0005
SETD2	212493_s_at	M1_t	-7.2	1e-08	0.49	0.0008	0.47	0.001	-0.05	0.7	-0.42	0.0048	-0.11	0.5	-0.11	0.5	-0.29	0.06
STX12	212111_at	M1_t	-7.2	1e-08	0.51	0.0004	0.49	0.0008	-0.2	0.2	-0.15	0.3271	-0.12	0.4	-0.04	0.8	-0.51	0.0005
CELF3	215045_at	M1_t	-7.2	1e-08	0.53	0.0002	0.34	0.02	0.12	0.4	0.02	0.8931	-0.2	0.2	-0.43	0.004	-0.38	0.01
SAMD3	236782_at	M1_t	-7.1	1e-08	0.47	0.001	0.36	0.02	0.2	0.2	-0.29	0.0591	-0.23	0.1	-0.2	0.2	-0.34	0.02
SNORD60	228049_x_at	M1_t	-7.1	1e-08	0.55	0.0001	0.41	0.005	-0.07	0.6	-0.39	0.0097	-0.18	0.2	-0.19	0.2	-0.14	0.4
FBXW2	209630_s_at	M1_t	-7.1	1e-08	0.38	0.01	0.57	0.0001	-0.03	0.9	-0.02	0.8931	-0.14	0.4	-0.29	0.06	-0.51	0.0004
MAPRE2	213489_at	M1_t	-7.1	1e-08	0.28	0.07	0.57	0.0001	0.04	0.8	0.04	0.814	-0.27	0.08	-0.22	0.1	-0.49	0.0007
MARK4	55065_at	M1_t	-7.1	1e-08	0.53	0.0002	0.45	0.002	0.04	0.8	-0.07	0.6376	-0.26	0.09	-0.35	0.02	-0.34	0.02
RNF180	242033_at	M1_t	-7.1	1e-08	0.54	0.0002	0.33	0.03	-0.17	0.3	-0.18	0.2495	-0.12	0.5	-0.21	0.2	-0.18	0.2
L3MBTL3	229393_at	M1_t	-7.1	1e-08	0.54	0.0002	0.38	0.01	-0.13	0.4	-0.29	0.0591	-0.34	0.02	-0.12	0.4	-0.05	0.8
TOP2B	211987_at	M1_t	-7.1	1e-08	0.53	0.0002	0.48	0.001	-0.3	0.05	-0.23	0.134	-0.05	0.7	-0.02	0.9	-0.41	0.006
SCN7A	228504_at	M1_t	-7.1	1e-08	0.51	0.0004	0.45	0.002	-0.21	0.2	-0.29	0.0544	-0.4	0.007	-0.15	0.3	0.07	0.6
SEC61A1	217716_s_at	M1_t	-7.1	1e-08	0.54	0.0001	0.34	0.02	-0.06	0.7	-0.11	0.4791	-0.3	0.05	-0.23	0.1	-0.2	0.2
USF3	227435_at	M1_t	-7.1	1e-08	0.52	0.0003	0.38	0.01	-0.08	0.6	-0.08	0.6137	-0.24	0.1	-0.12	0.4	-0.4	0.007
INO80E	227286_at	M1_t	-7.1	1e-08	0.5	0.0006	0.32	0.03	0.09	0.6	-0.06	0.7115	-0.06	0.7	-0.42	0.004	-0.35	0.02
DPY19L2P4	230158_at	M1_t	-7.1	2e-08	0.52	0.0003	0.44	0.003	0.11	0.5	-0.11	0.4583	-0.27	0.07	-0.38	0.01	-0.31	0.04
KLHL36	227319_at	M1_t	-7.1	2e-08	0.54	0.0002	0.35	0.02	0.02	0.9	-0.11	0.4583	-0.22	0.1	-0.38	0.01	-0.19	0.2
ZCCHC11	212704_at	M1_t	-7.1	2e-08	0.5	0.0006	0.29	0.06	0.13	0.4	-0.18	0.2356	-0.28	0.07	-0.11	0.5	-0.37	0.01
DOCK9	212538_at	M1_t	-7.1	2e-08	0.43	0.004	0.43	0.004	-0.11	0.5	-0.12	0.438	-0.21	0.2	-0.04	0.8	-0.4	0.007
PHC1P1	218338_at	M1_t	-7.1	2e-08	0.5	0.0006	0.4	0.007	-0.06	0.7	-0.09	0.5444	-0.1	0.5	-0.27	0.08	-0.37	0.01
ABCC10	213485_s_at	M1_t	-7.1	2e-08	0.52	0.0003	0.41	0.006	-0.12	0.4	-0.02	0.8931	0	1	-0.27	0.07	-0.5	0.0005
TBC1D14	224622_at	M1_t	-7.1	2e-08	0.54	0.0001	0.24	0.1	-0.12	0.4	0.01	0.9598	-0.4	0.007	-0.04	0.8	-0.23	0.1
EZH2	203358_s_at	M1_t	-7.1	2e-08	0.41	0.006	0.47	0.001	0.07	0.6	-0.28	0.0693	-0.21	0.2	-0.23	0.1	-0.27	0.07
NWD2	230765_at	M1_t	-7.1	2e-08	0.48	0.0009	0.46	0.002	0.13	0.4	0.05	0.7622	-0.21	0.2	-0.39	0.009	-0.55	0.0001
ADAMTSL3	213974_at	M1_t	-7.1	2e-08	0.34	0.03	0.52	0.0003	0	1	0.08	0.6137	-0.27	0.07	-0.16	0.3	-0.55	0.0001
EGLN1	223046_at	M1_t	-7.1	2e-08	0.35	0.02	0.55	0.0001	0.03	0.9	-0.19	0.2095	-0.23	0.1	-0.28	0.06	-0.27	0.08
BCAN	219107_at	M1_t	-7.1	2e-08	0.5	0.0006	0.32	0.03	0	1	0.02	0.8931	-0.16	0.3	-0.28	0.06	-0.4	0.008
DIAPH2	205726_at	M1_t	-7	2e-08	0.52	0.0003	0.42	0.005	0.04	0.8	0.06	0.6865	-0.3	0.05	-0.34	0.02	-0.41	0.006
SET	200631_s_at	M1_t	-7	2e-08	0.3	0.05	0.55	0.0001	0.18	0.2	-0.2	0.1854	-0.06	0.7	-0.28	0.07	-0.53	0.0002
RPSAP9	213801_x_at	M1_t	-7	2e-08	0.54	0.0001	0.37	0.01	0.07	0.7	-0.29	0.0591	-0.18	0.2	-0.38	0.01	-0.13	0.4
RBFOX2	216215_s_at	M1_t	-7	2e-08	0.54	0.0001	0.47	0.001	-0.07	0.6	-0.11	0.4791	-0.31	0.04	-0.36	0.02	-0.17	0.3
DR1	209187_at	M1_t	-7	2e-08	0.37	0.01	0.49	0.0007	0.15	0.3	-0.16	0.2944	-0.12	0.5	-0.31	0.04	-0.46	0.002
C11orf95	218641_at	M1_t	-7	2e-08	0.54	0.0002	0.44	0.003	0.13	0.4	-0.03	0.8666	-0.3	0.05	-0.43	0.003	-0.37	0.01
HECTD2	227568_at	M1_t	-7	2e-08	0.46	0.002	0.54	0.0002	-0.1	0.5	-0.02	0.8931	-0.16	0.3	-0.4	0.007	-0.32	0.03
KCTD3	217894_at	M1_t	-7	2e-08	0.47	0.001	0.39	0.009	-0.03	0.8	-0.27	0.075	-0.1	0.5	-0.2	0.2	-0.26	0.09
ZNF606	219635_at	M1_t	-7	2e-08	0.5	0.0005	0.45	0.002	-0.25	0.1	-0.18	0.2356	-0.31	0.04	-0.11	0.5	-0.13	0.4
NGB	236677_at	M1_t	-7	2e-08	0.52	0.0003	0.51	0.0005	-0.08	0.6	-0.39	0.0097	-0.35	0.02	-0.2	0.2	-0.04	0.8
UBE2A	201899_s_at	M1_t	-7	2e-08	0.25	0.1	0.58	0	0.18	0.2	-0.02	0.9197	-0.34	0.03	-0.28	0.06	-0.44	0.003
GLRA2	207462_at	M1_t	-7	2e-08	0.38	0.01	0.51	0.0004	0.1	0.5	-0.12	0.438	-0.26	0.09	-0.26	0.09	-0.4	0.008
CD1D	205789_at	M1_t	-7	2e-08	0.43	0.004	0.33	0.03	0.14	0.3	-0.02	0.9197	-0.32	0.04	-0.24	0.1	-0.36	0.02
NXPH1	232377_at	M1_t	-7	2e-08	0.45	0.002	0.44	0.003	0.16	0.3	-0.07	0.6376	-0.23	0.1	-0.26	0.09	-0.53	0.0002
XXYLT1	226891_at	M1_t	-7	2e-08	0.54	0.0002	0.41	0.006	-0.15	0.3	-0.29	0.0591	-0.12	0.4	-0.2	0.2	-0.18	0.2
C15orf41	224486_s_at	M1_t	-7	2e-08	0.51	0.0004	0.33	0.03	0.03	0.9	-0.34	0.0221	-0.24	0.1	0.09	0.6	-0.4	0.008
ABI3BP	223395_at	M1_t	-7	2e-08	0.47	0.002	0.46	0.002	-0.05	0.7	-0.14	0.3801	-0.3	0.05	-0.26	0.09	-0.21	0.2
CCDC85C	222809_x_at	M1_t	-7	2e-08	0.4	0.007	0.52	0.0003	-0.07	0.6	-0.02	0.8931	-0.27	0.07	-0.35	0.02	-0.24	0.1
CCDC112	235208_at	M1_t	-7	2e-08	0.46	0.002	0.49	0.0008	-0.27	0.08	0.04	0.814	-0.29	0.06	-0.11	0.5	-0.34	0.02
POLB	203616_at	M1_t	-7	2e-08	0.48	0.001	0.45	0.002	0	1	0.05	0.7367	-0.29	0.06	-0.51	0.0004	-0.19	0.2
SERBP1P5	209669_s_at	M1_t	-7	2e-08	0.52	0.0003	0.36	0.02	0.2	0.2	-0.11	0.4791	-0.29	0.06	-0.28	0.06	-0.42	0.005
FAM219B	224804_s_at	M1_t	-7	2e-08	0.45	0.002	0.52	0.0003	-0.15	0.3	0.07	0.6619	-0.29	0.06	-0.24	0.1	-0.38	0.01
FRY	204072_s_at	M1_t	-7	2e-08	0.5	0.0005	0.44	0.003	0	1	-0.08	0.5902	-0.19	0.2	-0.35	0.02	-0.32	0.04
FBXL21	1553500_at	M1_t	-7	3e-08	0.36	0.02	0.47	0.001	0.2	0.2	-0.06	0.6865	-0.25	0.1	-0.35	0.02	-0.41	0.006
MAPKBP1	213394_at	M1_t	-7	3e-08	0.55	0.0001	0.26	0.09	0.12	0.4	-0.1	0.5004	-0.09	0.6	-0.18	0.2	-0.54	0.0001
SMIM13	227124_at	M1_t	-6.9	3e-08	0.44	0.003	0.45	0.002	0.01	1	0.07	0.6376	-0.23	0.1	-0.32	0.04	-0.45	0.002
SBK1	226548_at	M1_t	-6.9	3e-08	0.52	0.0003	0.45	0.002	0.04	0.8	0.05	0.7622	-0.17	0.3	-0.51	0.0005	-0.37	0.01
ANKRD36BP2	1569040_s_at	M1_t	-6.9	3e-08	0.48	0.001	0.45	0.002	-0.04	0.8	-0.17	0.2789	0.02	0.9	-0.24	0.1	-0.51	0.0005
DCLRE1B	222889_at	M1_t	-6.9	3e-08	0.49	0.0007	0.39	0.01	-0.03	0.8	-0.13	0.3989	-0.2	0.2	-0.09	0.6	-0.44	0.003
SLC39A6	202088_at	M1_t	-6.9	3e-08	0.46	0.002	0.44	0.003	-0.02	0.9	-0.3	0.05	-0.12	0.4	0	1	-0.49	0.0008
TTL	224896_s_at	M1_t	-6.9	3e-08	0.23	0.1	0.59	0	0.19	0.2	0.07	0.6619	-0.26	0.09	-0.31	0.04	-0.58	0
MIR9-2	238850_at	M1_t	-6.9	3e-08	0.5	0.0005	0.42	0.005	-0.02	0.9	-0.1	0.5004	-0.19	0.2	-0.23	0.1	-0.39	0.009
WDR6	217734_s_at	M1_t	-6.9	3e-08	0.53	0.0002	0.31	0.04	0	1	-0.17	0.2789	-0.27	0.08	-0.15	0.3	-0.25	0.1
SERTAD2	202656_s_at	M1_t	-6.9	3e-08	0.5	0.0006	0.34	0.02	0.02	0.9	-0.16	0.2944	-0.3	0.05	-0.15	0.3	-0.27	0.08
NONO	200057_s_at	M1_t	-6.9	3e-08	0.45	0.002	0.34	0.02	0.07	0.6	-0.17	0.2639	-0.45	0.002	-0.19	0.2	-0.09	0.6
TMEM159	213272_s_at	M1_t	-6.9	3e-08	0.54	0.0002	0.35	0.02	-0.18	0.2	-0.11	0.4583	-0.17	0.3	-0.17	0.3	-0.24	0.1
CYP27C1	1568868_at	M1_t	-6.9	3e-08	0.55	0.0001	0.43	0.003	-0.15	0.3	-0.1	0.5112	-0.14	0.4	-0.39	0.009	-0.19	0.2
CAV2	203323_at	M1_t	-6.9	3e-08	0.47	0.002	0.33	0.03	0.12	0.4	0.01	0.9598	-0.33	0.03	-0.22	0.1	-0.4	0.008
TMEM158	213338_at	M1_t	-6.9	3e-08	0.53	0.0002	0.46	0.002	-0.13	0.4	0.08	0.6256	-0.17	0.3	-0.33	0.03	-0.45	0.002
RPLP1	200763_s_at	M1_t	-6.9	3e-08	0.5	0.0005	0.33	0.03	0.11	0.5	-0.11	0.4791	-0.27	0.08	-0.38	0.01	-0.19	0.2
PDRG1	225075_at	M1_t	-6.9	3e-08	0.47	0.001	0.4	0.007	-0.14	0.3	-0.27	0.075	-0.14	0.4	0.07	0.7	-0.4	0.007
GCK	211167_s_at	M1_t	-6.9	3e-08	0.43	0.004	0.37	0.01	0.11	0.5	0.09	0.5444	-0.23	0.1	-0.47	0.001	-0.3	0.05
EMC10	224727_at	M1_t	-6.9	3e-08	0.49	0.0007	0.39	0.01	0	1	0.01	0.9464	-0.32	0.04	-0.23	0.1	-0.35	0.02
AKNAD1	1558834_s_at	M1_t	-6.9	3e-08	0.5	0.0005	0.34	0.02	-0.08	0.6	-0.17	0.2789	-0.21	0.2	-0.1	0.5	-0.31	0.04
IGFBP5	211959_at	M1_t	-6.9	3e-08	0.53	0.0002	0.39	0.009	-0.09	0.6	-0.19	0.2095	-0.32	0.03	-0.21	0.2	-0.12	0.4
ZNF451	1556060_a_at	M1_t	-6.9	3e-08	0.52	0.0003	0.37	0.01	-0.16	0.3	-0.25	0.1012	-0.32	0.04	-0.17	0.3	0	1
AREL1	202128_at	M1_t	-6.9	3e-08	0.46	0.002	0.54	0.0001	-0.14	0.3	-0.04	0.814	-0.09	0.5	-0.34	0.03	-0.4	0.007
COMMD2	226910_at	M1_t	-6.8	4e-08	0.53	0.0002	0.39	0.009	-0.17	0.3	-0.2	0.1972	0.01	0.9	-0.09	0.6	-0.47	0.001
OTUD4	203480_s_at	M1_t	-6.8	4e-08	0.44	0.003	0.27	0.07	0.26	0.09	-0.1	0.5004	-0.32	0.03	-0.14	0.3	-0.44	0.003
PITPNC1	229414_at	M1_t	-6.8	4e-08	0.46	0.002	0.52	0.0003	-0.01	1	-0.08	0.6137	-0.25	0.1	-0.35	0.02	-0.32	0.03
RPS6KA6	228503_at	M1_t	-6.8	4e-08	0.49	0.0008	0.47	0.001	0.01	1	-0.03	0.8666	-0.13	0.4	-0.49	0.0008	-0.32	0.03
CXXC1	48580_at	M1_t	-6.8	4e-08	0.52	0.0003	0.37	0.01	-0.03	0.9	-0.05	0.7367	-0.42	0.005	-0.27	0.07	-0.13	0.4
C1orf204	1556633_at	M1_t	-6.8	4e-08	0.54	0.0001	0.46	0.002	-0.2	0.2	-0.16	0.3105	-0.26	0.09	-0.24	0.1	-0.16	0.3
SYNGAP1	230297_x_at	M1_t	-6.8	4e-08	0.41	0.006	0.45	0.002	0.12	0.4	0.06	0.7115	-0.26	0.09	-0.39	0.008	-0.42	0.004
IL12RB2	206999_at	M1_t	-6.8	4e-08	0.44	0.003	0.47	0.001	0.03	0.8	-0.13	0.3989	-0.23	0.1	-0.12	0.4	-0.5	0.0006
GRIN2D	229883_at	M1_t	-6.8	4e-08	0.55	0.0001	0.35	0.02	0	1	-0.09	0.5671	-0.23	0.1	-0.3	0.05	-0.28	0.06
TRIOBP	216210_x_at	M1_t	-6.8	4e-08	0.53	0.0002	0.35	0.02	-0.09	0.6	-0.08	0.6137	-0.2	0.2	-0.3	0.05	-0.2	0.2
CNIH2	230070_at	M1_t	-6.8	4e-08	0.55	0.0001	0.39	0.008	-0.03	0.9	0.02	0.9197	-0.17	0.3	-0.4	0.007	-0.35	0.02
SYT3	223901_at	M1_t	-6.8	4e-08	0.51	0.0004	0.51	0.0004	-0.12	0.4	-0.1	0.5222	-0.26	0.09	-0.24	0.1	-0.32	0.04
BTBD1	217945_at	M1_t	-6.8	4e-08	0.37	0.01	0.54	0.0002	-0.01	1	-0.09	0.5444	-0.11	0.5	-0.32	0.04	-0.41	0.006
TMEM8B	207839_s_at	M1_t	-6.8	4e-08	0.28	0.07	0.54	0.0001	0.27	0.08	0.02	0.8931	-0.23	0.1	-0.43	0.003	-0.5	0.0006
TMEM132B	236468_at	M1_t	-6.8	4e-08	0.53	0.0002	0.44	0.003	0.05	0.8	-0.09	0.5671	-0.35	0.02	-0.26	0.09	-0.34	0.02
SMARCD3	204099_at	M1_t	-6.8	4e-08	0.54	0.0001	0.45	0.002	-0.09	0.6	-0.16	0.2944	-0.17	0.3	-0.36	0.02	-0.21	0.2
NAA60	45526_g_at	M1_t	-6.8	4e-08	0.3	0.05	0.47	0.001	0.3	0.05	0.05	0.7622	-0.26	0.09	-0.47	0.001	-0.43	0.003
CREB1	225572_at	M1_t	-6.8	4e-08	0.54	0.0001	0.24	0.1	0.11	0.5	-0.08	0.6137	-0.1	0.5	-0.24	0.1	-0.47	0.001
SCNM1	218672_at	M1_t	-6.8	4e-08	0.38	0.01	0.41	0.006	0.14	0.3	0.06	0.7115	-0.2	0.2	-0.47	0.001	-0.33	0.03
TRIM16L	204341_at	M1_t	-6.8	4e-08	0.43	0.004	0.48	0.001	0.06	0.7	-0.21	0.1634	-0.32	0.03	-0.13	0.4	-0.34	0.02
RPL26P30	218830_at	M1_t	-6.8	4e-08	0.43	0.004	0.55	0.0001	0.02	0.9	-0.1	0.5004	-0.16	0.3	-0.34	0.02	-0.41	0.006
BACH2	227173_s_at	M1_t	-6.8	5e-08	0.52	0.0003	0.42	0.004	-0.01	0.9	-0.28	0.064	-0.38	0.01	-0.18	0.2	-0.12	0.4
CHRNB1	206703_at	M1_t	-6.8	5e-08	0.37	0.01	0.49	0.0007	0.1	0.5	-0.06	0.6865	-0.42	0.005	-0.21	0.2	-0.32	0.03
TMEM257	206711_at	M1_t	-6.8	5e-08	0.47	0.002	0.51	0.0005	0.07	0.6	0.01	0.9732	-0.36	0.02	-0.33	0.03	-0.4	0.008
SCN9A	206950_at	M1_t	-6.8	5e-08	0.53	0.0002	0.41	0.006	0	1	-0.19	0.2223	-0.13	0.4	-0.26	0.09	-0.36	0.02
TMEM178B	227318_at	M1_t	-6.8	5e-08	0.49	0.0007	0.51	0.0004	-0.11	0.5	-0.1	0.5004	-0.22	0.1	-0.18	0.2	-0.41	0.006
RPL18AP3	200869_at	M1_t	-6.8	5e-08	0.49	0.0008	0.36	0.02	0.09	0.6	-0.2	0.1972	-0.28	0.06	-0.29	0.06	-0.19	0.2
RAI14	202052_s_at	M1_t	-6.8	5e-08	0.5	0.0005	0.34	0.02	-0.01	1	-0.06	0.6865	-0.21	0.2	-0.23	0.1	-0.34	0.02
WSB2	201760_s_at	M1_t	-6.7	5e-08	0.49	0.0007	0.42	0.004	0.1	0.5	0.03	0.8666	-0.17	0.3	-0.4	0.007	-0.49	0.0008
CENPVL2	236756_at	M1_t	-6.7	5e-08	0.5	0.0006	0.5	0.0005	-0.17	0.3	-0.16	0.2944	-0.22	0.2	-0.19	0.2	-0.28	0.06
BFAR	218056_at	M1_t	-6.7	5e-08	0.49	0.0007	0.3	0.05	0	1	-0.08	0.6137	-0.18	0.2	-0.23	0.1	-0.3	0.05
NRIP1	202599_s_at	M1_t	-6.7	5e-08	0.55	0.0001	0.37	0.01	-0.08	0.6	0.05	0.7367	-0.29	0.06	-0.28	0.07	-0.32	0.03
FOXJ2	203734_at	M1_t	-6.7	5e-08	0.34	0.02	0.57	0.0001	0.03	0.8	-0.11	0.4791	-0.19	0.2	-0.27	0.07	-0.42	0.005
SAMD1	225650_at	M1_t	-6.7	5e-08	0.46	0.002	0.42	0.005	0.13	0.4	-0.04	0.788	-0.36	0.02	-0.3	0.05	-0.34	0.02
ARF6	224788_at	M1_t	-6.7	5e-08	0.55	0.0001	0.46	0.002	-0.19	0.2	-0.28	0.064	-0.03	0.8	-0.29	0.06	-0.21	0.2
TUBB2B	214023_x_at	M1_t	-6.7	5e-08	0.54	0.0001	0.38	0.01	-0.17	0.3	-0.23	0.1252	-0.21	0.2	-0.3	0.05	-0.01	1
FEZF2	233972_s_at	M1_t	-6.7	6e-08	0.47	0.001	0.51	0.0005	0.07	0.7	-0.23	0.134	-0.13	0.4	-0.38	0.01	-0.32	0.04
ZNF605	227822_at	M1_t	-6.7	6e-08	0.54	0.0001	0.25	0.1	-0.07	0.6	-0.05	0.7367	-0.06	0.7	-0.23	0.1	-0.34	0.02
MAP2K6	205698_s_at	M1_t	-6.7	6e-08	0.37	0.01	0.44	0.003	0.1	0.5	-0.05	0.7367	-0.18	0.2	-0.21	0.2	-0.5	0.0006
CYFIP1	208923_at	M1_t	-6.7	6e-08	0.38	0.01	0.36	0.02	0.11	0.5	0.15	0.3271	-0.21	0.2	-0.36	0.02	-0.44	0.003
SSR2	200652_at	M1_t	-6.7	6e-08	0.5	0.0005	0.34	0.02	0	1	-0.01	0.9464	-0.1	0.5	-0.32	0.04	-0.4	0.007
DOCK7	225384_at	M1_t	-6.7	6e-08	0.46	0.002	0.44	0.003	-0.11	0.5	-0.1	0.5004	-0.33	0.03	-0.24	0.1	-0.13	0.4
GUCY1A3	221942_s_at	M1_t	-6.7	6e-08	0.45	0.002	0.53	0.0002	0.04	0.8	-0.19	0.2095	-0.24	0.1	-0.2	0.2	-0.42	0.004
TNNI3	205742_at	M1_t	-6.7	6e-08	0.33	0.03	0.51	0.0005	0.08	0.6	-0.18	0.2356	-0.35	0.02	-0.26	0.09	-0.18	0.2
USP49	229351_at	M1_t	-6.7	7e-08	0.5	0.0006	0.35	0.02	-0.09	0.6	-0.3	0.05	-0.23	0.1	-0.18	0.2	-0.05	0.7
POSTN	210809_s_at	M1_t	-6.6	7e-08	0.3	0.05	0.52	0.0003	0.13	0.4	-0.17	0.2789	-0.1	0.5	-0.26	0.09	-0.46	0.002
SPATA2L	214965_at	M1_t	-6.6	7e-08	0.5	0.0006	0.44	0.003	-0.01	1	0.09	0.5444	-0.18	0.2	-0.5	0.0006	-0.34	0.02
KIRREL3	240402_at	M1_t	-6.6	7e-08	0.47	0.001	0.34	0.02	0	1	0.21	0.1634	-0.26	0.09	-0.26	0.09	-0.53	0.0002
L1CAM	204584_at	M1_t	-6.6	7e-08	0.55	0.0001	0.46	0.002	-0.32	0.04	-0.13	0.3989	-0.05	0.8	-0.25	0.1	-0.26	0.09
TRIB2	202478_at	M1_t	-6.6	7e-08	0.5	0.0005	0.46	0.002	-0.09	0.6	0.14	0.3619	-0.13	0.4	-0.45	0.002	-0.43	0.003
EPHA7	229288_at	M1_t	-6.6	7e-08	0.27	0.07	0.53	0.0002	0.21	0.2	-0.07	0.6619	-0.25	0.1	-0.33	0.03	-0.43	0.003
LCLAT1	226996_at	M1_t	-6.6	7e-08	0.4	0.007	0.52	0.0003	0.02	0.9	-0.07	0.6376	-0.22	0.1	-0.24	0.1	-0.43	0.003
PBX4	230536_at	M1_t	-6.6	7e-08	0.54	0.0002	0.29	0.05	0.2	0.2	-0.13	0.3989	-0.24	0.1	-0.28	0.07	-0.39	0.009
R3HDM2	203831_at	M1_t	-6.6	7e-08	0.48	0.0009	0.42	0.005	0.08	0.6	0.09	0.5671	-0.25	0.1	-0.5	0.0005	-0.32	0.03
CDHR3	235650_at	M1_t	-6.6	8e-08	0.5	0.0006	0.29	0.05	0.04	0.8	-0.17	0.2639	-0.28	0.06	-0.11	0.5	-0.27	0.08
CDH2	203440_at	M1_t	-6.6	8e-08	0.54	0.0001	0.34	0.02	0.03	0.9	-0.32	0.0323	-0.08	0.6	-0.26	0.09	-0.25	0.1
RFC3	204127_at	M1_t	-6.6	8e-08	0.32	0.03	0.59	0	0.02	0.9	0.03	0.8402	-0.19	0.2	-0.38	0.01	-0.44	0.003
CAMK2B	209956_s_at	M1_t	-6.6	8e-08	0.44	0.003	0.51	0.0004	0.05	0.7	0.02	0.9197	-0.23	0.1	-0.38	0.01	-0.43	0.003
LINC01351	237675_at	M1_t	-6.6	8e-08	0.46	0.002	0.38	0.01	-0.05	0.8	0.14	0.3619	-0.17	0.3	-0.34	0.03	-0.43	0.004
SEPT_5	209768_s_at	M1_t	-6.6	8e-08	0.5	0.0006	0.45	0.002	0.12	0.4	-0.1	0.5004	-0.23	0.1	-0.38	0.01	-0.37	0.01
FAM110B	228790_at	M1_t	-6.6	8e-08	0.55	0.0001	0.39	0.009	-0.06	0.7	-0.13	0.3989	-0.15	0.3	-0.41	0.005	-0.17	0.3
BRD3	203825_at	M1_t	-6.6	8e-08	0.55	0.0001	0.35	0.02	-0.02	0.9	-0.14	0.3801	-0.2	0.2	-0.07	0.6	-0.48	0.001
INTS12	218616_at	M1_t	-6.6	8e-08	0.48	0.0009	0.32	0.03	-0.14	0.4	0.08	0.6137	-0.24	0.1	-0.18	0.2	-0.32	0.03
FAM117B	226431_at	M1_t	-6.6	8e-08	0.52	0.0003	0.34	0.02	0.01	1	-0.38	0.0108	-0.19	0.2	-0.13	0.4	-0.17	0.3
DESI2	222158_s_at	M1_t	-6.6	9e-08	0.49	0.0008	0.37	0.01	0.09	0.6	-0.21	0.1634	-0.13	0.4	-0.32	0.03	-0.29	0.06
SMARCAD1	223197_s_at	M1_t	-6.6	9e-08	0.45	0.002	0.5	0.0005	-0.16	0.3	-0.24	0.1168	-0.28	0.06	-0.01	0.9	-0.29	0.06
RSU1	201980_s_at	M1_t	-6.6	9e-08	0.48	0.0009	0.46	0.002	-0.09	0.6	-0.23	0.134	-0.16	0.3	-0.19	0.2	-0.3	0.05
FGD4	227948_at	M1_t	-6.6	9e-08	0.54	0.0001	0.36	0.02	-0.21	0.2	-0.32	0.0353	-0.25	0.1	-0.1	0.5	-0.04	0.8
TRIM71	231310_at	M1_t	-6.5	9e-08	0.53	0.0002	0.38	0.01	-0.07	0.6	-0.32	0.0353	-0.28	0.07	-0.27	0.08	0.03	0.9
SDC3	202898_at	M1_t	-6.5	9e-08	0.48	0.0009	0.36	0.02	0.05	0.8	0.01	0.9732	-0.09	0.6	-0.44	0.003	-0.35	0.02
SEC61B	203133_at	M1_t	-6.5	9e-08	0.39	0.01	0.38	0.01	0.29	0.06	-0.21	0.1742	-0.19	0.2	-0.31	0.04	-0.37	0.01
RPIA	212973_at	M1_t	-6.5	9e-08	0.52	0.0003	0.36	0.02	-0.03	0.8	0.07	0.6376	-0.19	0.2	-0.43	0.004	-0.29	0.06
SSH2	226080_at	M1_t	-6.5	9e-08	0.45	0.002	0.39	0.01	-0.19	0.2	-0.17	0.2639	-0.05	0.8	0.03	0.8	-0.46	0.002
CFDP1	203166_at	M1_t	-6.5	9e-08	0.5	0.0006	0.32	0.03	0.25	0.1	-0.13	0.4182	-0.33	0.03	-0.32	0.03	-0.31	0.04
HDAC9	205659_at	M1_t	-6.5	1e-07	0.44	0.003	0.5	0.0005	-0.07	0.6	0.03	0.8402	-0.18	0.2	-0.39	0.009	-0.35	0.02
PHF14	228095_at	M1_t	-6.5	1e-07	0.48	0.001	0.28	0.07	-0.01	1	-0.22	0.1433	0.03	0.9	-0.08	0.6	-0.46	0.002
SHPRH	226366_at	M1_t	-6.5	1e-07	0.5	0.0005	0.45	0.002	-0.16	0.3	-0.31	0.0386	0.02	0.9	-0.06	0.7	-0.44	0.003
ATG12	213026_at	M1_t	-6.5	1e-07	0.48	0.0009	0.39	0.008	-0.09	0.6	-0.17	0.2639	-0.12	0.4	-0.11	0.5	-0.4	0.008
EIF3F	230479_at	M1_t	-6.5	1e-07	0.52	0.0003	0.31	0.04	-0.17	0.3	-0.21	0.1634	-0.16	0.3	-0.15	0.3	-0.12	0.4
ERC2	213938_at	M1_t	-6.5	1e-07	0.19	0.2	0.6	0	0.25	0.1	0.01	0.9732	-0.23	0.1	-0.35	0.02	-0.54	0.0002
ANGPT1	205608_s_at	M1_t	-6.5	1e-07	0.49	0.0008	0.49	0.0008	-0.2	0.2	-0.04	0.814	-0.27	0.08	-0.36	0.02	-0.11	0.5
PTN	211737_x_at	M1_t	-6.5	1e-07	0.52	0.0003	0.34	0.02	-0.07	0.7	-0.07	0.6619	-0.25	0.1	-0.23	0.1	-0.25	0.1
PDE6D	204091_at	M1_t	-6.5	1e-07	0.49	0.0008	0.33	0.03	-0.05	0.7	0.13	0.4182	-0.25	0.1	-0.37	0.01	-0.28	0.07
ZFP37	207068_at	M1_t	-6.5	1e-07	0.4	0.008	0.49	0.0008	-0.09	0.6	-0.33	0.0268	-0.25	0.1	-0.13	0.4	-0.12	0.4
MFSD2B	206857_s_at	M1_t	-6.5	1e-07	0.52	0.0003	0.48	0.001	-0.21	0.2	-0.02	0.8931	-0.14	0.4	-0.38	0.01	-0.24	0.1
LAMC1	200771_at	M1_t	-6.5	1e-07	0.5	0.0005	0.39	0.01	-0.05	0.7	-0.08	0.6137	-0.22	0.2	-0.32	0.04	-0.23	0.1
KMT5B	218242_s_at	M1_t	-6.5	1e-07	0.49	0.0008	0.45	0.002	-0.22	0.1	-0.13	0.4182	-0.26	0.09	-0.01	0.9	-0.34	0.02
SRGAP2	227649_s_at	M1_t	-6.5	1e-07	0.37	0.01	0.37	0.01	0.01	0.9	0.23	0.1252	-0.25	0.1	-0.27	0.08	-0.49	0.0008
TMEM35A	219685_at	M1_t	-6.5	1e-07	0.5	0.0006	0.51	0.0005	-0.21	0.2	-0.38	0.012	-0.18	0.2	-0.14	0.3	-0.11	0.5
MED13L	212209_at	M1_t	-6.5	1e-07	0.53	0.0002	0.19	0.2	-0.04	0.8	-0.08	0.5902	-0.14	0.4	-0.22	0.1	-0.22	0.2
MYL6B	212082_s_at	M1_t	-6.5	1e-07	0.3	0.05	0.45	0.002	0.13	0.4	-0.25	0.1088	0.03	0.9	-0.35	0.02	-0.33	0.03
TP53I11	214667_s_at	M1_t	-6.5	1e-07	0.32	0.03	0.52	0.0003	-0.09	0.6	0.14	0.3801	-0.21	0.2	-0.34	0.03	-0.37	0.01
CELF1	221743_at	M1_t	-6.5	1e-07	0.54	0.0001	0.36	0.02	-0.07	0.7	-0.08	0.6137	-0.26	0.09	-0.21	0.2	-0.3	0.05
FAM65B	209829_at	M1_t	-6.5	1e-07	0.49	0.0007	0.49	0.0008	-0.12	0.4	-0.17	0.2639	-0.2	0.2	-0.25	0.1	-0.25	0.1
MAFB	218559_s_at	M1_t	-6.5	1e-07	0.45	0.002	0.35	0.02	0.27	0.07	-0.08	0.5902	-0.23	0.1	-0.26	0.09	-0.53	0.0002
REEP1	204364_s_at	M1_t	-6.5	1e-07	0.52	0.0003	0.51	0.0004	-0.11	0.5	-0.1	0.5004	-0.24	0.1	-0.24	0.1	-0.35	0.02
RPS15A	235309_at	M1_t	-6.5	1e-07	0.55	0.0001	0.28	0.06	-0.05	0.7	-0.17	0.2789	-0.35	0.02	-0.14	0.4	-0.13	0.4
SLC4A3	205918_at	M1_t	-6.5	1e-07	0.52	0.0003	0.42	0.005	0.05	0.7	0.03	0.8402	-0.13	0.4	-0.45	0.002	-0.44	0.003
FOXP1	224838_at	M1_t	-6.5	1e-07	0.53	0.0002	0.33	0.03	0	1	-0.1	0.5222	-0.17	0.3	-0.28	0.07	-0.31	0.04
PTPRD	214043_at	M1_t	-6.5	1e-07	0.54	0.0001	0.37	0.01	-0.15	0.3	-0.22	0.1531	-0.09	0.6	-0.07	0.7	-0.38	0.01
FANCG	203564_at	M1_t	-6.5	1e-07	0.45	0.002	0.35	0.02	0.08	0.6	-0.13	0.4182	-0.18	0.2	-0.3	0.05	-0.28	0.07
TRIM58	215047_at	M1_t	-6.5	1e-07	0.52	0.0003	0.42	0.005	-0.29	0.06	0.04	0.788	-0.18	0.2	-0.26	0.09	-0.25	0.1
PTENP1	217492_s_at	M1_t	-6.5	1e-07	0.4	0.007	0.39	0.009	0.26	0.09	-0.03	0.8666	-0.3	0.05	-0.37	0.01	-0.39	0.01
MED24	213043_s_at	M1_t	-6.5	1e-07	0.5	0.0006	0.51	0.0005	-0.05	0.7	-0.25	0.1012	-0.16	0.3	-0.24	0.1	-0.32	0.04
SETD5	221806_s_at	M1_t	-6.5	1e-07	0.49	0.0007	0.39	0.008	-0.07	0.6	-0.06	0.7115	-0.19	0.2	-0.2	0.2	-0.38	0.01
CTBP2P8	201220_x_at	M1_t	-6.5	1e-07	0.46	0.002	0.36	0.02	-0.08	0.6	-0.19	0.2223	-0.21	0.2	-0.29	0.06	-0.05	0.8
LIMS2	220765_s_at	M1_t	-6.5	1e-07	0.47	0.001	0.36	0.02	0.08	0.6	0.15	0.3442	-0.31	0.04	-0.47	0.001	-0.3	0.05
GPR160	223423_at	M1_t	-6.4	1e-07	0.31	0.04	0.49	0.0008	0.17	0.3	0.07	0.6376	-0.21	0.2	-0.35	0.02	-0.52	0.0003
SLC35C1	222647_at	M1_t	-6.4	1e-07	0.4	0.008	0.51	0.0004	0.02	0.9	-0.09	0.5444	-0.12	0.4	-0.35	0.02	-0.38	0.01
GULP1	204235_s_at	M1_t	-6.4	1e-07	0.48	0.001	0.47	0.001	0.02	0.9	-0.03	0.8666	-0.21	0.2	-0.32	0.03	-0.42	0.005
ELOVL2-AS1	237365_at	M1_t	-6.4	1e-07	0.54	0.0002	0.33	0.03	-0.15	0.3	0.02	0.9197	-0.14	0.4	-0.28	0.07	-0.31	0.04
OXCT1	202780_at	M1_t	-6.4	1e-07	0.39	0.01	0.57	0.0001	0.06	0.7	-0.07	0.6376	-0.15	0.3	-0.37	0.01	-0.45	0.002
PAN3	225563_at	M1_t	-6.4	1e-07	0.52	0.0003	0.35	0.02	-0.06	0.7	-0.1	0.5004	-0.2	0.2	-0.1	0.5	-0.41	0.006
B3GAT1	219521_at	M1_t	-6.4	1e-07	0.23	0.1	0.6	0	0.11	0.5	-0.04	0.788	-0.21	0.2	-0.28	0.06	-0.47	0.001
PRDM15	230777_s_at	M1_t	-6.4	1e-07	0.52	0.0003	0.41	0.006	-0.08	0.6	-0.1	0.5222	-0.16	0.3	-0.14	0.3	-0.45	0.002
BRINP2	214822_at	M1_t	-6.4	1e-07	0.43	0.004	0.55	0.0001	0.07	0.6	-0.06	0.7115	-0.17	0.3	-0.39	0.009	-0.46	0.002
ZNF644	222580_at	M1_t	-6.4	1e-07	0.5	0.0006	0.28	0.06	-0.11	0.5	-0.18	0.2356	-0.25	0.1	0.02	0.9	-0.27	0.08
SCUBE1	1552388_at	M1_t	-6.4	1e-07	0.31	0.04	0.51	0.0004	0.21	0.2	-0.15	0.3442	-0.23	0.1	-0.34	0.03	-0.38	0.01
RPL4P5	201154_x_at	M1_t	-6.4	1e-07	0.55	0.0001	0.36	0.02	-0.02	0.9	-0.32	0.0353	-0.35	0.02	-0.23	0.1	0	1
DCLK3	232399_at	M1_t	-6.4	1e-07	0.47	0.001	0.47	0.001	0.11	0.5	-0.16	0.3105	-0.33	0.03	-0.33	0.03	-0.27	0.08
RAB3B	205924_at	M1_t	-6.4	1e-07	0.25	0.1	0.57	0.0001	0.23	0.1	-0.29	0.0544	-0.33	0.03	-0.1	0.5	-0.41	0.006
ARX	238878_at	M1_t	-6.4	1e-07	0.52	0.0003	0.39	0.008	0.09	0.6	-0.18	0.2495	-0.16	0.3	-0.25	0.1	-0.43	0.004
TMEM229B	227544_at	M1_t	-6.4	1e-07	0.55	0.0001	0.35	0.02	0.14	0.4	-0.16	0.3105	-0.26	0.09	-0.38	0.01	-0.26	0.09
TUBA1C	212639_x_at	M1_t	-6.4	1e-07	0.44	0.003	0.54	0.0001	-0.25	0.1	-0.05	0.7622	-0.16	0.3	-0.22	0.2	-0.33	0.03
ZBTB8B	1563770_at	M1_t	-6.4	1e-07	0.46	0.002	0.35	0.02	-0.14	0.4	-0.1	0.5112	-0.41	0.005	-0.07	0.6	-0.11	0.5
R3HDM4	55705_at	M1_t	-6.4	1e-07	0.38	0.01	0.38	0.01	0.26	0.09	0.12	0.438	-0.22	0.1	-0.5	0.0005	-0.43	0.004
RNA5SP244	204651_at	M1_t	-6.4	2e-07	0.52	0.0003	0.39	0.01	-0.16	0.3	-0.29	0.0591	-0.43	0.004	0.02	0.9	-0.08	0.6
UBE2G1	209141_at	M1_t	-6.4	2e-07	0.22	0.1	0.45	0.002	0.17	0.3	0.07	0.6619	-0.16	0.3	-0.28	0.06	-0.51	0.0004
UIMC1	220746_s_at	M1_t	-6.4	2e-07	0.38	0.01	0.36	0.02	0.13	0.4	-0.12	0.438	-0.23	0.1	-0.2	0.2	-0.34	0.02
PRR7	219742_at	M1_t	-6.4	2e-07	0.5	0.0005	0.43	0.004	-0.01	1	0.01	0.9464	-0.22	0.1	-0.3	0.05	-0.43	0.004
KIF2A	203087_s_at	M1_t	-6.4	2e-07	0.18	0.2	0.62	0	-0.03	0.9	-0.02	0.9197	-0.09	0.6	-0.2	0.2	-0.52	0.0003
TUG1	222244_s_at	M1_t	-6.4	2e-07	0.54	0.0002	0.39	0.01	-0.12	0.4	-0.16	0.3105	-0.39	0.009	-0.24	0.1	-0.02	0.9
IFT43	226196_s_at	M1_t	-6.4	2e-07	0.5	0.0005	0.35	0.02	0.04	0.8	-0.18	0.2356	-0.08	0.6	-0.31	0.04	-0.33	0.03
C14orf37	1557176_a_at	M1_t	-6.4	2e-07	0.49	0.0008	0.39	0.01	-0.19	0.2	0.15	0.3271	-0.05	0.8	-0.32	0.03	-0.45	0.002
LHX6	219884_at	M1_t	-6.4	2e-07	0.44	0.003	0.48	0.0009	0.09	0.6	-0.32	0.0353	-0.24	0.1	-0.13	0.4	-0.37	0.01
DYNLT1	201999_s_at	M1_t	-6.4	2e-07	0.53	0.0002	0.3	0.05	0.01	1	-0.18	0.2495	-0.28	0.07	-0.18	0.2	-0.21	0.2
DNER	226281_at	M1_t	-6.4	2e-07	0.5	0.0005	0.32	0.03	0.07	0.7	-0.31	0.0386	-0.11	0.5	-0.14	0.3	-0.33	0.03
WNT4	230751_at	M1_t	-6.4	2e-07	0.55	0.0001	0.33	0.03	0	1	-0.21	0.1634	-0.05	0.8	-0.29	0.06	-0.31	0.04
DCK	203302_at	M1_t	-6.4	2e-07	0.37	0.01	0.46	0.002	0.12	0.4	-0.06	0.7115	-0.19	0.2	-0.23	0.1	-0.51	0.0005
PTMS	218045_x_at	M1_t	-6.4	2e-07	0.47	0.002	0.39	0.01	0.13	0.4	-0.01	0.9732	-0.22	0.2	-0.43	0.004	-0.34	0.02
PBK	219148_at	M1_t	-6.4	2e-07	0.53	0.0002	0.35	0.02	-0.04	0.8	-0.16	0.2944	-0.36	0.02	-0.22	0.1	-0.11	0.5
KLF5	209212_s_at	M1_t	-6.3	2e-07	0.36	0.02	0.4	0.007	0.21	0.2	0.05	0.7622	-0.5	0.0005	-0.35	0.02	-0.21	0.2
AXIN2	222696_at	M1_t	-6.3	2e-07	0.47	0.001	0.34	0.02	0.07	0.7	-0.1	0.5004	-0.16	0.3	-0.34	0.02	-0.28	0.07
CSNK1G1	226888_at	M1_t	-6.3	2e-07	0.5	0.0005	0.41	0.005	-0.19	0.2	-0.13	0.4085	-0.28	0.06	-0.07	0.6	-0.26	0.09
HES4	227347_x_at	M1_t	-6.3	2e-07	0.48	0.001	0.34	0.02	0.24	0.1	0.05	0.7367	-0.19	0.2	-0.5	0.0006	-0.42	0.005
ZNF148	203318_s_at	M1_t	-6.3	2e-07	0.44	0.003	0.44	0.003	0.06	0.7	-0.03	0.8666	-0.38	0.01	-0.35	0.02	-0.2	0.2
FAM109B	226504_at	M1_t	-6.3	2e-07	0.54	0.0001	0.3	0.05	-0.02	0.9	0	1	-0.25	0.1	-0.22	0.1	-0.35	0.02
GPR173	244877_at	M1_t	-6.3	2e-07	0.52	0.0003	0.35	0.02	0	1	-0.07	0.6376	-0.34	0.03	-0.36	0.02	-0.09	0.5
NRXN2	209982_s_at	M1_t	-6.3	2e-07	0.52	0.0003	0.32	0.03	0.1	0.5	0.01	0.9464	-0.12	0.5	-0.45	0.002	-0.38	0.01
VARS2	226200_at	M1_t	-6.3	2e-07	0.52	0.0003	0.25	0.1	0.09	0.6	0.13	0.3989	-0.08	0.6	-0.43	0.004	-0.45	0.002
VANGL2	226029_at	M1_t	-6.3	2e-07	0.55	0.0001	0.31	0.04	-0.08	0.6	-0.3	0.05	-0.25	0.1	0.01	1	-0.26	0.09
RPLP2	200909_s_at	M1_t	-6.3	2e-07	0.49	0.0008	0.3	0.05	0.12	0.4	-0.11	0.4791	-0.2	0.2	-0.28	0.06	-0.32	0.03
C1orf106	219010_at	M1_t	-6.3	2e-07	0.21	0.2	0.51	0.0005	0.21	0.2	0.17	0.2789	-0.38	0.01	-0.41	0.005	-0.36	0.02
EEF2	204102_s_at	M1_t	-6.3	2e-07	0.53	0.0002	0.36	0.02	0.12	0.4	-0.18	0.2356	-0.28	0.07	-0.29	0.06	-0.27	0.08
CADM1	209031_at	M1_t	-6.3	2e-07	0.53	0.0002	0.34	0.02	-0.08	0.6	-0.05	0.7367	-0.34	0.02	-0.19	0.2	-0.21	0.2
SPDL1	221685_s_at	M1_t	-6.3	2e-07	0.5	0.0006	0.39	0.009	-0.09	0.6	-0.11	0.4791	-0.08	0.6	-0.25	0.1	-0.35	0.02
GRB2	215075_s_at	M1_t	-6.3	2e-07	0.35	0.02	0.44	0.003	0.2	0.2	-0.03	0.8666	-0.17	0.3	-0.37	0.01	-0.45	0.002
ARHGAP18	225173_at	M1_t	-6.3	2e-07	0.43	0.004	0.45	0.002	0.03	0.9	-0.22	0.1433	-0.18	0.2	-0.29	0.06	-0.23	0.1
MMP24	213171_s_at	M1_t	-6.3	2e-07	0.53	0.0002	0.34	0.02	-0.03	0.9	-0.05	0.7367	-0.3	0.05	-0.45	0.002	-0.04	0.8
HIP1	226364_at	M1_t	-6.3	2e-07	0.45	0.002	0.32	0.03	0.11	0.5	-0.11	0.4583	-0.22	0.2	-0.14	0.4	-0.43	0.003
POLR1D	224874_at	M1_t	-6.3	2e-07	0.33	0.03	0.53	0.0002	0.15	0.3	-0.04	0.814	-0.27	0.07	-0.33	0.03	-0.43	0.004
ARL15	228151_at	M1_t	-6.3	2e-07	0.52	0.0003	0.42	0.005	-0.08	0.6	-0.04	0.814	-0.19	0.2	-0.31	0.04	-0.32	0.04
SH3BP5	201811_x_at	M1_t	-6.3	2e-07	0.45	0.002	0.37	0.01	0.07	0.7	-0.02	0.9197	-0.23	0.1	-0.26	0.09	-0.41	0.006
OPCML	214111_at	M1_t	-6.3	2e-07	0.47	0.002	0.49	0.0008	-0.04	0.8	-0.21	0.1742	-0.04	0.8	-0.4	0.007	-0.27	0.08
ASTN1	213197_at	M1_t	-6.3	2e-07	0.48	0.001	0.53	0.0002	-0.02	0.9	-0.05	0.7367	-0.21	0.2	-0.3	0.05	-0.45	0.002
SAP130	220367_s_at	M1_t	-6.3	2e-07	0.5	0.0006	0.45	0.002	-0.27	0.08	-0.21	0.1634	-0.3	0.05	0.01	0.9	-0.21	0.2
GRIK1	214611_at	M1_t	-6.3	2e-07	0.36	0.02	0.46	0.002	0.13	0.4	-0.01	0.9732	-0.14	0.4	-0.34	0.02	-0.5	0.0005
CFAP20	217957_at	M1_t	-6.3	2e-07	0.43	0.004	0.57	0.0001	-0.25	0.1	-0.15	0.3271	-0.09	0.6	-0.17	0.3	-0.35	0.02
AGAP2	229917_at	M1_t	-6.3	2e-07	0.43	0.004	0.56	0.0001	0	1	-0.1	0.5222	-0.16	0.3	-0.38	0.01	-0.39	0.01
NBPF12	243484_x_at	M1_t	-6.3	2e-07	0.39	0.009	0.49	0.0007	0.02	0.9	-0.16	0.2944	-0.23	0.1	-0.27	0.08	-0.28	0.07
KAT6B	212462_at	M1_t	-6.3	2e-07	0.54	0.0002	0.31	0.04	-0.13	0.4	-0.32	0.0323	-0.18	0.2	-0.03	0.8	-0.18	0.2
INHBB	205258_at	M1_t	-6.3	2e-07	0.48	0.0009	0.37	0.01	0.03	0.9	-0.19	0.2095	-0.27	0.08	-0.48	0.001	0.06	0.7
KRT19	201650_at	M1_t	-6.2	2e-07	0.53	0.0002	0.4	0.007	-0.17	0.3	-0.13	0.4182	-0.41	0.006	0.01	0.9	-0.26	0.09
MACROD2	235278_at	M1_t	-6.2	2e-07	0.54	0.0002	0.39	0.01	-0.17	0.3	0.06	0.6865	-0.18	0.2	-0.3	0.05	-0.32	0.04
SMCHD1	212579_at	M1_t	-6.2	2e-07	0.46	0.002	0.39	0.01	0.03	0.8	-0.3	0.046	-0.17	0.3	-0.01	1	-0.43	0.004
ZDHHC16	223212_at	M1_t	-6.2	2e-07	0.47	0.002	0.47	0.001	-0.04	0.8	0.06	0.7115	-0.18	0.2	-0.33	0.03	-0.46	0.002
CKS2	204170_s_at	M1_t	-6.2	3e-07	0.38	0.01	0.45	0.002	0.33	0.03	-0.05	0.7367	-0.23	0.1	-0.45	0.002	-0.46	0.002
TMEM47	209656_s_at	M1_t	-6.2	3e-07	0.5	0.0006	0.43	0.004	-0.18	0.2	-0.07	0.6619	-0.27	0.08	-0.35	0.02	-0.06	0.7
ICA1L	230454_at	M1_t	-6.2	3e-07	0.52	0.0003	0.38	0.01	-0.12	0.4	-0.14	0.3801	-0.2	0.2	-0.13	0.4	-0.31	0.04
LRRC3B	229085_at	M1_t	-6.2	3e-07	0.51	0.0004	0.31	0.04	-0.1	0.5	0.05	0.7622	-0.22	0.1	-0.34	0.03	-0.2	0.2
SEMA5A	213169_at	M1_t	-6.2	3e-07	0.38	0.01	0.47	0.001	0.08	0.6	-0.11	0.4583	-0.14	0.4	-0.26	0.09	-0.44	0.003
LINC00342	213703_at	M1_t	-6.2	3e-07	0.55	0.0001	0.42	0.005	-0.26	0.09	-0.29	0.0591	-0.08	0.6	-0.17	0.3	-0.16	0.3
SMARCE1	211988_at	M1_t	-6.2	3e-07	0.45	0.002	0.39	0.009	-0.04	0.8	0.07	0.6619	-0.06	0.7	-0.28	0.06	-0.52	0.0003
HMGB1P5	200679_x_at	M1_t	-6.2	3e-07	0.52	0.0003	0.41	0.005	-0.05	0.8	-0.26	0.0941	-0.21	0.2	-0.13	0.4	-0.3	0.05
USP38	223288_at	M1_t	-6.2	3e-07	0.33	0.03	0.4	0.007	0.11	0.5	-0.15	0.3271	-0.03	0.8	-0.23	0.1	-0.46	0.002
LINC00950	214344_at	M1_t	-6.2	3e-07	0.4	0.008	0.49	0.0008	0.18	0.2	-0.04	0.814	-0.28	0.06	-0.37	0.01	-0.41	0.006
PLXNA1	221538_s_at	M1_t	-6.2	3e-07	0.55	0.0001	0.46	0.002	-0.3	0.05	0.05	0.7367	-0.21	0.2	-0.18	0.2	-0.37	0.01
RPL4P4	211710_x_at	M1_t	-6.2	3e-07	0.55	0.0001	0.34	0.02	-0.03	0.8	-0.26	0.0873	-0.36	0.02	-0.24	0.1	-0.02	0.9
SEMA4G	219194_at	M1_t	-6.2	3e-07	0.53	0.0002	0.38	0.01	-0.15	0.3	-0.26	0.0873	-0.03	0.8	-0.24	0.1	-0.2	0.2
FYN	210105_s_at	M1_t	-6.2	3e-07	0.49	0.0007	0.34	0.02	-0.06	0.7	-0.02	0.9197	-0.21	0.2	-0.32	0.03	-0.22	0.2
EHBP1L1	221755_at	M1_t	-6.2	3e-07	0.31	0.04	0.45	0.002	0.09	0.6	-0.01	0.9464	-0.11	0.5	-0.24	0.1	-0.52	0.0003
OTUB2	219369_s_at	M1_t	-6.2	3e-07	0.29	0.05	0.54	0.0002	0	1	0.01	0.9732	-0.17	0.3	-0.25	0.1	-0.46	0.002
RPS3	208692_at	M1_t	-6.2	3e-07	0.43	0.004	0.38	0.01	0.11	0.5	-0.26	0.0941	-0.2	0.2	-0.29	0.06	-0.19	0.2
USP12	213327_s_at	M1_t	-6.2	3e-07	0.16	0.3	0.64	0	0.11	0.5	0.09	0.5444	-0.16	0.3	-0.34	0.03	-0.57	0
DTL	218585_s_at	M1_t	-6.2	3e-07	0.32	0.03	0.57	0.0001	0.19	0.2	-0.14	0.3619	-0.17	0.3	-0.43	0.003	-0.38	0.01
GPM6A	209469_at	M1_t	-6.2	3e-07	0.4	0.007	0.46	0.002	0.1	0.5	-0.03	0.8402	-0.19	0.2	-0.39	0.008	-0.37	0.01
MARCH_9	226454_at	M1_t	-6.2	3e-07	0.52	0.0003	0.36	0.02	0.21	0.2	-0.19	0.2223	-0.26	0.09	-0.44	0.003	-0.21	0.2
MTSS1	203037_s_at	M1_t	-6.2	3e-07	0.53	0.0002	0.34	0.02	-0.07	0.7	-0.27	0.075	-0.15	0.3	-0.14	0.3	-0.25	0.1
SLCO5A1	230650_at	M1_t	-6.2	3e-07	0.51	0.0004	0.29	0.06	-0.06	0.7	-0.14	0.3801	-0.35	0.02	-0.05	0.7	-0.22	0.2
GRAMD4	212856_at	M1_t	-6.2	3e-07	0.41	0.005	0.45	0.002	0.05	0.7	0.01	0.9732	-0.18	0.2	-0.28	0.06	-0.49	0.0007
STMN4	221236_s_at	M1_t	-6.2	3e-07	0.49	0.0008	0.34	0.02	0.02	0.9	-0.2	0.1972	-0.23	0.1	-0.01	0.9	-0.43	0.003
FANCF	218689_at	M1_t	-6.2	3e-07	0.54	0.0001	0.32	0.03	-0.13	0.4	-0.1	0.5222	-0.15	0.3	-0.23	0.1	-0.25	0.1
SCMH1	221216_s_at	M1_t	-6.2	3e-07	0.55	0.0001	0.33	0.03	0.16	0.3	-0.07	0.6619	-0.35	0.02	-0.33	0.03	-0.32	0.04
SCG2	204035_at	M1_t	-6.2	3e-07	0.19	0.2	0.6	0	0.31	0.04	-0.06	0.6865	-0.25	0.1	-0.44	0.003	-0.42	0.004
SLC26A8	237340_at	M1_t	-6.2	3e-07	0.41	0.006	0.49	0.0008	-0.17	0.3	-0.02	0.8931	-0.25	0.1	-0.14	0.4	-0.34	0.02
HELLS	220085_at	M1_t	-6.2	3e-07	0.52	0.0003	0.22	0.2	0.02	0.9	-0.2	0.2033	-0.3	0.05	-0.22	0.2	-0.05	0.8
SNORD34	210646_x_at	M1_t	-6.2	3e-07	0.52	0.0003	0.31	0.04	0.07	0.7	-0.25	0.1012	-0.25	0.1	-0.2	0.2	-0.2	0.2
ZNF721	228029_at	M1_t	-6.1	3e-07	0.49	0.0007	0.33	0.03	-0.08	0.6	-0.33	0.0268	-0.07	0.6	-0.23	0.1	-0.1	0.5
LINC00884	1566761_a_at	M1_t	-6.1	3e-07	0.53	0.0002	0.38	0.01	-0.05	0.7	-0.13	0.3894	-0.17	0.3	-0.3	0.05	-0.25	0.1
PTBP3	224617_at	M1_t	-6.1	3e-07	0.45	0.002	0.38	0.01	0.14	0.4	-0.06	0.7115	-0.22	0.2	-0.37	0.01	-0.33	0.03
ELAVL3	227612_at	M1_t	-6.1	3e-07	0.48	0.0009	0.33	0.03	0.19	0.2	-0.19	0.2223	-0.11	0.5	-0.38	0.01	-0.33	0.03
TMEM132A	218834_s_at	M1_t	-6.1	3e-07	0.53	0.0002	0.4	0.007	-0.1	0.5	0.07	0.6376	-0.14	0.4	-0.37	0.01	-0.39	0.01
ACTR3B	218868_at	M1_t	-6.1	3e-07	0.28	0.06	0.6	0	0.1	0.5	0.04	0.788	-0.17	0.3	-0.41	0.005	-0.49	0.0007
GPRIN3	232687_at	M1_t	-6.1	3e-07	0.52	0.0003	0.39	0.01	-0.14	0.3	-0.31	0.0386	0.03	0.8	-0.21	0.2	-0.25	0.1
NLN	228797_at	M1_t	-6.1	4e-07	0.54	0.0001	0.25	0.1	0.01	0.9	-0.04	0.788	-0.28	0.06	-0.33	0.03	-0.15	0.3
CSPP1	227105_at	M1_t	-6.1	4e-07	0.49	0.0008	0.47	0.001	-0.26	0.09	-0.07	0.6376	-0.01	0.9	-0.37	0.01	-0.22	0.2
PTRHD1	226243_at	M1_t	-6.1	4e-07	0.28	0.06	0.56	0.0001	0.03	0.8	0	1	-0.09	0.6	-0.42	0.004	-0.4	0.008
FBLN2	203886_s_at	M1_t	-6.1	4e-07	0.35	0.02	0.43	0.003	0.07	0.7	0.15	0.3271	-0.18	0.2	-0.49	0.0007	-0.34	0.02
ANOS1	205206_at	M1_t	-6.1	4e-07	0.51	0.0004	0.31	0.04	-0.23	0.1	-0.08	0.6137	-0.22	0.2	-0.1	0.5	-0.19	0.2
SPIN4	228654_at	M1_t	-6.1	4e-07	0.4	0.008	0.45	0.002	-0.08	0.6	-0.11	0.4583	-0.08	0.6	-0.18	0.2	-0.42	0.004
RPL13AP5	200716_x_at	M1_t	-6.1	4e-07	0.52	0.0003	0.3	0.04	0.12	0.4	-0.21	0.1741	-0.26	0.09	-0.26	0.09	-0.21	0.2
FBXO4	223493_at	M1_t	-6.1	4e-07	0.43	0.004	0.34	0.02	-0.15	0.3	-0.03	0.8534	-0.24	0.1	-0.07	0.7	-0.3	0.05
KIF5C	203130_s_at	M1_t	-6.1	4e-07	0.17	0.3	0.62	0	0.25	0.1	0.02	0.9197	-0.26	0.09	-0.41	0.005	-0.46	0.002
SLIT2	209897_s_at	M1_t	-6.1	4e-07	0.4	0.007	0.52	0.0003	0.12	0.4	-0.12	0.438	-0.28	0.06	-0.41	0.005	-0.26	0.09
ADRA2A	209869_at	M1_t	-6.1	4e-07	0.3	0.05	0.39	0.008	0.34	0.02	0.01	0.9732	-0.24	0.1	-0.3	0.05	-0.55	0.0001
ZNF337	214760_at	M1_t	-6.1	4e-07	0.52	0.0003	0.35	0.02	-0.16	0.3	0.1	0.5004	-0.24	0.1	-0.28	0.07	-0.29	0.05
EVL	217838_s_at	M1_t	-6.1	4e-07	0.54	0.0001	0.33	0.03	0.1	0.5	0.07	0.6619	-0.19	0.2	-0.4	0.007	-0.44	0.003
CLDN1	222549_at	M1_t	-6.1	4e-07	0.41	0.006	0.54	0.0001	-0.22	0.1	-0.13	0.3989	-0.17	0.3	-0.24	0.1	-0.21	0.2
TUBA3FP	1552698_at	M1_t	-6.1	4e-07	0.41	0.006	0.43	0.003	0.1	0.5	-0.21	0.1742	-0.25	0.1	-0.25	0.1	-0.27	0.08
PABPC4	201064_s_at	M1_t	-6.1	4e-07	0.47	0.001	0.35	0.02	-0.06	0.7	0	1	-0.2	0.2	-0.3	0.05	-0.26	0.09
STK17A	202693_s_at	M1_t	-6.1	4e-07	0.34	0.03	0.56	0.0001	-0.08	0.6	0.09	0.5444	-0.12	0.4	-0.4	0.007	-0.41	0.006
ATRX	208861_s_at	M1_t	-6.1	4e-07	0.55	0.0001	0.44	0.003	-0.12	0.4	-0.2	0.1972	-0.3	0.05	-0.22	0.1	-0.16	0.3
TBCK	226126_at	M1_t	-6.1	4e-07	0.44	0.003	0.32	0.04	0.07	0.7	0.01	0.9732	-0.16	0.3	-0.35	0.02	-0.32	0.04
HMGB1P4	216508_x_at	M1_t	-6.1	4e-07	0.54	0.0002	0.39	0.008	-0.08	0.6	-0.31	0.0386	-0.12	0.4	-0.19	0.2	-0.22	0.1
PRKAR2B	203680_at	M1_t	-6.1	4e-07	0.55	0.0001	0.47	0.001	-0.29	0.06	-0.22	0.1531	-0.17	0.3	-0.3	0.05	-0.03	0.8
TMEM168	218962_s_at	M1_t	-6.1	4e-07	0.52	0.0003	0.39	0.01	-0.13	0.4	-0.24	0.1168	-0.13	0.4	-0.01	1	-0.4	0.007
NBPF9	213612_x_at	M1_t	-6.1	4e-07	0.52	0.0003	0.33	0.03	-0.08	0.6	-0.19	0.2223	-0.16	0.3	-0.12	0.4	-0.29	0.05
GRIK3	230593_at	M1_t	-6.1	4e-07	0.28	0.06	0.47	0.001	0.29	0.06	-0.07	0.6619	-0.13	0.4	-0.35	0.02	-0.54	0.0002
GNAL	213924_at	M1_t	-6.1	4e-07	0.55	0.0001	0.47	0.001	-0.26	0.09	-0.1	0.5004	-0.18	0.2	-0.27	0.08	-0.2	0.2
LYPD6B	228360_at	M1_t	-6.1	4e-07	0.55	0.0001	0.36	0.02	-0.08	0.6	-0.12	0.438	-0.28	0.06	-0.24	0.1	-0.19	0.2
CNTN3	229831_at	M1_t	-6.1	4e-07	0.48	0.001	0.44	0.003	-0.04	0.8	0.03	0.8666	-0.12	0.5	-0.3	0.05	-0.5	0.0006
TMCC1	213351_s_at	M1_t	-6	5e-07	0.52	0.0003	0.22	0.1	0.08	0.6	-0.2	0.1972	-0.16	0.3	-0.12	0.4	-0.34	0.02
TMEM169	228981_at	M1_t	-6	5e-07	0.44	0.003	0.4	0.007	-0.01	0.9	0.01	0.9732	-0.06	0.7	-0.29	0.06	-0.48	0.001
IGF2BP3	203819_s_at	M1_t	-6	5e-07	0.43	0.004	0.39	0.009	0.09	0.6	-0.17	0.2789	-0.12	0.5	-0.31	0.04	-0.32	0.03
AIMP2	209971_x_at	M1_t	-6	5e-07	0.32	0.04	0.62	0	-0.09	0.6	-0.11	0.4583	-0.1	0.5	-0.36	0.02	-0.3	0.05
CSAD	221139_s_at	M1_t	-6	5e-07	0.5	0.0006	0.43	0.004	-0.01	1	-0.3	0.05	-0.04	0.8	-0.16	0.3	-0.43	0.004
SNORA7A	200674_s_at	M1_t	-6	5e-07	0.5	0.0005	0.3	0.05	0.16	0.3	-0.18	0.2495	-0.2	0.2	-0.38	0.01	-0.21	0.2
BRINP1	205818_at	M1_t	-6	5e-07	0.41	0.006	0.46	0.002	0.14	0.4	0.05	0.7367	-0.17	0.3	-0.44	0.003	-0.47	0.001
BZW1	200777_s_at	M1_t	-6	5e-07	0.39	0.009	0.48	0.001	-0.06	0.7	0.07	0.6376	-0.22	0.2	-0.33	0.03	-0.37	0.01
KLHL35	1553611_s_at	M1_t	-6	5e-07	0.44	0.003	0.52	0.0003	-0.16	0.3	-0.3	0.05	-0.16	0.3	-0.08	0.6	-0.29	0.05
RPL7L1	224738_x_at	M1_t	-6	5e-07	0.45	0.002	0.43	0.004	0.07	0.7	0	1	-0.31	0.04	-0.25	0.1	-0.42	0.005
RNF2	205215_at	M1_t	-6	5e-07	0.5	0.0006	0.26	0.09	0	1	0.2	0.1854	-0.32	0.04	-0.31	0.04	-0.34	0.02
DBN1	202806_at	M1_t	-6	5e-07	0.54	0.0002	0.42	0.005	-0.15	0.3	-0.14	0.3801	-0.14	0.4	-0.33	0.03	-0.19	0.2
ARHGAP35	229394_s_at	M1_t	-6	5e-07	0.55	0.0001	0.44	0.003	-0.24	0.1	0	1	-0.25	0.1	-0.32	0.03	-0.18	0.2
MAPK8	226048_at	M1_t	-6	5e-07	0.44	0.003	0.42	0.005	0.01	0.9	-0.04	0.814	-0.09	0.6	-0.37	0.01	-0.38	0.01
HIF1A	200989_at	M1_t	-6	5e-07	0.5	0.0005	0.33	0.03	-0.03	0.9	-0.22	0.1482	-0.33	0.03	-0.34	0.02	0.08	0.6
PPP2R5E	203338_at	M1_t	-6	5e-07	0.44	0.003	0.47	0.001	-0.04	0.8	-0.28	0.0693	-0.19	0.2	-0.2	0.2	-0.23	0.1
SCAPER	209741_x_at	M1_t	-6	5e-07	0.46	0.002	0.45	0.002	-0.08	0.6	-0.27	0.081	-0.26	0.09	-0.06	0.7	-0.28	0.06
TCF20	212931_at	M1_t	-6	5e-07	0.52	0.0003	0.36	0.02	-0.08	0.6	-0.1	0.5222	-0.18	0.2	-0.11	0.5	-0.4	0.007
SP4	236265_at	M1_t	-6	5e-07	0.55	0.0001	0.29	0.06	-0.09	0.6	-0.27	0.075	-0.28	0.06	0	1	-0.2	0.2
TIGD7	224365_s_at	M1_t	-6	5e-07	0.23	0.1	0.36	0.02	0.12	0.4	-0.12	0.438	-0.25	0.1	-0.3	0.05	-0.08	0.6
SDCCAG8	227785_at	M1_t	-6	5e-07	0.5	0.0006	0.21	0.2	0.19	0.2	-0.05	0.7622	-0.2	0.2	-0.3	0.05	-0.35	0.02
RPS15AP1	200781_s_at	M1_t	-6	6e-07	0.48	0.001	0.35	0.02	0.11	0.5	-0.17	0.2639	-0.25	0.1	-0.28	0.07	-0.26	0.09
FAM32A	201863_at	M1_t	-6	6e-07	0.45	0.002	0.5	0.0005	-0.12	0.4	0.04	0.788	-0.21	0.2	-0.24	0.1	-0.45	0.002
UBE2SP2	202779_s_at	M1_t	-6	6e-07	0.28	0.06	0.62	0	-0.03	0.9	-0.11	0.4583	-0.06	0.7	-0.26	0.09	-0.47	0.001
UBAP2	219192_at	M1_t	-6	6e-07	0.5	0.0006	0.36	0.02	-0.22	0.1	-0.19	0.2223	-0.1	0.5	-0.13	0.4	-0.21	0.2
CDH10	220115_s_at	M1_t	-6	6e-07	0.43	0.004	0.41	0.006	0.16	0.3	-0.08	0.6137	-0.08	0.6	-0.41	0.006	-0.45	0.002
NBEA	221207_s_at	M1_t	-6	6e-07	0.36	0.02	0.56	0.0001	-0.03	0.8	-0.07	0.6376	-0.11	0.5	-0.29	0.06	-0.45	0.002
ZNF559-ZNF177	207417_s_at	M1_t	-6	6e-07	0.5	0.0005	0.34	0.02	-0.21	0.2	0.01	0.9732	-0.08	0.6	-0.24	0.1	-0.3	0.05
AFDN	224685_at	M1_t	-6	6e-07	0.49	0.0008	0.33	0.03	-0.08	0.6	-0.19	0.2223	-0.16	0.3	0	1	-0.4	0.008
MOSPD3	219070_s_at	M1_t	-6	6e-07	0.53	0.0002	0.38	0.01	0.04	0.8	-0.29	0.0544	-0.2	0.2	-0.43	0.004	-0.02	0.9
ATXN7L1	227732_at	M1_t	-6	6e-07	0.52	0.0003	0.45	0.002	-0.28	0.07	-0.32	0.0323	-0.21	0.2	-0.04	0.8	-0.14	0.4
MAF	209348_s_at	M1_t	-6	6e-07	0.41	0.006	0.39	0.01	0.07	0.6	0.13	0.4182	-0.17	0.3	-0.37	0.01	-0.46	0.002
RNF169	226739_at	M1_t	-6	6e-07	0.48	0.001	0.46	0.002	-0.16	0.3	-0.28	0.064	-0.31	0.04	-0.05	0.7	-0.16	0.3
TRIM28	200990_at	M1_t	-6	6e-07	0.51	0.0004	0.32	0.03	0.11	0.5	-0.17	0.2789	-0.19	0.2	-0.26	0.09	-0.33	0.03
KIAA0895L	1558041_a_at	M1_t	-5.9	6e-07	0.55	0.0001	0.41	0.005	-0.2	0.2	-0.3	0.046	-0.11	0.5	-0.26	0.09	-0.08	0.6
SALL3	243672_at	M1_t	-5.9	6e-07	0.48	0.001	0.3	0.05	-0.05	0.7	-0.15	0.3271	-0.16	0.3	-0.24	0.1	-0.17	0.3
MAD2L2	223234_at	M1_t	-5.9	6e-07	0.25	0.1	0.56	0.0001	0	1	-0.06	0.7115	-0.13	0.4	-0.32	0.04	-0.34	0.02
STAC	205743_at	M1_t	-5.9	6e-07	0.55	0.0001	0.25	0.1	0.02	0.9	-0.01	0.9464	-0.17	0.3	-0.29	0.06	-0.34	0.02
SULF1	212354_at	M1_t	-5.9	6e-07	0.26	0.09	0.48	0.0009	0.04	0.8	-0.27	0.0721	-0.1	0.5	-0.06	0.7	-0.39	0.009
ZNF133	37254_at	M1_t	-5.9	6e-07	0.53	0.0002	0.34	0.02	-0.13	0.4	-0.18	0.2356	-0.2	0.2	0.03	0.8	-0.4	0.007
PAK5	210721_s_at	M1_t	-5.9	6e-07	0.39	0.009	0.39	0.008	0.25	0.1	0.02	0.9197	-0.16	0.3	-0.39	0.008	-0.52	0.0003
REV1	222628_s_at	M1_t	-5.9	6e-07	0.43	0.004	0.34	0.02	0.05	0.7	-0.04	0.788	-0.28	0.07	-0.16	0.3	-0.37	0.01
MID1	203636_at	M1_t	-5.9	7e-07	0.4	0.007	0.37	0.01	0.09	0.6	-0.12	0.438	-0.33	0.03	-0.24	0.1	-0.2	0.2
VSTM2L	226973_at	M1_t	-5.9	7e-07	0.54	0.0002	0.44	0.003	-0.09	0.6	0.05	0.7367	-0.27	0.07	-0.41	0.006	-0.26	0.09
WIZ	52005_at	M1_t	-5.9	7e-07	0.54	0.0002	0.39	0.008	-0.01	0.9	-0.08	0.5902	-0.19	0.2	-0.36	0.02	-0.28	0.07
CSRNP2	221260_s_at	M1_t	-5.9	7e-07	0.52	0.0003	0.41	0.005	-0.03	0.8	-0.21	0.1634	-0.28	0.06	-0.15	0.3	-0.27	0.08
NT5DC2	218051_s_at	M1_t	-5.9	7e-07	0.55	0.0001	0.26	0.08	-0.28	0.07	-0.01	0.9732	-0.23	0.1	-0.43	0.003	0.17	0.3
DNAH5	232381_s_at	M1_t	-5.9	7e-07	0.32	0.03	0.49	0.0007	0.06	0.7	-0.22	0.1433	-0.23	0.1	-0.13	0.4	-0.34	0.03
MURC	241749_at	M1_t	-5.9	7e-07	0.38	0.01	0.39	0.008	0.06	0.7	-0.11	0.4791	-0.21	0.2	-0.13	0.4	-0.41	0.006
KCNE5	220010_at	M1_t	-5.9	7e-07	0.46	0.002	0.39	0.009	-0.21	0.2	-0.08	0.6137	-0.18	0.2	-0.34	0.02	-0.03	0.8
TMEM52	230467_at	M1_t	-5.9	7e-07	0.36	0.02	0.38	0.01	0.2	0.2	-0.03	0.8402	-0.26	0.09	-0.39	0.008	-0.29	0.06
SLC37A1	218928_s_at	M1_t	-5.9	7e-07	0.52	0.0003	0.35	0.02	0.13	0.4	-0.33	0.0294	-0.34	0.03	-0.29	0.06	-0.07	0.6
KLF13	225390_s_at	M1_t	-5.9	8e-07	0.23	0.1	0.46	0.002	0.05	0.7	-0.07	0.6619	-0.08	0.6	-0.14	0.3	-0.49	0.0007
HMGCR	202540_s_at	M1_t	-5.9	8e-07	0.46	0.002	0.54	0.0002	-0.24	0.1	-0.05	0.7622	0	1	-0.37	0.01	-0.34	0.02
GOLM1	217771_at	M1_t	-5.9	8e-07	0.52	0.0003	0.39	0.009	-0.16	0.3	-0.17	0.2789	-0.26	0.09	-0.13	0.4	-0.2	0.2
VPS37D	235569_at	M1_t	-5.9	8e-07	0.39	0.009	0.44	0.003	0.12	0.4	0.09	0.5444	-0.36	0.02	-0.42	0.004	-0.29	0.05
PTP4A1	200732_s_at	M1_t	-5.9	8e-07	0.23	0.1	0.61	0	0.06	0.7	-0.1	0.5222	-0.17	0.3	-0.23	0.1	-0.46	0.002
TTC9B	235375_x_at	M1_t	-5.9	8e-07	0.23	0.1	0.53	0.0002	0.27	0.08	0.08	0.6137	-0.18	0.2	-0.44	0.003	-0.54	0.0002
LMBR1L	220036_s_at	M1_t	-5.9	8e-07	0.43	0.004	0.37	0.01	0.14	0.4	-0.33	0.0268	-0.12	0.5	-0.2	0.2	-0.3	0.05
APAF1	204859_s_at	M1_t	-5.9	8e-07	0.55	0.0001	0.17	0.3	0.11	0.5	-0.18	0.2356	0.01	0.9	-0.12	0.4	-0.51	0.0005
ENOX1	219501_at	M1_t	-5.9	8e-07	0.42	0.005	0.45	0.002	-0.21	0.2	-0.07	0.6619	-0.08	0.6	-0.19	0.2	-0.32	0.04
AGTPBP1	204500_s_at	M1_t	-5.9	8e-07	0.43	0.004	0.48	0.0009	-0.14	0.3	-0.18	0.2425	0.05	0.8	-0.16	0.3	-0.47	0.001
DAG1	205417_s_at	M1_t	-5.9	8e-07	0.53	0.0002	0.33	0.03	-0.26	0.09	0.01	0.9732	-0.29	0.06	-0.18	0.2	-0.12	0.4
CCDC146	227091_at	M1_t	-5.8	9e-07	0.39	0.009	0.48	0.0009	-0.04	0.8	-0.2	0.2033	0.12	0.5	-0.34	0.03	-0.42	0.005
RPL13P12	212734_x_at	M1_t	-5.8	9e-07	0.51	0.0004	0.32	0.03	0.02	0.9	-0.18	0.2356	-0.23	0.1	-0.29	0.06	-0.15	0.3
RPS24	200061_s_at	M1_t	-5.8	9e-07	0.46	0.002	0.35	0.02	0.09	0.6	-0.05	0.7622	-0.19	0.2	-0.36	0.02	-0.3	0.05
DISP1	228184_at	M1_t	-5.8	9e-07	0.5	0.0006	0.35	0.02	-0.11	0.5	-0.08	0.5902	-0.4	0.007	-0.18	0.2	-0.1	0.5
HACD2	212640_at	M1_t	-5.8	9e-07	0.26	0.09	0.39	0.01	0.25	0.1	0.09	0.5671	-0.18	0.2	-0.31	0.04	-0.53	0.0002
RC3H2	231716_at	M1_t	-5.8	9e-07	0.54	0.0002	0.32	0.03	0.01	1	-0.28	0.064	-0.33	0.03	-0.2	0.2	-0.07	0.6
SLC30A7	226217_at	M1_t	-5.8	9e-07	0.53	0.0002	0.34	0.02	-0.05	0.7	-0.42	0.0043	-0.31	0.04	0.11	0.5	-0.22	0.1
SAMD5	228653_at	M1_t	-5.8	9e-07	0.47	0.001	0.28	0.07	0.24	0.1	-0.07	0.6376	-0.26	0.09	-0.37	0.01	-0.29	0.05
EPS8	202609_at	M1_t	-5.8	9e-07	0.49	0.0007	0.32	0.03	0.03	0.9	-0.23	0.1252	-0.3	0.05	-0.19	0.2	-0.14	0.4
GAS5	224741_x_at	M1_t	-5.8	1e-06	0.48	0.0009	0.33	0.03	0.03	0.8	-0.05	0.7367	-0.19	0.2	-0.34	0.02	-0.26	0.09
CFAP97	226254_s_at	M1_t	-5.8	1e-06	0.55	0.0001	0.26	0.08	-0.08	0.6	-0.25	0.1088	-0.18	0.2	-0.1	0.5	-0.21	0.2
COL9A1	222008_at	M1_t	-5.8	1e-06	0.27	0.07	0.4	0.007	0.42	0.005	0.03	0.8402	-0.22	0.2	-0.44	0.003	-0.51	0.0005
DPY19L2	238784_at	M1_t	-5.8	1e-06	0.37	0.01	0.48	0.001	0.12	0.4	-0.09	0.5444	-0.21	0.2	-0.27	0.08	-0.44	0.003
RC3H1	225893_at	M1_t	-5.8	1e-06	0.47	0.002	0.25	0.1	-0.05	0.8	-0.23	0.134	-0.25	0.1	0.11	0.5	-0.32	0.04
PCDHAC1	1553237_x_at	M1_t	-5.8	1e-06	0.44	0.003	0.37	0.01	0.04	0.8	0.05	0.7367	-0.23	0.1	-0.27	0.08	-0.41	0.006
ANK2	202920_at	M1_t	-5.8	1e-06	0.48	0.0009	0.46	0.002	-0.25	0.1	-0.19	0.2223	-0.17	0.3	-0.01	1	-0.35	0.02
BRD2	214911_s_at	M1_t	-5.8	1e-06	0.43	0.004	0.35	0.02	0.1	0.5	-0.06	0.7115	-0.15	0.3	-0.48	0.0009	-0.18	0.2
SNHG7	229050_s_at	M1_t	-5.8	1e-06	0.4	0.007	0.31	0.04	0.29	0.06	-0.06	0.6865	-0.36	0.02	-0.3	0.05	-0.31	0.04
TAGLN2	210978_s_at	M1_t	-5.8	1e-06	0.41	0.005	0.37	0.01	0.26	0.09	-0.19	0.2223	-0.34	0.02	-0.21	0.2	-0.34	0.02
GABRG1	241805_at	M1_t	-5.8	1e-06	0.35	0.02	0.46	0.002	0.12	0.4	-0.03	0.8666	-0.3	0.05	-0.31	0.04	-0.34	0.02
KLHDC8A	222871_at	M1_t	-5.8	1e-06	0.53	0.0002	0.35	0.02	-0.23	0.1	-0.14	0.3709	-0.05	0.8	-0.37	0.01	-0.06	0.7
MXRA5	209596_at	M1_t	-5.8	1e-06	0.53	0.0002	0.15	0.3	0.18	0.2	0.17	0.2789	-0.3	0.05	-0.32	0.04	-0.41	0.006
ANKDD1A	229497_at	M1_t	-5.8	1e-06	0.55	0.0001	0.28	0.06	-0.19	0.2	-0.35	0.0182	-0.31	0.04	0.03	0.9	-0.02	0.9
C8orf34-AS1	1556421_at	M1_t	-5.8	1e-06	0.4	0.008	0.42	0.004	0.22	0.2	-0.2	0.1854	0	1	-0.38	0.01	-0.46	0.002
TBC1D22B	223375_at	M1_t	-5.8	1e-06	0.39	0.01	0.44	0.003	0.22	0.2	-0.05	0.7367	-0.1	0.5	-0.43	0.004	-0.47	0.001
TANC2	224952_at	M1_t	-5.8	1e-06	0.53	0.0002	0.48	0.0009	-0.16	0.3	-0.11	0.4791	-0.14	0.4	-0.31	0.04	-0.3	0.05
CTBP2	201218_at	M1_t	-5.8	1e-06	0.48	0.001	0.42	0.004	-0.21	0.2	-0.22	0.1433	-0.14	0.4	-0.24	0.1	-0.08	0.6
STK38	202951_at	M1_t	-5.8	1e-06	0.52	0.0003	0.29	0.05	-0.09	0.6	-0.09	0.5671	-0.12	0.4	-0.23	0.1	-0.26	0.09
ULBP2	238542_at	M1_t	-5.8	1e-06	0.32	0.04	0.43	0.004	0.03	0.9	0.16	0.2944	-0.13	0.4	-0.42	0.004	-0.4	0.008
ZNF131	221842_s_at	M1_t	-5.8	1e-06	0.47	0.001	0.41	0.006	0.04	0.8	-0.13	0.4182	-0.12	0.4	-0.28	0.06	-0.4	0.007
ENKUR	237314_at	M1_t	-5.8	1e-06	0.49	0.0007	0.25	0.1	-0.06	0.7	0.05	0.7494	-0.15	0.3	-0.35	0.02	-0.2	0.2
ZNF274	204937_s_at	M1_t	-5.8	1e-06	0.28	0.07	0.37	0.01	0.2	0.2	-0.19	0.2223	-0.27	0.07	-0.13	0.4	-0.31	0.04
HECTD4	211034_s_at	M1_t	-5.8	1e-06	0.32	0.03	0.49	0.0008	0.02	0.9	-0.02	0.8931	0.01	1	-0.39	0.008	-0.44	0.003
ABCC4	203196_at	M1_t	-5.8	1e-06	0.35	0.02	0.43	0.003	-0.12	0.4	-0.11	0.4791	-0.18	0.2	-0.07	0.6	-0.32	0.03
FAM189A1	213997_at	M1_t	-5.8	1e-06	0.54	0.0002	0.48	0.0009	-0.06	0.7	-0.18	0.2356	-0.19	0.2	-0.27	0.08	-0.33	0.03
SQLE	213577_at	M1_t	-5.8	1e-06	0.53	0.0002	0.34	0.02	-0.18	0.2	-0.03	0.8666	-0.1	0.5	-0.17	0.3	-0.39	0.01
SYNE2	202761_s_at	M1_t	-5.8	1e-06	0.47	0.001	0.32	0.03	0.12	0.4	-0.07	0.6376	-0.38	0.01	-0.19	0.2	-0.3	0.05
ST3GAL2	217650_x_at	M1_t	-5.8	1e-06	0.43	0.004	0.44	0.003	-0.09	0.6	-0.07	0.6376	-0.17	0.3	-0.37	0.01	-0.17	0.3
PAPOLG	222273_at	M1_t	-5.8	1e-06	0.54	0.0002	0.28	0.06	-0.23	0.1	-0.34	0.0221	-0.19	0.2	0.08	0.6	-0.14	0.4
MAMLD1	205088_at	M1_t	-5.8	1e-06	0.48	0.001	0.52	0.0003	-0.32	0.04	-0.07	0.6376	-0.16	0.3	-0.2	0.2	-0.26	0.09
CDH12	207149_at	M1_t	-5.8	1e-06	0.24	0.1	0.6	0	0.08	0.6	0.02	0.8931	-0.15	0.3	-0.34	0.03	-0.51	0.0005
PLA2G15	204458_at	M1_t	-5.7	1e-06	0.31	0.04	0.5	0.0005	0.07	0.7	-0.2	0.1854	-0.1	0.5	-0.21	0.2	-0.4	0.007
RND3	212724_at	M1_t	-5.7	1e-06	0.42	0.005	0.36	0.02	0.27	0.08	-0.05	0.7367	-0.23	0.1	-0.41	0.006	-0.37	0.01
FOXG1	206018_at	M1_t	-5.7	1e-06	0.53	0.0002	0.45	0.002	-0.12	0.4	-0.07	0.6619	-0.13	0.4	-0.34	0.02	-0.32	0.04
COL20A1	232733_s_at	M1_t	-5.7	1e-06	0.3	0.05	0.46	0.002	0.16	0.3	-0.1	0.5222	-0.16	0.3	-0.34	0.02	-0.35	0.02
ZNF268	209989_at	M1_t	-5.7	1e-06	0.5	0.0005	0.35	0.02	-0.08	0.6	-0.28	0.0693	-0.06	0.7	-0.36	0.02	-0.06	0.7
TET2	227624_at	M1_t	-5.7	1e-06	0.47	0.001	0.39	0.01	-0.04	0.8	-0.26	0.0873	-0.27	0.07	-0.11	0.5	-0.19	0.2
HS6ST2	1552767_a_at	M1_t	-5.7	1e-06	0.43	0.004	0.56	0.0001	0.03	0.8	-0.17	0.2639	-0.22	0.1	-0.38	0.01	-0.27	0.08
RIMKLB	225978_at	M1_t	-5.7	1e-06	0.55	0.0001	0.41	0.005	-0.15	0.3	-0.2	0.1972	-0.13	0.4	-0.24	0.1	-0.23	0.1
ARL8A	225347_at	M1_t	-5.7	1e-06	0.55	0.0001	0.29	0.06	-0.1	0.5	-0.14	0.3619	-0.08	0.6	-0.15	0.3	-0.35	0.02
SMURF2	205596_s_at	M1_t	-5.7	1e-06	0.52	0.0003	0.21	0.2	-0.02	0.9	-0.15	0.3271	-0.13	0.4	-0.19	0.2	-0.22	0.1
IDE	203327_at	M1_t	-5.7	1e-06	0.32	0.04	0.47	0.001	0.09	0.6	-0.05	0.7367	-0.23	0.1	-0.24	0.1	-0.4	0.007
PROK2	232629_at	M1_t	-5.7	1e-06	0.47	0.002	0.39	0.008	0.21	0.2	-0.42	0.0048	-0.19	0.2	-0.22	0.2	-0.27	0.08
C6orf141	1552575_a_at	M1_t	-5.7	1e-06	0.29	0.06	0.48	0.001	0.08	0.6	0.23	0.1252	-0.25	0.1	-0.41	0.006	-0.46	0.002
PCNX4	219972_s_at	M1_t	-5.7	1e-06	0.46	0.002	0.22	0.2	-0.09	0.6	-0.23	0.134	0.08	0.6	-0.01	1	-0.42	0.005
UFC1	217797_at	M1_t	-5.7	1e-06	0.42	0.005	0.43	0.004	0.05	0.7	0.03	0.8666	-0.18	0.2	-0.39	0.008	-0.36	0.02
FBN3	240117_at	M1_t	-5.7	1e-06	0.49	0.0007	0.31	0.04	0.05	0.7	-0.21	0.1742	-0.09	0.6	-0.25	0.1	-0.3	0.05
NOTCH2NL	214722_at	M1_t	-5.7	1e-06	0.5	0.0006	0.22	0.1	-0.01	1	-0.18	0.2356	-0.19	0.2	-0.34	0.02	0.02	0.9
COL11A1	37892_at	M1_t	-5.7	1e-06	0.36	0.02	0.41	0.006	0.1	0.5	0.1	0.5004	-0.18	0.2	-0.37	0.01	-0.43	0.003
LASP1	200618_at	M1_t	-5.7	1e-06	0.41	0.006	0.49	0.0007	0.08	0.6	0.11	0.4791	-0.27	0.08	-0.42	0.004	-0.43	0.004
LDAH	222192_s_at	M1_t	-5.7	1e-06	0.22	0.2	0.56	0.0001	0.19	0.2	-0.13	0.4182	-0.3	0.05	-0.17	0.3	-0.45	0.002
L3MBTL4	228557_at	M1_t	-5.7	1e-06	0.49	0.0008	0.3	0.05	-0.02	0.9	-0.12	0.438	-0.19	0.2	0.04	0.8	-0.52	0.0003
EPCAM	201839_s_at	M1_t	-5.7	1e-06	0.49	0.0008	0.36	0.02	-0.07	0.6	-0.1	0.5222	-0.17	0.3	-0.17	0.3	-0.33	0.03
LHFPL4	228422_at	M1_t	-5.7	1e-06	0.52	0.0003	0.42	0.004	-0.05	0.7	-0.11	0.4791	-0.19	0.2	-0.3	0.05	-0.29	0.06
TUBA1B	213646_x_at	M1_t	-5.7	1e-06	0.42	0.005	0.56	0.0001	-0.27	0.07	-0.03	0.8666	-0.31	0.04	-0.1	0.5	-0.31	0.04
KCND2	207103_at	M1_t	-5.7	1e-06	0.48	0.0009	0.52	0.0003	-0.06	0.7	-0.23	0.1252	-0.08	0.6	-0.31	0.04	-0.32	0.04
TMED9	205812_s_at	M1_t	-5.7	1e-06	0.4	0.008	0.41	0.005	0.03	0.9	-0.04	0.788	-0.22	0.2	-0.24	0.1	-0.36	0.02
RP9P	227035_x_at	M1_t	-5.7	1e-06	0.41	0.005	0.34	0.02	0.11	0.5	0.06	0.6865	-0.2	0.2	-0.39	0.008	-0.34	0.02
WSCD1	213155_at	M1_t	-5.7	1e-06	0.45	0.002	0.33	0.03	0.13	0.4	-0.17	0.2639	-0.27	0.08	-0.16	0.3	-0.33	0.03
ANKRD46	212731_at	M1_t	-5.7	1e-06	0.53	0.0002	0.44	0.003	-0.28	0.07	-0.27	0.075	-0.04	0.8	-0.29	0.06	-0.08	0.6
GLYR1	218506_x_at	M1_t	-5.7	1e-06	0.55	0.0001	0.34	0.02	-0.09	0.6	-0.18	0.2495	0	1	-0.33	0.03	-0.27	0.08
TARS	201263_at	M1_t	-5.7	1e-06	0.47	0.001	0.31	0.04	-0.02	0.9	-0.08	0.6137	-0.21	0.2	-0.15	0.3	-0.32	0.04
ZNF765	1558943_x_at	M1_t	-5.7	1e-06	0.4	0.007	0.26	0.08	0.27	0.08	-0.13	0.3989	-0.23	0.1	-0.11	0.5	-0.49	0.0008
DENND2A	53991_at	M1_t	-5.7	1e-06	0.39	0.009	0.32	0.03	0.13	0.4	-0.01	0.9732	-0.28	0.06	-0.32	0.04	-0.27	0.08
TCAM1P	233320_at	M1_t	-5.7	1e-06	0.45	0.002	0.25	0.1	0.08	0.6	-0.2	0.1972	-0.26	0.09	-0.07	0.7	-0.28	0.07
DUSP12	218576_s_at	M1_t	-5.7	1e-06	0.38	0.01	0.51	0.0005	-0.04	0.8	-0.17	0.2789	-0.24	0.1	-0.17	0.3	-0.31	0.04
WWC2	218775_s_at	M1_t	-5.7	1e-06	0.47	0.002	0.16	0.3	0.22	0.1	-0.06	0.6989	-0.04	0.8	-0.2	0.2	-0.55	0.0001
PM20D2	225421_at	M1_t	-5.7	1e-06	0.52	0.0003	0.25	0.1	-0.19	0.2	-0.16	0.3105	-0.16	0.3	-0.15	0.3	-0.1	0.5
EFNB3	205031_at	M1_t	-5.7	1e-06	0.47	0.001	0.54	0.0002	-0.2	0.2	-0.21	0.1634	-0.1	0.5	-0.1	0.5	-0.41	0.006
GAS1	204457_s_at	M1_t	-5.7	1e-06	0.43	0.004	0.36	0.02	-0.05	0.7	-0.17	0.2713	-0.26	0.09	0.03	0.9	-0.36	0.02
RNF150	236038_at	M1_t	-5.7	2e-06	0.5	0.0006	0.38	0.01	-0.09	0.6	-0.01	0.9732	-0.16	0.3	-0.29	0.06	-0.33	0.03
KCNIP1	221307_at	M1_t	-5.7	2e-06	0.28	0.07	0.52	0.0003	0.08	0.6	0.1	0.5004	-0.12	0.4	-0.39	0.008	-0.49	0.0007
MCRIP1	225329_at	M1_t	-5.7	2e-06	0.3	0.05	0.45	0.002	0.2	0.2	0.05	0.7622	-0.12	0.5	-0.46	0.002	-0.45	0.002
TOP2A	201291_s_at	M1_t	-5.7	2e-06	0.49	0.0008	0.38	0.01	0.09	0.6	-0.07	0.6376	-0.35	0.02	-0.38	0.01	-0.17	0.3
DNMT1	201697_s_at	M1_t	-5.7	2e-06	0.37	0.01	0.46	0.002	-0.11	0.5	-0.12	0.438	-0.05	0.7	-0.08	0.6	-0.49	0.0007
TRO	211700_s_at	M1_t	-5.7	2e-06	0.5	0.0005	0.34	0.02	-0.15	0.3	-0.18	0.2356	-0.05	0.8	-0.1	0.5	-0.36	0.02
LRP1B	219643_at	M1_t	-5.7	2e-06	0.36	0.02	0.48	0.001	-0.07	0.7	-0.18	0.2356	-0.05	0.7	-0.07	0.6	-0.49	0.0007
CEP57	203494_s_at	M1_t	-5.7	2e-06	0.54	0.0001	0.28	0.07	-0.02	0.9	-0.07	0.6376	-0.27	0.07	-0.19	0.2	-0.27	0.08
RTBDN	223719_s_at	M1_t	-5.7	2e-06	0.43	0.004	0.41	0.006	-0.03	0.9	0.14	0.3619	-0.21	0.2	-0.54	0.0002	-0.2	0.2
TNPO1	221829_s_at	M1_t	-5.7	2e-06	0.52	0.0003	0.26	0.09	-0.01	1	-0.32	0.0353	-0.23	0.1	-0.2	0.2	-0.03	0.9
GDA	224209_s_at	M1_t	-5.6	2e-06	0.31	0.04	0.62	0	-0.02	0.9	-0.09	0.5444	-0.17	0.3	-0.23	0.1	-0.47	0.001
KHSRP	204372_s_at	M1_t	-5.6	2e-06	0.55	0.0001	0.22	0.2	0.14	0.4	-0.22	0.1433	-0.23	0.1	-0.2	0.2	-0.25	0.1
SOX12	228358_at	M1_t	-5.6	2e-06	0.49	0.0008	0.27	0.08	-0.22	0.2	-0.01	0.9464	-0.2	0.2	-0.22	0.2	-0.09	0.5
THSD4-AS1	1562524_at	M1_t	-5.6	2e-06	0.37	0.01	0.41	0.006	0.21	0.2	-0.07	0.6742	-0.38	0.01	-0.4	0.007	-0.19	0.2
DNASE1	228929_at	M1_t	-5.6	2e-06	0.44	0.003	0.23	0.1	0.37	0.01	-0.02	0.9197	-0.22	0.1	-0.36	0.02	-0.46	0.002
GRIN2B	239095_at	M1_t	-5.6	2e-06	0.45	0.002	0.38	0.01	0.04	0.8	-0.08	0.5902	-0.25	0.1	-0.38	0.01	-0.17	0.3
PNOC	205901_at	M1_t	-5.6	2e-06	0.3	0.05	0.5	0.0005	0.21	0.2	-0.06	0.7115	-0.16	0.3	-0.43	0.003	-0.4	0.007
SLC35F2	218826_at	M1_t	-5.6	2e-06	0.55	0.0001	0.3	0.05	-0.3	0.05	-0.11	0.4583	-0.13	0.4	0.02	0.9	-0.32	0.04
CRYGD	207532_at	M1_t	-5.6	2e-06	0.33	0.03	0.4	0.008	0	1	0.03	0.8666	-0.2	0.2	-0.31	0.04	-0.26	0.09
BCORL1	219444_at	M1_t	-5.6	2e-06	0.49	0.0008	0.33	0.03	0.05	0.8	-0.2	0.1854	-0.21	0.2	-0.23	0.1	-0.23	0.1
SS18L1	213140_s_at	M1_t	-5.6	2e-06	0.55	0.0001	0.39	0.01	-0.05	0.8	-0.19	0.2223	-0.21	0.2	-0.3	0.05	-0.19	0.2
HMGCS1	221750_at	M1_t	-5.6	2e-06	0.44	0.003	0.54	0.0002	-0.18	0.2	-0.04	0.788	-0.07	0.6	-0.28	0.06	-0.42	0.005
C8orf48	236634_at	M1_t	-5.6	2e-06	0.39	0.01	0.37	0.01	0.08	0.6	-0.08	0.6137	0.03	0.8	-0.45	0.002	-0.32	0.03
S100A10	200872_at	M1_t	-5.6	2e-06	0.42	0.005	0.32	0.03	0.25	0.1	-0.08	0.6137	-0.22	0.1	-0.52	0.0003	-0.18	0.2
LYPLA2P2	215566_x_at	M1_t	-5.6	2e-06	0.49	0.0008	0.35	0.02	-0.06	0.7	0.25	0.1088	-0.34	0.03	-0.38	0.01	-0.31	0.04
OLFM2	223601_at	M1_t	-5.6	2e-06	0.44	0.003	0.35	0.02	0.06	0.7	0.15	0.3271	-0.25	0.1	-0.48	0.0009	-0.27	0.08
LPAR2	206723_s_at	M1_t	-5.6	2e-06	0.54	0.0002	0.27	0.08	-0.21	0.2	-0.14	0.3619	-0.09	0.5	-0.04	0.8	-0.31	0.04
CPNE6	210408_s_at	M1_t	-5.6	2e-06	0.28	0.07	0.61	0	0	1	0.09	0.5444	-0.19	0.2	-0.32	0.04	-0.53	0.0002
ZSWIM5	232336_at	M1_t	-5.6	2e-06	0.5	0.0006	0.3	0.05	-0.27	0.08	-0.12	0.438	-0.02	0.9	-0.12	0.4	-0.25	0.1
PCGF2	214239_x_at	M1_t	-5.6	2e-06	0.55	0.0001	0.34	0.02	-0.16	0.3	-0.22	0.1433	-0.38	0.01	-0.23	0.1	0.11	0.5
EPC1	234969_s_at	M1_t	-5.6	2e-06	0.43	0.004	0.37	0.01	-0.09	0.6	-0.3	0.046	-0.18	0.2	0	1	-0.25	0.1
NDC1	234672_s_at	M1_t	-5.6	2e-06	0.34	0.03	0.55	0.0001	-0.08	0.6	0.02	0.8931	-0.22	0.2	-0.18	0.2	-0.48	0.001
MAPK7	207292_s_at	M1_t	-5.6	2e-06	0.4	0.007	0.38	0.01	0.06	0.7	-0.07	0.6376	-0.25	0.1	-0.32	0.03	-0.22	0.1
CCDC157	1568796_at	M1_t	-5.6	2e-06	0.48	0.001	0.28	0.06	0.04	0.8	-0.11	0.4791	-0.13	0.4	-0.33	0.03	-0.21	0.2
EFNB2	202668_at	M1_t	-5.6	2e-06	0.54	0.0002	0.42	0.005	-0.27	0.08	-0.04	0.814	-0.2	0.2	-0.34	0.03	-0.1	0.5
MBLAC2	230298_at	M1_t	-5.6	2e-06	0.49	0.0007	0.33	0.03	-0.11	0.5	-0.02	0.8931	-0.23	0.1	-0.08	0.6	-0.4	0.008
TIGD1	1553099_at	M1_t	-5.6	2e-06	0.48	0.0009	0.28	0.06	-0.11	0.5	-0.03	0.8666	-0.19	0.2	-0.12	0.4	-0.31	0.04
SNORD38A	200858_s_at	M1_t	-5.6	2e-06	0.5	0.0005	0.32	0.03	0.08	0.6	-0.25	0.1012	-0.16	0.3	-0.31	0.04	-0.19	0.2
IGFBP2	202718_at	M1_t	-5.6	2e-06	0.47	0.001	0.45	0.002	-0.18	0.2	-0.09	0.5671	-0.07	0.6	-0.27	0.08	-0.31	0.04
RPL37A	201429_s_at	M1_t	-5.6	2e-06	0.36	0.02	0.29	0.05	0.31	0.04	-0.08	0.5902	-0.25	0.1	-0.33	0.03	-0.33	0.03
SNORD68	208929_x_at	M1_t	-5.6	2e-06	0.53	0.0002	0.31	0.04	-0.06	0.7	-0.18	0.2356	-0.19	0.2	-0.28	0.06	-0.11	0.5
COL1A2	202403_s_at	M1_t	-5.6	2e-06	0.39	0.009	0.45	0.002	-0.05	0.7	0.06	0.7115	-0.14	0.4	-0.37	0.01	-0.34	0.02
TAF11	209358_at	M1_t	-5.6	2e-06	0.39	0.01	0.34	0.02	0.16	0.3	-0.16	0.3105	-0.06	0.7	-0.25	0.1	-0.43	0.004
ZNF235	220350_at	M1_t	-5.6	2e-06	0.32	0.04	0.35	0.02	-0.07	0.7	0.04	0.814	-0.17	0.3	-0.17	0.3	-0.32	0.04
NCAPG2	219588_s_at	M1_t	-5.5	2e-06	0.47	0.002	0.39	0.009	-0.15	0.3	-0.21	0.1634	-0.22	0.1	-0.05	0.8	-0.23	0.1
PACS1	224658_x_at	M1_t	-5.5	2e-06	0.44	0.003	0.49	0.0008	-0.1	0.5	-0.11	0.4583	-0.24	0.1	-0.16	0.3	-0.34	0.02
TXNDC11	223325_at	M1_t	-5.5	2e-06	0.47	0.002	0.35	0.02	0.18	0.2	-0.15	0.3442	-0.33	0.03	-0.32	0.03	-0.22	0.1
CCNB1IP1	217988_at	M1_t	-5.5	2e-06	0.54	0.0001	0.25	0.1	0.06	0.7	-0.19	0.2095	-0.22	0.1	-0.34	0.02	-0.08	0.6
COMMD9	218072_at	M1_t	-5.5	2e-06	0.49	0.0007	0.49	0.0008	-0.08	0.6	-0.14	0.3801	-0.13	0.4	-0.33	0.03	-0.31	0.04
CSNK2A2	224922_at	M1_t	-5.5	2e-06	0.44	0.003	0.41	0.006	-0.06	0.7	-0.15	0.3271	-0.27	0.08	0	1	-0.4	0.007
DEAF1	209407_s_at	M1_t	-5.5	2e-06	0.55	0.0001	0.44	0.003	-0.17	0.3	-0.12	0.438	-0.16	0.3	-0.43	0.004	-0.09	0.6
FAT3	236029_at	M1_t	-5.5	2e-06	0.53	0.0002	0.42	0.005	-0.15	0.3	-0.14	0.3801	-0.19	0.2	-0.29	0.06	-0.18	0.2
ZMIZ1	212124_at	M1_t	-5.5	2e-06	0.46	0.002	0.29	0.05	0.22	0.2	0.01	0.9732	-0.37	0.01	-0.23	0.1	-0.41	0.006
SLIT1	213601_at	M1_t	-5.5	2e-06	0.45	0.002	0.46	0.002	-0.3	0.05	0.04	0.788	-0.1	0.5	-0.19	0.2	-0.37	0.01
LRRC6	206483_at	M1_t	-5.5	2e-06	0.44	0.003	0.29	0.05	0.05	0.7	-0.13	0.3989	0.06	0.7	-0.49	0.0007	-0.19	0.2
RUBCN	212733_at	M1_t	-5.5	2e-06	0.52	0.0003	0.41	0.005	-0.18	0.2	-0.07	0.6619	-0.26	0.09	-0.1	0.5	-0.34	0.02
TGFB2-OT1	228121_at	M1_t	-5.5	2e-06	0.54	0.0002	0.19	0.2	-0.27	0.07	-0.1	0.5004	-0.26	0.09	-0.16	0.3	0.1	0.5
RNF7	224439_x_at	M1_t	-5.5	2e-06	0.32	0.04	0.38	0.01	0.22	0.2	0.04	0.788	-0.25	0.1	-0.38	0.01	-0.37	0.01
ZNF141	235580_at	M1_t	-5.5	2e-06	0.55	0.0001	0.15	0.3	0.21	0.2	-0.26	0.0873	-0.22	0.1	-0.24	0.1	-0.17	0.3
B4GALT5	221484_at	M1_t	-5.5	2e-06	0.52	0.0003	0.31	0.04	-0.1	0.5	-0.02	0.9197	-0.16	0.3	-0.4	0.007	-0.14	0.4
PALMD	218736_s_at	M1_t	-5.5	2e-06	0.45	0.002	0.26	0.09	0.18	0.2	0.01	0.9464	0	1	-0.47	0.001	-0.4	0.007
POR	208928_at	M1_t	-5.5	2e-06	0.43	0.004	0.41	0.005	0.05	0.8	-0.1	0.5222	-0.14	0.4	-0.27	0.08	-0.4	0.008
GSTA4	202967_at	M1_t	-5.5	2e-06	0.48	0.0009	0.51	0.0005	-0.12	0.4	-0.3	0.05	-0.08	0.6	-0.21	0.2	-0.28	0.06
GPR85	234303_s_at	M1_t	-5.5	3e-06	0.55	0.0001	0.41	0.006	-0.21	0.2	-0.09	0.5444	-0.15	0.3	-0.23	0.1	-0.27	0.08
GARNL3	223604_at	M1_t	-5.5	3e-06	0.32	0.03	0.47	0.001	0.12	0.4	-0.08	0.5902	-0.08	0.6	-0.33	0.03	-0.45	0.002
CENPJ	223513_at	M1_t	-5.5	3e-06	0.43	0.004	0.39	0.009	0.05	0.7	-0.33	0.0268	-0.13	0.4	-0.03	0.8	-0.4	0.007
ADCY8	206811_at	M1_t	-5.5	3e-06	0.47	0.002	0.24	0.1	0.21	0.2	-0.05	0.7622	-0.46	0.002	-0.25	0.1	-0.18	0.2
IL13RA2	206172_at	M1_t	-5.5	3e-06	0.23	0.1	0.58	0	0.17	0.3	-0.1	0.5004	-0.13	0.4	-0.34	0.03	-0.46	0.002
RGS8	244675_at	M1_t	-5.5	3e-06	0.52	0.0003	0.29	0.05	0.14	0.3	-0.02	0.8931	-0.07	0.6	-0.36	0.02	-0.5	0.0006
SMIM15	224740_at	M1_t	-5.5	3e-06	0.4	0.008	0.4	0.007	-0.04	0.8	-0.06	0.7115	-0.21	0.2	-0.2	0.2	-0.32	0.04
TP53BP1	203050_at	M1_t	-5.5	3e-06	0.1	0.5	0.57	0.0001	0.22	0.2	0.14	0.3619	-0.28	0.06	-0.37	0.01	-0.45	0.002
PTPN12	202006_at	M1_t	-5.5	3e-06	0.45	0.002	0.27	0.07	-0.12	0.4	-0.25	0.1012	-0.18	0.2	-0.04	0.8	-0.14	0.4
ZNF84	228630_at	M1_t	-5.5	3e-06	0.31	0.04	0.41	0.005	-0.22	0.2	-0.14	0.3801	-0.17	0.3	0	1	-0.22	0.1
ZNF74	235997_at	M1_t	-5.5	3e-06	0.43	0.004	0.29	0.05	0.23	0.1	0.03	0.8666	-0.17	0.3	-0.41	0.006	-0.41	0.006
FZD8	227405_s_at	M1_t	-5.5	3e-06	0.48	0.0009	0.22	0.2	-0.04	0.8	-0.02	0.8931	-0.27	0.07	-0.23	0.1	-0.14	0.4
TP53I3	210609_s_at	M1_t	-5.5	3e-06	0.35	0.02	0.4	0.007	0.01	0.9	0.14	0.3619	-0.33	0.03	-0.4	0.008	-0.2	0.2
TEN1-CDK3	229468_at	M1_t	-5.5	3e-06	0.48	0.0009	0.26	0.08	-0.08	0.6	-0.11	0.4791	-0.27	0.07	-0.24	0.1	-0.04	0.8
ZFP90	235698_at	M1_t	-5.5	3e-06	0.55	0.0001	0.31	0.04	-0.23	0.1	-0.25	0.1088	-0.23	0.1	-0.03	0.9	-0.12	0.4
PALM2	1554640_at	M1_t	-5.5	3e-06	0.48	0.0009	0.4	0.007	-0.15	0.3	-0.2	0.1972	-0.17	0.3	-0.04	0.8	-0.34	0.02
PBDC1	223294_at	M1_t	-5.5	3e-06	0.45	0.002	0.45	0.002	-0.24	0.1	-0.06	0.6865	0.03	0.9	-0.21	0.2	-0.4	0.008
IP6K2	218192_at	M1_t	-5.5	3e-06	0.51	0.0004	0.35	0.02	-0.13	0.4	-0.3	0.046	-0.13	0.4	-0.09	0.6	-0.21	0.2
IGDCC3	232037_at	M1_t	-5.5	3e-06	0.45	0.002	0.33	0.03	-0.1	0.5	-0.1	0.5004	-0.25	0.1	-0.26	0.09	-0.08	0.6
CECR6	224393_s_at	M1_t	-5.5	3e-06	0.37	0.01	0.47	0.001	-0.02	0.9	0.1	0.5004	-0.2	0.2	-0.31	0.04	-0.44	0.003
SLC52A2	218151_x_at	M1_t	-5.5	3e-06	0.35	0.02	0.42	0.004	0.07	0.7	-0.01	0.9732	-0.25	0.1	-0.3	0.05	-0.32	0.04
IKZF4	226761_at	M1_t	-5.5	3e-06	0.51	0.0004	0.2	0.2	0.14	0.3	-0.06	0.6865	-0.21	0.2	-0.33	0.03	-0.25	0.1
ZNF700	223590_at	M1_t	-5.5	3e-06	0.37	0.01	0.43	0.004	-0.13	0.4	-0.15	0.3271	-0.11	0.5	-0.13	0.4	-0.29	0.06
DSC2	226817_at	M1_t	-5.5	3e-06	0.5	0.0006	0.32	0.04	-0.15	0.3	-0.19	0.2223	-0.34	0.03	-0.1	0.5	-0.05	0.7
NXPH2	1559355_at	M1_t	-5.5	3e-06	0.23	0.1	0.58	0	0.06	0.7	-0.14	0.3801	-0.14	0.4	-0.28	0.06	-0.37	0.01
OXSR1	202696_at	M1_t	-5.5	3e-06	0.47	0.002	0.27	0.07	-0.08	0.6	-0.13	0.4182	-0.18	0.2	-0.09	0.6	-0.27	0.08
RNF138	218738_s_at	M1_t	-5.5	3e-06	0.49	0.0007	0.28	0.07	0.04	0.8	-0.19	0.2223	-0.19	0.2	-0.05	0.8	-0.4	0.007
PPEF1	206547_s_at	M1_t	-5.5	3e-06	0.34	0.02	0.57	0.0001	-0.01	1	0.05	0.7622	-0.18	0.2	-0.34	0.02	-0.46	0.002
LRRN1	226884_at	M1_t	-5.5	3e-06	0.3	0.05	0.47	0.001	-0.1	0.5	0.14	0.3619	-0.09	0.5	-0.26	0.09	-0.47	0.001
ASPHD2	227014_at	M1_t	-5.5	3e-06	0.32	0.03	0.43	0.004	0.22	0.1	0.1	0.5222	-0.26	0.09	-0.33	0.03	-0.52	0.0003
CASP2	226032_at	M1_t	-5.5	3e-06	0.51	0.0004	0.25	0.1	-0.05	0.7	-0.06	0.6865	-0.14	0.4	0.01	1	-0.51	0.0004
PCDHB10	223854_at	M1_t	-5.5	3e-06	0.5	0.0006	0.31	0.04	0.09	0.6	-0.15	0.3271	-0.08	0.6	-0.23	0.1	-0.43	0.003
BACH1	204194_at	M1_t	-5.5	3e-06	0.39	0.01	0.37	0.01	0.16	0.3	-0.2	0.1972	-0.22	0.1	-0.17	0.3	-0.35	0.02
DLX6-AS1	230882_at	M1_t	-5.5	3e-06	0.48	0.0009	0.45	0.002	-0.03	0.8	-0.05	0.7367	-0.22	0.1	-0.24	0.1	-0.41	0.006
CDC7	204510_at	M1_t	-5.5	3e-06	0.43	0.004	0.51	0.0004	-0.11	0.5	-0.21	0.1634	-0.14	0.4	-0.23	0.1	-0.26	0.09
TBC1D10A	226133_s_at	M1_t	-5.5	3e-06	0.27	0.08	0.48	0.0009	0.19	0.2	-0.01	0.9732	-0.17	0.3	-0.44	0.003	-0.35	0.02
TXN	208864_s_at	M1_t	-5.5	3e-06	0.32	0.04	0.48	0.0009	0.05	0.7	0.05	0.7622	-0.05	0.8	-0.46	0.002	-0.4	0.007
TAOK3	220761_s_at	M1_t	-5.5	3e-06	0.4	0.007	0.29	0.05	0.16	0.3	-0.17	0.2789	-0.19	0.2	-0.02	0.9	-0.5	0.0005
GAS2L3	235709_at	M1_t	-5.4	3e-06	0.14	0.4	0.51	0.0005	0.29	0.06	0.01	0.9732	-0.27	0.07	-0.38	0.01	-0.35	0.02
ZNF468	214751_at	M1_t	-5.4	3e-06	0.36	0.02	0.41	0.006	-0.12	0.4	-0.09	0.5444	-0.09	0.5	-0.21	0.2	-0.26	0.09
ZNF471	230578_at	M1_t	-5.4	3e-06	0.52	0.0003	0.3	0.05	-0.16	0.3	-0.3	0.046	-0.17	0.3	-0.02	0.9	-0.16	0.3
PINLYP	213556_at	M1_t	-5.4	3e-06	0.41	0.006	0.33	0.03	0.03	0.9	-0.11	0.4791	-0.22	0.2	-0.25	0.1	-0.21	0.2
ZBTB18	212774_at	M1_t	-5.4	3e-06	0.54	0.0001	0.39	0.01	-0.08	0.6	0.11	0.4791	-0.27	0.07	-0.38	0.01	-0.3	0.05
ZNF285	236328_at	M1_t	-5.4	3e-06	0.47	0.001	0.36	0.02	-0.13	0.4	-0.07	0.6619	-0.24	0.1	-0.15	0.3	-0.25	0.1
TMEM108	223523_at	M1_t	-5.4	3e-06	0.5	0.0005	0.39	0.01	-0.33	0.03	0	0.9866	-0.17	0.3	-0.19	0.2	-0.19	0.2
SARM1	213257_at	M1_t	-5.4	3e-06	0.52	0.0003	0.31	0.04	-0.04	0.8	-0.16	0.2944	-0.1	0.5	-0.31	0.04	-0.2	0.2
KIAA0753	204711_at	M1_t	-5.4	3e-06	0.5	0.0005	0.41	0.006	-0.04	0.8	0.06	0.6865	-0.27	0.08	-0.33	0.03	-0.34	0.02
LRFN1	232486_at	M1_t	-5.4	3e-06	0.45	0.002	0.39	0.01	0.02	0.9	0.03	0.8402	-0.16	0.3	-0.4	0.008	-0.34	0.02
MYC	202431_s_at	M1_t	-5.4	3e-06	0.44	0.003	0.38	0.01	0.13	0.4	-0.3	0.05	-0.28	0.07	-0.29	0.06	-0.11	0.5
RAPH1	225188_at	M1_t	-5.4	3e-06	0.53	0.0002	0.38	0.01	-0.18	0.2	-0.02	0.8931	-0.17	0.3	-0.25	0.1	-0.28	0.07
PLGRKT	218992_at	M1_t	-5.4	3e-06	0.45	0.002	0.39	0.01	-0.09	0.6	-0.02	0.8931	-0.22	0.1	-0.07	0.6	-0.45	0.002
NFIB	209290_s_at	M1_t	-5.4	3e-06	0.4	0.007	0.37	0.01	0.03	0.8	0.09	0.5671	-0.26	0.09	-0.28	0.07	-0.38	0.01
RAP1GAP2	213280_at	M1_t	-5.4	3e-06	0.24	0.1	0.56	0.0001	0.2	0.2	-0.03	0.8666	-0.06	0.7	-0.45	0.002	-0.5	0.0005
LINC00703	1558660_at	M1_t	-5.4	3e-06	0.3	0.05	0.52	0.0003	-0.04	0.8	-0.03	0.8666	-0.28	0.07	-0.31	0.04	-0.2	0.2
PCDHGC5	211066_x_at	M1_t	-5.4	3e-06	0.49	0.0008	0.34	0.02	0.02	0.9	0.06	0.6865	-0.41	0.006	-0.32	0.03	-0.2	0.2
IGFBP4	201508_at	M1_t	-5.4	3e-06	0.53	0.0002	0.31	0.04	-0.17	0.3	-0.1	0.5004	-0.26	0.09	-0.24	0.1	-0.06	0.7
KMT2C	222413_s_at	M1_t	-5.4	3e-06	0.53	0.0002	0.2	0.2	0.07	0.6	0	1	-0.09	0.5	-0.32	0.04	-0.37	0.01
BRWD3	1553252_a_at	M1_t	-5.4	3e-06	0.5	0.0006	0.25	0.1	0.14	0.3	-0.11	0.4583	-0.13	0.4	-0.17	0.3	-0.48	0.001
CACNA1G	210380_s_at	M1_t	-5.4	3e-06	0.48	0.0009	0.39	0.008	0.13	0.4	0.04	0.788	-0.16	0.3	-0.36	0.02	-0.54	0.0001
EBPL	223306_at	M1_t	-5.4	3e-06	0.53	0.0002	0.29	0.06	-0.05	0.7	-0.38	0.0108	-0.3	0.05	-0.07	0.7	-0.03	0.9
NECTIN2	203149_at	M1_t	-5.4	3e-06	0.49	0.0008	0.26	0.09	0.01	0.9	0.1	0.5004	-0.25	0.1	-0.36	0.02	-0.25	0.1
FMN2	223618_at	M1_t	-5.4	3e-06	0.45	0.002	0.48	0.0009	-0.12	0.4	-0.15	0.3271	-0.1	0.5	-0.42	0.005	-0.13	0.4
DPM2	209391_at	M1_t	-5.4	3e-06	0.4	0.007	0.52	0.0003	0.02	0.9	-0.06	0.7115	-0.24	0.1	-0.38	0.01	-0.3	0.05
TRPC4	224220_x_at	M1_t	-5.4	3e-06	0.37	0.01	0.31	0.04	0.13	0.4	0.04	0.814	-0.27	0.07	-0.45	0.002	-0.14	0.4
SOX6	228214_at	M1_t	-5.4	4e-06	0.43	0.004	0.43	0.003	0.04	0.8	0.01	0.9464	-0.27	0.08	-0.34	0.03	-0.32	0.03
ZCCHC8	218478_s_at	M1_t	-5.4	4e-06	0.43	0.004	0.29	0.06	0.17	0.3	-0.41	0.0061	-0.12	0.4	-0.18	0.2	-0.19	0.2
HCN3	228741_s_at	M1_t	-5.4	4e-06	0.53	0.0002	0.3	0.05	-0.01	0.9	-0.15	0.3442	0.06	0.7	-0.43	0.003	-0.26	0.09
SNORA26	224870_at	M1_t	-5.4	4e-06	0.47	0.001	0.27	0.08	0.14	0.4	-0.06	0.6865	-0.38	0.01	-0.45	0.002	0.01	1
SNORD33	211942_x_at	M1_t	-5.4	4e-06	0.45	0.002	0.31	0.04	0.15	0.3	-0.2	0.1972	-0.12	0.4	-0.37	0.01	-0.21	0.2
VANGL1	229997_at	M1_t	-5.4	4e-06	0.45	0.002	0.39	0.008	0.04	0.8	0.09	0.5671	-0.32	0.03	-0.34	0.02	-0.32	0.03
BPTF	232909_s_at	M1_t	-5.4	4e-06	0.5	0.0005	0.32	0.03	-0.19	0.2	-0.25	0.1012	-0.17	0.3	0.03	0.9	-0.25	0.1
BCHE	205433_at	M1_t	-5.4	4e-06	0.44	0.003	0.26	0.08	0.16	0.3	-0.15	0.3271	-0.08	0.6	-0.12	0.4	-0.52	0.0003
MASP1	213749_at	M1_t	-5.4	4e-06	0.44	0.003	0.39	0.008	0.04	0.8	-0.23	0.134	-0.33	0.03	-0.38	0.01	0.04	0.8
STRIP1	225226_at	M1_t	-5.4	4e-06	0.43	0.004	0.49	0.0008	-0.06	0.7	-0.19	0.2095	-0.08	0.6	-0.27	0.08	-0.33	0.03
RFWD2	234950_s_at	M1_t	-5.4	4e-06	0.44	0.003	0.46	0.002	-0.01	0.9	0.06	0.6865	-0.18	0.2	-0.34	0.02	-0.44	0.003
TTYH3	224674_at	M1_t	-5.4	4e-06	0.39	0.01	0.47	0.001	0.03	0.9	0.15	0.3271	-0.22	0.1	-0.39	0.009	-0.45	0.002
CHST9	223737_x_at	M1_t	-5.4	4e-06	0.47	0.002	0.36	0.02	-0.09	0.6	-0.29	0.0544	-0.09	0.6	-0.06	0.7	-0.31	0.04
TSEN34	218132_s_at	M1_t	-5.4	4e-06	0.48	0.001	0.31	0.04	0.1	0.5	-0.07	0.6619	-0.27	0.08	-0.3	0.05	-0.27	0.08
ZC2HC1A	205308_at	M1_t	-5.4	4e-06	0.55	0.0001	0.32	0.03	-0.2	0.2	-0.28	0.0693	-0.18	0.2	-0.27	0.08	0.06	0.7
NCOR1	200854_at	M1_t	-5.4	4e-06	0.35	0.02	0.43	0.003	0.11	0.5	-0.16	0.2944	-0.08	0.6	-0.46	0.002	-0.2	0.2
ZNF8	227508_at	M1_t	-5.4	4e-06	0.54	0.0001	0.21	0.2	0.05	0.7	-0.18	0.2356	-0.1	0.5	-0.29	0.06	-0.21	0.2
N4BP3	214775_at	M1_t	-5.4	4e-06	0.32	0.03	0.43	0.003	0.08	0.6	-0.1	0.5004	-0.16	0.3	-0.29	0.06	-0.31	0.04
MMP2	201069_at	M1_t	-5.4	4e-06	0.31	0.04	0.42	0.004	0.12	0.4	0.01	0.9464	-0.17	0.3	-0.42	0.004	-0.3	0.05
ME2	209397_at	M1_t	-5.4	4e-06	0.23	0.1	0.55	0.0001	-0.02	0.9	0	1	-0.28	0.07	-0.28	0.06	-0.26	0.09
NCBP2	201517_at	M1_t	-5.4	4e-06	0.48	0.0009	0.39	0.009	-0.1	0.5	-0.07	0.6619	-0.19	0.2	-0.34	0.02	-0.16	0.3
NBPF3	212854_x_at	M1_t	-5.4	4e-06	0.47	0.001	0.3	0.05	-0.16	0.3	-0.12	0.438	-0.1	0.5	-0.02	0.9	-0.36	0.02
ALKBH2	225625_at	M1_t	-5.3	4e-06	0.39	0.009	0.4	0.007	0.14	0.3	-0.11	0.4791	-0.31	0.04	-0.28	0.06	-0.28	0.07
ANKRD13B	227720_at	M1_t	-5.3	4e-06	0.55	0.0001	0.21	0.2	0	1	0.05	0.7622	-0.16	0.3	-0.3	0.05	-0.33	0.03
FCHSD2	203620_s_at	M1_t	-5.3	4e-06	0.55	0.0001	0.2	0.2	-0.02	0.9	-0.2	0.1972	-0.2	0.2	0	1	-0.33	0.03
FSD1L	242586_at	M1_t	-5.3	4e-06	0.54	0.0002	0.44	0.003	-0.39	0.008	-0.11	0.4583	-0.09	0.5	-0.12	0.4	-0.24	0.1
RUFY3	213939_s_at	M1_t	-5.3	4e-06	0.53	0.0002	0.35	0.02	-0.12	0.4	-0.39	0.0087	-0.18	0.2	-0.16	0.3	-0.02	0.9
MESP1	224476_s_at	M1_t	-5.3	4e-06	0.49	0.0007	0.48	0.0009	0.01	1	-0.12	0.428	-0.1	0.5	-0.42	0.005	-0.34	0.02
NOL4	206045_s_at	M1_t	-5.3	4e-06	0.48	0.001	0.53	0.0002	-0.05	0.7	0.02	0.8931	-0.22	0.2	-0.29	0.06	-0.49	0.0007
ZNF320	241704_x_at	M1_t	-5.3	4e-06	0.45	0.002	0.34	0.02	-0.02	0.9	-0.23	0.1252	-0.03	0.8	-0.2	0.2	-0.3	0.05
RAP1GDS1	209444_at	M1_t	-5.3	4e-06	0.34	0.03	0.44	0.003	0.03	0.8	-0.05	0.7622	0	1	-0.38	0.01	-0.38	0.01
DLG3	212727_at	M1_t	-5.3	4e-06	0.51	0.0004	0.45	0.002	-0.07	0.7	-0.03	0.8402	-0.15	0.3	-0.28	0.06	-0.43	0.003
RPS9	217747_s_at	M1_t	-5.3	4e-06	0.47	0.002	0.32	0.03	0.15	0.3	-0.37	0.0148	-0.15	0.3	-0.2	0.2	-0.23	0.1
C3orf70	242447_at	M1_t	-5.3	4e-06	0.48	0.0009	0.32	0.03	-0.06	0.7	0.14	0.3619	-0.22	0.1	-0.38	0.01	-0.28	0.07
IFNGR2	201642_at	M1_t	-5.3	4e-06	0.23	0.1	0.49	0.0008	0.28	0.06	0.01	0.9732	-0.37	0.01	-0.38	0.01	-0.32	0.04
EXO5	222902_s_at	M1_t	-5.3	4e-06	0.45	0.002	0.4	0.007	-0.03	0.9	-0.14	0.3801	-0.17	0.3	-0.22	0.2	-0.31	0.04
TM6SF1	219892_at	M1_t	-5.3	4e-06	0.34	0.03	0.57	0.0001	-0.15	0.3	-0.2	0.1854	-0.01	0.9	-0.29	0.06	-0.27	0.08
ZSCAN2	231188_at	M1_t	-5.3	5e-06	0.42	0.005	0.37	0.01	0.14	0.4	-0.35	0.0182	-0.06	0.7	-0.27	0.07	-0.25	0.1
ARL5B	226345_at	M1_t	-5.3	5e-06	0.47	0.001	0.28	0.06	0.1	0.5	-0.15	0.3271	-0.29	0.06	-0.36	0.02	-0.05	0.7
CACNA2D1	227623_at	M1_t	-5.3	5e-06	0.45	0.002	0.5	0.0006	-0.03	0.8	-0.05	0.7622	-0.18	0.2	-0.28	0.06	-0.43	0.004
FIBIN	226769_at	M1_t	-5.3	5e-06	0.38	0.01	0.39	0.008	-0.04	0.8	0.03	0.8402	-0.32	0.03	-0.25	0.1	-0.22	0.2
RBM6	201967_at	M1_t	-5.3	5e-06	0.37	0.01	0.48	0.0009	-0.02	0.9	-0.2	0.2033	-0.03	0.9	-0.25	0.1	-0.38	0.01
CREB3L1	213059_at	M1_t	-5.3	5e-06	0.34	0.02	0.32	0.03	0.12	0.4	0.21	0.1742	-0.21	0.2	-0.37	0.01	-0.43	0.004
ARMC8	203486_s_at	M1_t	-5.3	5e-06	0.43	0.004	0.3	0.05	0.07	0.7	-0.03	0.8666	-0.22	0.1	-0.11	0.5	-0.45	0.002
KL	205978_at	M1_t	-5.3	5e-06	0.32	0.03	0.48	0.0009	0.05	0.7	-0.12	0.438	-0.08	0.6	-0.31	0.04	-0.37	0.01
TMEM174	240114_s_at	M1_t	-5.3	5e-06	0.32	0.03	0.41	0.005	0.08	0.6	0.04	0.788	-0.39	0.009	-0.18	0.2	-0.33	0.03
SLC35F4	240799_at	M1_t	-5.3	5e-06	0.32	0.04	0.48	0.001	-0.09	0.6	-0.08	0.6137	-0.32	0.04	-0.2	0.2	-0.15	0.3
RPL18	200022_at	M1_t	-5.3	5e-06	0.4	0.008	0.35	0.02	0	1	-0.18	0.2356	-0.16	0.3	-0.31	0.04	-0.1	0.5
AASDHPPT	202169_s_at	M1_t	-5.3	5e-06	0.48	0.0009	0.45	0.002	-0.06	0.7	-0.15	0.3271	-0.07	0.6	-0.32	0.03	-0.33	0.03
H1FX	204805_s_at	M1_t	-5.3	5e-06	0.5	0.0005	0.36	0.02	0.02	0.9	-0.26	0.0941	-0.16	0.3	-0.27	0.08	-0.2	0.2
INHBA	227140_at	M1_t	-5.3	5e-06	0.52	0.0003	0.3	0.05	0.03	0.8	0.09	0.5444	-0.11	0.5	-0.47	0.001	-0.34	0.02
LCOR	228454_at	M1_t	-5.3	5e-06	0.42	0.005	0.33	0.03	-0.18	0.2	-0.28	0.064	-0.1	0.5	0.03	0.8	-0.22	0.1
RASL11B	219142_at	M1_t	-5.3	5e-06	0.22	0.2	0.39	0.01	0.38	0.01	-0.07	0.6619	-0.26	0.09	-0.22	0.1	-0.5	0.0006
CPLX3	222927_s_at	M1_t	-5.3	5e-06	0.11	0.5	0.45	0.002	0.34	0.02	0.01	0.9464	-0.17	0.3	-0.3	0.05	-0.51	0.0005
MIOS	211724_x_at	M1_t	-5.3	5e-06	0.33	0.03	0.49	0.0008	0.15	0.3	-0.14	0.3801	-0.29	0.06	-0.33	0.03	-0.27	0.08
NT5C3B	225044_at	M1_t	-5.3	5e-06	0.47	0.002	0.44	0.003	-0.04	0.8	-0.09	0.5444	-0.09	0.5	-0.35	0.02	-0.32	0.03
FGD3	227811_at	M1_t	-5.3	5e-06	0.54	0.0002	0.19	0.2	0.09	0.6	-0.1	0.5004	-0.38	0.01	-0.15	0.3	-0.19	0.2
BIRC6	233093_s_at	M1_t	-5.3	5e-06	0.41	0.006	0.35	0.02	-0.27	0.08	-0.06	0.7115	-0.12	0.4	0.01	0.9	-0.33	0.03
CEP68	212675_s_at	M1_t	-5.3	5e-06	0.41	0.005	0.34	0.02	0.09	0.6	0.16	0.2944	-0.14	0.4	-0.35	0.02	-0.52	0.0003
ZNF30	232014_at	M1_t	-5.3	5e-06	0.49	0.0007	0.37	0.01	-0.09	0.6	-0.26	0.0941	-0.26	0.09	-0.03	0.8	-0.25	0.1
ZC3H12C	231899_at	M1_t	-5.3	5e-06	0.48	0.001	0.27	0.07	-0.32	0.04	-0.2	0.1854	-0.28	0.06	0.05	0.8	0.01	1
NSD3	225318_at	M1_t	-5.3	5e-06	0.49	0.0007	0.16	0.3	-0.02	0.9	-0.2	0.1854	-0.26	0.09	-0.03	0.8	-0.14	0.4
TSHZ3	223393_s_at	M1_t	-5.3	5e-06	0.45	0.002	0.32	0.04	0.1	0.5	-0.1	0.5222	-0.18	0.2	-0.21	0.2	-0.39	0.01
LINC00943	231440_at	M1_t	-5.3	5e-06	0.47	0.002	0.18	0.2	0.06	0.7	0.18	0.2356	-0.04	0.8	-0.38	0.01	-0.43	0.003
ACTG1	221607_x_at	M1_t	-5.3	6e-06	0.5	0.0005	0.46	0.002	-0.35	0.02	-0.15	0.3442	-0.18	0.2	-0.1	0.5	-0.19	0.2
ZNF432	219848_s_at	M1_t	-5.3	6e-06	0.52	0.0003	0.34	0.02	-0.14	0.4	-0.16	0.2866	-0.14	0.4	-0.24	0.1	-0.17	0.3
PROKR2	234450_at	M1_t	-5.3	6e-06	0.43	0.004	0.38	0.01	0.04	0.8	-0.27	0.0779	-0.26	0.09	-0.07	0.6	-0.28	0.07
ADGRL3	209867_s_at	M1_t	-5.3	6e-06	0.52	0.0003	0.32	0.03	-0.18	0.2	-0.04	0.788	-0.09	0.5	-0.2	0.2	-0.31	0.04
SLC10A4	239913_at	M1_t	-5.3	6e-06	0.47	0.002	0.42	0.005	-0.07	0.6	0.03	0.8666	-0.14	0.4	-0.27	0.07	-0.43	0.003
CCDC184	229626_at	M1_t	-5.3	6e-06	0.53	0.0002	0.39	0.008	-0.18	0.2	0.02	0.9197	-0.21	0.2	-0.23	0.1	-0.31	0.04
ISOC1	218170_at	M1_t	-5.2	6e-06	0.48	0.001	0.37	0.01	-0.15	0.3	-0.14	0.3801	-0.13	0.4	-0.06	0.7	-0.38	0.01
SNRPB2	202505_at	M1_t	-5.2	6e-06	0.21	0.2	0.5	0.0006	0.06	0.7	0.13	0.3989	-0.05	0.7	-0.31	0.04	-0.57	0
CCT3	200910_at	M1_t	-5.2	6e-06	0.45	0.002	0.22	0.2	-0.01	0.9	-0.26	0.0941	-0.12	0.5	-0.19	0.2	-0.09	0.6
GRB14	206204_at	M1_t	-5.2	6e-06	0.49	0.0008	0.35	0.02	-0.34	0.02	-0.3	0.046	-0.03	0.9	-0.13	0.4	-0.01	1
RPL23AP32	207283_at	M1_t	-5.2	6e-06	0.52	0.0003	0.23	0.1	-0.09	0.6	-0.1	0.5004	0.01	1	-0.3	0.05	-0.22	0.1
ZNF292	212368_at	M1_t	-5.2	6e-06	0.54	0.0001	0.12	0.5	-0.15	0.3	-0.14	0.3801	-0.15	0.3	-0.07	0.7	-0.13	0.4
PCDHGA10	211875_x_at	M1_t	-5.2	6e-06	0.43	0.004	0.32	0.03	0.19	0.2	-0.35	0.0182	-0.27	0.07	-0.27	0.08	-0.07	0.7
ZNF793	244180_at	M1_t	-5.2	6e-06	0.41	0.005	0.41	0.005	-0.11	0.5	0.11	0.4583	-0.31	0.04	-0.18	0.2	-0.37	0.01
KCTD7	213474_at	M1_t	-5.2	6e-06	0.55	0.0001	0.26	0.09	-0.31	0.04	-0.06	0.6865	-0.32	0.03	0	1	-0.11	0.5
ADGRB1	206083_at	M1_t	-5.2	6e-06	0.41	0.006	0.37	0.01	-0.05	0.7	0.05	0.7622	-0.19	0.2	-0.42	0.004	-0.16	0.3
NR2C2AP	226839_at	M1_t	-5.2	6e-06	0.3	0.05	0.43	0.003	0.13	0.4	-0.05	0.7622	-0.44	0.003	-0.17	0.3	-0.27	0.08
TNRC6C	222820_at	M1_t	-5.2	6e-06	0.52	0.0003	0.27	0.07	-0.2	0.2	-0.08	0.6137	-0.17	0.3	0	1	-0.34	0.02
NR2C2	225477_s_at	M1_t	-5.2	6e-06	0.46	0.002	0.39	0.008	0	1	-0.11	0.4791	-0.25	0.1	-0.19	0.2	-0.32	0.03
ATP11C	226785_at	M1_t	-5.2	6e-06	0.52	0.0003	0.24	0.1	0.08	0.6	-0.32	0.0323	-0.18	0.2	0.03	0.8	-0.38	0.01
ARSB	232197_x_at	M1_t	-5.2	6e-06	0.5	0.0005	0.25	0.1	-0.13	0.4	0.02	0.9064	-0.08	0.6	-0.03	0.9	-0.52	0.0003
NRG2	242303_at	M1_t	-5.2	6e-06	0.47	0.001	0.28	0.06	-0.03	0.9	-0.14	0.3709	-0.13	0.4	-0.28	0.06	-0.17	0.3
PTPN2	213136_at	M1_t	-5.2	7e-06	0.5	0.0005	0.18	0.3	0.12	0.4	-0.25	0.1012	-0.16	0.3	-0.07	0.6	-0.32	0.03
NT5DC3	218786_at	M1_t	-5.2	7e-06	0.53	0.0002	0.35	0.02	-0.2	0.2	-0.23	0.134	-0.13	0.4	-0.09	0.6	-0.22	0.1
FSTL1	208782_at	M1_t	-5.2	7e-06	0.45	0.002	0.37	0.01	0.03	0.9	-0.18	0.2356	-0.27	0.07	-0.33	0.03	-0.08	0.6
PGAP3	55616_at	M1_t	-5.2	7e-06	0.5	0.0006	0.36	0.02	-0.06	0.7	-0.17	0.2639	-0.04	0.8	-0.42	0.005	-0.14	0.4
ZNF428	215429_s_at	M1_t	-5.2	7e-06	0.45	0.002	0.35	0.02	0.01	0.9	0.03	0.8666	-0.25	0.1	-0.36	0.02	-0.24	0.1
KCNJ6	210454_s_at	M1_t	-5.2	7e-06	0.42	0.005	0.46	0.002	0.19	0.2	0.02	0.8931	-0.21	0.2	-0.48	0.0009	-0.43	0.004
DYRK3	210151_s_at	M1_t	-5.2	7e-06	0.24	0.1	0.38	0.01	0.23	0.1	0.09	0.5444	-0.22	0.2	-0.39	0.008	-0.36	0.02
FRAS1	226145_s_at	M1_t	-5.2	7e-06	0.2	0.2	0.52	0.0003	0.18	0.2	-0.04	0.788	-0.11	0.5	-0.32	0.04	-0.47	0.001
LRRTM2	206408_at	M1_t	-5.2	7e-06	0.37	0.01	0.34	0.02	0.13	0.4	-0.11	0.4583	-0.27	0.08	-0.2	0.2	-0.29	0.06
GSG1	221252_s_at	M1_t	-5.2	7e-06	0.25	0.1	0.56	0.0001	0.09	0.6	0.1	0.5004	-0.26	0.09	-0.33	0.03	-0.47	0.001
AGPAT5	218096_at	M1_t	-5.2	7e-06	0.52	0.0003	0.19	0.2	-0.17	0.3	0.02	0.9197	-0.14	0.4	-0.22	0.2	-0.16	0.3
TSTD1	226482_s_at	M1_t	-5.2	7e-06	0.31	0.04	0.54	0.0002	-0.05	0.7	-0.07	0.6619	-0.04	0.8	-0.42	0.005	-0.29	0.05
PUS7L	221025_x_at	M1_t	-5.2	7e-06	0.32	0.04	0.46	0.002	0.1	0.5	-0.08	0.5902	-0.08	0.6	-0.43	0.004	-0.31	0.04
ZNF271P	211009_s_at	M1_t	-5.2	7e-06	0.35	0.02	0.32	0.03	0.11	0.5	-0.01	0.9732	-0.19	0.2	-0.34	0.03	-0.26	0.09
STX3	209238_at	M1_t	-5.2	7e-06	0.47	0.002	0.5	0.0005	-0.13	0.4	-0.04	0.814	-0.16	0.3	-0.36	0.02	-0.29	0.06
USP43	237439_at	M1_t	-5.2	7e-06	0.54	0.0002	0.15	0.3	-0.03	0.8	-0.05	0.7622	-0.06	0.7	-0.22	0.2	-0.3	0.05
TFDP1	212330_at	M1_t	-5.2	7e-06	0.36	0.02	0.53	0.0002	-0.06	0.7	-0.05	0.7622	-0.31	0.04	-0.2	0.2	-0.32	0.03
PGM2	225367_at	M1_t	-5.2	7e-06	0.21	0.2	0.45	0.002	0.22	0.1	0.01	0.9732	-0.23	0.1	-0.19	0.2	-0.51	0.0004
CPNE8	228365_at	M1_t	-5.2	7e-06	0.48	0.0009	0.4	0.007	-0.09	0.6	0.04	0.814	-0.26	0.09	-0.29	0.06	-0.3	0.05
CSMD1	231223_at	M1_t	-5.2	7e-06	0.47	0.001	0.4	0.007	-0.13	0.4	-0.03	0.8666	-0.16	0.3	-0.29	0.06	-0.27	0.08
NPY5R	207400_at	M1_t	-5.2	7e-06	0.48	0.0009	0.36	0.02	-0.05	0.8	-0.02	0.9197	-0.21	0.2	-0.23	0.1	-0.34	0.02
RASGRP2	208206_s_at	M1_t	-5.2	7e-06	0.55	0.0001	0.32	0.04	-0.19	0.2	-0.16	0.2944	-0.16	0.3	-0.28	0.06	-0.05	0.8
APC2	205320_at	M1_t	-5.2	7e-06	0.54	0.0002	0.35	0.02	-0.28	0.07	0.07	0.6619	-0.25	0.1	-0.17	0.3	-0.26	0.09
SLC27A3	202809_s_at	M1_t	-5.2	7e-06	0.55	0.0001	0.22	0.1	-0.38	0.01	-0.07	0.6619	-0.07	0.6	0.03	0.8	-0.26	0.09
FCHO2	228220_at	M1_t	-5.2	8e-06	0.51	0.0004	0.22	0.2	0.1	0.5	-0.34	0.0244	-0.27	0.07	-0.16	0.3	-0.05	0.7
ATP13A3	212297_at	M1_t	-5.2	8e-06	0.41	0.006	0.44	0.003	-0.01	0.9	0	1	-0.31	0.04	-0.2	0.2	-0.35	0.02
CC2D2A	234936_s_at	M1_t	-5.2	8e-06	0.47	0.001	0.39	0.008	-0.27	0.08	-0.09	0.5671	-0.3	0.05	-0.13	0.4	-0.09	0.5
NR2F1-AS1	229014_at	M1_t	-5.2	8e-06	0.43	0.004	0.52	0.0003	-0.05	0.8	0.06	0.7115	-0.21	0.2	-0.46	0.002	-0.31	0.04
RELN	205923_at	M1_t	-5.2	8e-06	0.51	0.0004	0.42	0.004	-0.03	0.8	0.06	0.6865	-0.27	0.08	-0.32	0.04	-0.39	0.009
TXNDC16	226747_at	M1_t	-5.2	8e-06	0.36	0.02	0.35	0.02	0.13	0.4	-0.08	0.6137	-0.17	0.3	-0.22	0.1	-0.4	0.008
USP3	221654_s_at	M1_t	-5.2	8e-06	0.39	0.009	0.35	0.02	0.01	1	-0.18	0.2356	-0.38	0.01	0.03	0.9	-0.26	0.09
GDPD5	213343_s_at	M1_t	-5.2	8e-06	0.16	0.3	0.52	0.0003	0.18	0.2	-0.06	0.6865	-0.11	0.5	-0.23	0.1	-0.52	0.0003
CCNG2	202769_at	M1_t	-5.1	8e-06	0.48	0.0009	0.17	0.3	0.28	0.07	-0.01	0.9732	-0.13	0.4	-0.39	0.009	-0.4	0.008
ARFGAP3	202211_at	M1_t	-5.1	8e-06	0.29	0.06	0.55	0.0001	0.02	0.9	-0.33	0.0268	-0.22	0.2	-0.05	0.8	-0.32	0.03
JAM2	229127_at	M1_t	-5.1	8e-06	0.35	0.02	0.41	0.005	0.1	0.5	0.15	0.3271	-0.13	0.4	-0.42	0.004	-0.47	0.001
DHRS13	226121_at	M1_t	-5.1	8e-06	0.5	0.0005	0.23	0.1	0.16	0.3	-0.01	0.9732	-0.26	0.09	-0.45	0.002	-0.17	0.3
WRNIP1	222489_s_at	M1_t	-5.1	8e-06	0.34	0.02	0.57	0.0001	-0.02	0.9	-0.26	0.0941	-0.08	0.6	-0.27	0.07	-0.31	0.04
KCNK2	210261_at	M1_t	-5.1	8e-06	0.2	0.2	0.52	0.0003	0.13	0.4	-0.06	0.6865	-0.13	0.4	-0.22	0.2	-0.49	0.0008
SNHG16	224603_at	M1_t	-5.1	8e-06	0.4	0.007	0.39	0.009	0.09	0.6	-0.03	0.8666	-0.27	0.07	-0.31	0.04	-0.29	0.05
RNF217	226885_at	M1_t	-5.1	8e-06	0.48	0.0009	0.21	0.2	-0.18	0.2	-0.26	0.0941	-0.25	0.1	0.28	0.07	-0.29	0.05
C11orf80	204922_at	M1_t	-5.1	8e-06	0.41	0.006	0.45	0.002	-0.07	0.7	-0.23	0.1295	-0.18	0.2	-0.21	0.2	-0.19	0.2
PHLDB2	225688_s_at	M1_t	-5.1	8e-06	0.26	0.09	0.57	0.0001	-0.04	0.8	-0.1	0.5222	-0.05	0.7	-0.47	0.001	-0.19	0.2
PLCXD2	235230_at	M1_t	-5.1	8e-06	0.54	0.0002	0.38	0.01	-0.22	0.2	-0.36	0.0164	-0.15	0.3	-0.2	0.2	0.02	0.9
NUP35	225470_at	M1_t	-5.1	8e-06	0.36	0.02	0.39	0.01	-0.09	0.6	-0.16	0.3105	0.05	0.8	-0.21	0.2	-0.33	0.03
IFT20	210312_s_at	M1_t	-5.1	9e-06	0.49	0.0007	0.26	0.09	-0.01	0.9	-0.19	0.2223	-0.17	0.3	-0.29	0.06	-0.08	0.6
CNR1	213436_at	M1_t	-5.1	9e-06	0.5	0.0005	0.35	0.02	0.08	0.6	0.08	0.5902	-0.28	0.06	-0.28	0.06	-0.46	0.002
TMEM200A	234994_at	M1_t	-5.1	9e-06	0.34	0.02	0.56	0.0001	-0.08	0.6	-0.03	0.8402	-0.13	0.4	-0.31	0.04	-0.39	0.01
PTK7	207011_s_at	M1_t	-5.1	9e-06	0.4	0.008	0.45	0.002	0.16	0.3	-0.17	0.2639	-0.16	0.3	-0.26	0.09	-0.45	0.002
TTK	204822_at	M1_t	-5.1	9e-06	0.48	0.001	0.15	0.3	0.12	0.4	-0.29	0.0591	-0.13	0.4	-0.01	0.9	-0.32	0.04
DHX57	213420_at	M1_t	-5.1	9e-06	0.49	0.0007	0.43	0.004	-0.11	0.5	-0.14	0.3801	-0.15	0.3	-0.29	0.06	-0.23	0.1
CCNT2	213743_at	M1_t	-5.1	9e-06	0.45	0.002	0.38	0.01	-0.11	0.5	-0.2	0.1854	-0.22	0.2	-0.01	0.9	-0.31	0.04
CCSAP	225904_at	M1_t	-5.1	9e-06	0.18	0.2	0.5	0.0006	0.29	0.06	0.07	0.6619	-0.27	0.08	-0.29	0.06	-0.54	0.0001
ANKRD13C	223418_x_at	M1_t	-5.1	9e-06	0.45	0.002	0.44	0.003	-0.14	0.3	-0.08	0.6137	-0.13	0.4	-0.06	0.7	-0.5	0.0006
CELF2	202157_s_at	M1_t	-5.1	9e-06	0.46	0.002	0.52	0.0003	0	1	0.03	0.8666	-0.25	0.1	-0.35	0.02	-0.43	0.003
RHNO1	225837_at	M1_t	-5.1	9e-06	0.52	0.0003	0.31	0.04	-0.28	0.07	-0.07	0.6497	-0.17	0.3	-0.07	0.6	-0.23	0.1
GAPDHP62	238807_at	M1_t	-5.1	9e-06	0.36	0.02	0.42	0.004	-0.05	0.7	-0.07	0.6619	-0.17	0.3	-0.43	0.003	-0.06	0.7
PKNOX1	221883_at	M1_t	-5.1	9e-06	0.47	0.001	0.38	0.01	-0.16	0.3	-0.05	0.7367	-0.25	0.1	-0.31	0.04	-0.08	0.6
C9orf142	226070_at	M1_t	-5.1	1e-05	0.4	0.008	0.4	0.007	0.07	0.7	-0.04	0.814	-0.13	0.4	-0.35	0.02	-0.36	0.02
NATD1	226657_at	M1_t	-5.1	1e-05	0.41	0.006	0.17	0.3	0.3	0.05	-0.04	0.814	-0.13	0.4	-0.39	0.008	-0.31	0.04
EIF3L	217719_at	M1_t	-5.1	1e-05	0.52	0.0003	0.31	0.04	0.11	0.5	-0.5	0.0006	-0.2	0.2	-0.28	0.06	0.04	0.8
UGGT1	231968_at	M1_t	-5.1	1e-05	0.34	0.03	0.44	0.003	0	1	-0.07	0.6619	-0.19	0.2	-0.31	0.04	-0.23	0.1
CASC15	229280_s_at	M1_t	-5.1	1e-05	0.45	0.002	0.26	0.08	0.12	0.4	0.17	0.2789	-0.09	0.5	-0.39	0.009	-0.52	0.0003
CEP164	1558953_s_at	M1_t	-5.1	1e-05	0.53	0.0002	0.33	0.03	0	1	-0.42	0.0043	-0.08	0.6	-0.26	0.09	-0.1	0.5
MVB12A	227864_s_at	M1_t	-5.1	1e-05	0.44	0.003	0.33	0.03	0.09	0.6	-0.15	0.3271	-0.21	0.2	-0.28	0.07	-0.24	0.1
MARK3	202568_s_at	M1_t	-5.1	1e-05	0.45	0.002	0.25	0.1	-0.14	0.3	-0.07	0.6619	-0.04	0.8	-0.04	0.8	-0.39	0.01
TOP1	208901_s_at	M1_t	-5.1	1e-05	0.49	0.0007	0.21	0.2	-0.01	0.9	-0.18	0.2495	-0.3	0.05	-0.29	0.06	0.08	0.6
LRRC40	218577_at	M1_t	-5.1	1e-05	0.5	0.0005	0.38	0.01	-0.14	0.3	0.04	0.814	-0.06	0.7	-0.25	0.1	-0.45	0.002
EFL1	218973_at	M1_t	-5.1	1e-05	0.44	0.003	0.24	0.1	-0.09	0.6	-0.03	0.8666	-0.17	0.3	-0.08	0.6	-0.32	0.04
ZFP30	207090_x_at	M1_t	-5.1	1e-05	0.49	0.0007	0.35	0.02	-0.19	0.2	-0.1	0.5004	0.02	0.9	-0.23	0.1	-0.31	0.04
MED1	203497_at	M1_t	-5.1	1e-05	0.52	0.0003	0.24	0.1	-0.14	0.3	-0.08	0.5902	-0.14	0.4	-0.06	0.7	-0.31	0.04
UBFD1	224878_at	M1_t	-5.1	1e-05	0.53	0.0002	0.36	0.02	-0.2	0.2	-0.28	0.064	-0.18	0.2	-0.28	0.07	0.07	0.7
SNHG6	225547_at	M1_t	-5.1	1e-05	0.43	0.004	0.35	0.02	0.19	0.2	-0.23	0.1252	-0.36	0.02	-0.21	0.2	-0.2	0.2
PCDHA5	211838_x_at	M1_t	-5.1	1e-05	0.37	0.01	0.45	0.002	0.15	0.3	-0.08	0.5902	-0.23	0.1	-0.34	0.03	-0.37	0.01
GNPAT	201956_s_at	M1_t	-5.1	1e-05	0.34	0.03	0.32	0.04	0.05	0.8	-0.03	0.8402	-0.28	0.06	-0.14	0.4	-0.27	0.08
TRIM13	229943_at	M1_t	-5.1	1e-05	0.53	0.0002	0.19	0.2	-0.08	0.6	-0.36	0.0164	-0.21	0.2	-0.13	0.4	0.06	0.7
LRRC49	219338_s_at	M1_t	-5.1	1e-05	0.53	0.0002	0.46	0.002	-0.19	0.2	-0.33	0.0294	-0.21	0.2	-0.11	0.5	-0.17	0.3
FKTN	205283_at	M1_t	-5.1	1e-05	0.45	0.002	0.38	0.01	-0.18	0.2	-0.28	0.064	-0.18	0.2	0.03	0.8	-0.23	0.1
TTPAL	228031_at	M1_t	-5	1e-05	0.45	0.002	0.44	0.003	-0.06	0.7	0.05	0.7367	-0.11	0.5	-0.43	0.004	-0.35	0.02
TTLL1	205652_s_at	M1_t	-5	1e-05	0.49	0.0008	0.33	0.03	0.03	0.9	-0.09	0.5671	-0.05	0.7	-0.29	0.06	-0.4	0.007
SH2B2	205367_at	M1_t	-5	1e-05	0.5	0.0006	0.02	0.9	0.06	0.7	-0.14	0.3619	-0.29	0.06	0.08	0.6	-0.22	0.2
ETNK2	219268_at	M1_t	-5	1e-05	0.47	0.001	0.27	0.07	0.09	0.6	0.15	0.3271	-0.3	0.05	-0.52	0.0003	-0.15	0.3
INTS10	229632_s_at	M1_t	-5	1e-05	0.49	0.0008	0.36	0.02	-0.24	0.1	-0.17	0.2789	-0.1	0.5	-0.28	0.06	-0.05	0.8
PTPN1	202716_at	M1_t	-5	1e-05	0.31	0.04	0.49	0.0007	-0.25	0.1	0.04	0.801	-0.01	0.9	-0.13	0.4	-0.45	0.002
RALGAPA1	213049_at	M1_t	-5	1e-05	0.49	0.0008	0.36	0.02	-0.23	0.1	-0.05	0.7367	-0.14	0.4	-0.15	0.3	-0.27	0.08
NUDT11	219855_at	M1_t	-5	1e-05	0.55	0.0001	0.39	0.01	-0.27	0.08	-0.31	0.0386	-0.13	0.4	-0.15	0.3	-0.07	0.7
SSR1	200891_s_at	M1_t	-5	1e-05	0.49	0.0008	0.28	0.07	-0.15	0.3	0.03	0.8402	-0.23	0.1	-0.14	0.4	-0.28	0.07
TMEM68	226483_at	M1_t	-5	1e-05	0.25	0.1	0.52	0.0003	0.02	0.9	0.12	0.438	-0.09	0.5	-0.34	0.02	-0.52	0.0003
PDGFRA	203131_at	M1_t	-5	1e-05	0.23	0.1	0.38	0.01	0.28	0.07	0.14	0.3619	-0.18	0.2	-0.29	0.06	-0.59	0
PTPRZ1	204469_at	M1_t	-5	1e-05	0.43	0.004	0.28	0.06	0.05	0.8	0.02	0.8931	-0.19	0.2	-0.29	0.06	-0.3	0.05
LEMD3	218604_at	M1_t	-5	1e-05	0.46	0.002	0.38	0.01	-0.19	0.2	-0.18	0.2356	-0.12	0.5	-0.17	0.3	-0.17	0.3
PBX1	212151_at	M1_t	-5	1e-05	0.51	0.0004	0.27	0.08	-0.09	0.6	-0.17	0.2789	-0.29	0.06	-0.23	0.1	0	1
ZNF311	236551_at	M1_t	-5	1e-05	0.39	0.009	0.26	0.09	0.08	0.6	0.11	0.4583	-0.28	0.06	-0.21	0.2	-0.36	0.02
SLC35G1	239265_at	M1_t	-5	1e-05	0.3	0.05	0.5	0.0005	0.15	0.3	-0.06	0.7115	-0.12	0.5	-0.4	0.007	-0.41	0.006
CYB561D1	227981_at	M1_t	-5	1e-05	0.27	0.08	0.42	0.005	0.01	0.9	0.21	0.1797	-0.16	0.3	-0.33	0.03	-0.43	0.003
PPFIA2	1558295_a_at	M1_t	-5	1e-05	0.38	0.01	0.5	0.0005	0.06	0.7	-0.14	0.3801	-0.26	0.09	-0.22	0.1	-0.35	0.02
UCK2	225722_at	M1_t	-5	1e-05	0.43	0.004	0.52	0.0003	-0.06	0.7	0.06	0.7115	-0.44	0.003	-0.28	0.06	-0.26	0.09
FIGNL1	222843_at	M1_t	-5	1e-05	0.48	0.0009	0.39	0.008	-0.13	0.4	-0.09	0.5786	-0.19	0.2	-0.23	0.1	-0.24	0.1
SF3B6	223416_at	M1_t	-5	1e-05	0.49	0.0007	0.15	0.3	0.06	0.7	-0.02	0.8931	-0.17	0.3	-0.18	0.2	-0.31	0.04
CCT2	201947_s_at	M1_t	-5	1e-05	0.28	0.07	0.58	0	-0.01	0.9	-0.26	0.0873	-0.06	0.7	-0.22	0.1	-0.34	0.02
CTSV	210074_at	M1_t	-5	1e-05	0.44	0.003	0.32	0.03	-0.04	0.8	-0.15	0.3271	-0.1	0.5	-0.17	0.3	-0.3	0.05
CHMP1A	201933_at	M1_t	-5	1e-05	0.53	0.0002	0.13	0.4	-0.05	0.8	0.01	0.9732	0.12	0.4	-0.42	0.005	-0.27	0.08
MMAA	242750_at	M1_t	-5	1e-05	0.26	0.09	0.43	0.004	0.12	0.4	0.03	0.8666	-0.33	0.03	-0.16	0.3	-0.39	0.009
SIAH1	202981_x_at	M1_t	-5	1e-05	0.48	0.0009	0.24	0.1	-0.17	0.3	-0.05	0.7367	-0.2	0.2	-0.2	0.2	-0.09	0.6
EBF4	233850_s_at	M1_t	-5	1e-05	0.49	0.0007	0.21	0.2	0.2	0.2	-0.34	0.0221	-0.27	0.07	-0.17	0.3	-0.14	0.4
EPB41L5	225855_at	M1_t	-5	1e-05	0.5	0.0006	0.25	0.1	-0.13	0.4	-0.16	0.3105	-0.11	0.5	-0.25	0.1	-0.07	0.6
RASA4	220692_at	M1_t	-5	1e-05	0.5	0.0006	0.27	0.08	-0.1	0.5	-0.28	0.0693	-0.27	0.07	0.11	0.5	-0.24	0.1
NRXN1	228547_at	M1_t	-5	1e-05	0.49	0.0007	0.44	0.003	0.04	0.8	-0.07	0.6376	-0.16	0.3	-0.42	0.004	-0.32	0.03
FJX1	219522_at	M1_t	-5	1e-05	0.51	0.0004	0.41	0.006	-0.1	0.5	0.05	0.7367	-0.14	0.4	-0.36	0.02	-0.37	0.01
MAGEH1	218573_at	M1_t	-4.9	1e-05	0.36	0.02	0.4	0.007	-0.11	0.5	-0.23	0.1252	0.03	0.8	-0.07	0.6	-0.39	0.009
SFPQ	214016_s_at	M1_t	-4.9	2e-05	0.54	0.0002	0.24	0.1	-0.03	0.9	-0.32	0.0353	-0.1	0.5	-0.06	0.7	-0.26	0.09
ZNF211	205437_at	M1_t	-4.9	2e-05	0.41	0.006	0.27	0.07	0.09	0.6	-0.13	0.4182	-0.3	0.05	-0.11	0.5	-0.27	0.08
FBXW9	223419_at	M1_t	-4.9	2e-05	0.32	0.03	0.6	0	-0.15	0.3	0.09	0.5671	-0.31	0.04	-0.31	0.04	-0.28	0.07
FAM19A1	230923_at	M1_t	-4.9	2e-05	0.28	0.06	0.53	0.0002	0.16	0.3	0.12	0.438	-0.22	0.1	-0.4	0.007	-0.52	0.0003
ZNF22	218005_at	M1_t	-4.9	2e-05	0.54	0.0002	0.17	0.3	0	1	-0.11	0.4791	-0.28	0.07	-0.11	0.5	-0.2	0.2
NMB	205204_at	M1_t	-4.9	2e-05	0.27	0.08	0.42	0.005	0.2	0.2	-0.25	0.1088	-0.26	0.09	-0.13	0.4	-0.31	0.04
ZNF446	205182_s_at	M1_t	-4.9	2e-05	0.48	0.001	0.29	0.06	-0.1	0.5	-0.2	0.1972	-0.24	0.1	-0.12	0.4	-0.11	0.5
FAM161A	242584_at	M1_t	-4.9	2e-05	0.52	0.0003	0.26	0.09	-0.16	0.3	-0.2	0.1972	-0.18	0.2	-0.06	0.7	-0.16	0.3
MC4R	221467_at	M1_t	-4.9	2e-05	0.2	0.2	0.46	0.002	-0.01	0.9	-0.38	0.012	-0.15	0.3	-0.05	0.7	-0.12	0.4
BLM	205733_at	M1_t	-4.9	2e-05	0.43	0.004	0.16	0.3	0.15	0.3	0.03	0.8402	-0.08	0.6	-0.3	0.05	-0.38	0.01
JAK2	205842_s_at	M1_t	-4.9	2e-05	0.14	0.4	0.53	0.0002	0.02	0.9	-0.12	0.438	-0.16	0.3	-0.21	0.2	-0.26	0.09
HS3ST5	240479_at	M1_t	-4.9	2e-05	0.39	0.01	0.36	0.02	0.06	0.7	-0.2	0.1972	-0.01	1	-0.17	0.3	-0.43	0.003
PCDH17	228863_at	M1_t	-4.9	2e-05	0.42	0.005	0.45	0.002	-0.24	0.1	-0.26	0.0873	-0.06	0.7	-0.11	0.5	-0.19	0.2
ADM5	232154_at	M1_t	-4.9	2e-05	0.4	0.008	0.41	0.005	-0.03	0.9	0.13	0.3989	-0.31	0.04	-0.31	0.04	-0.31	0.04
SMG1	224842_at	M1_t	-4.9	2e-05	0.44	0.003	0.22	0.2	-0.19	0.2	-0.33	0.0294	-0.14	0.4	0.31	0.04	-0.31	0.04
TRIM27	212118_at	M1_t	-4.9	2e-05	0.22	0.2	0.56	0.0001	0.01	0.9	-0.19	0.2158	-0.23	0.1	-0.13	0.4	-0.3	0.05
THRA	35846_at	M1_t	-4.9	2e-05	0.52	0.0003	0.32	0.03	-0.07	0.6	-0.25	0.1088	-0.24	0.1	-0.27	0.07	-0.01	0.9
SEMA3A	206805_at	M1_t	-4.9	2e-05	0.38	0.01	0.43	0.004	-0.09	0.6	-0.41	0.0055	-0.23	0.1	-0.03	0.8	-0.07	0.7
MAP4K3	218311_at	M1_t	-4.9	2e-05	0.45	0.002	0.53	0.0002	-0.18	0.2	-0.22	0.1531	-0.04	0.8	-0.23	0.1	-0.32	0.04
FLG-AS1	241014_at	M1_t	-4.9	2e-05	0.49	0.0008	0.23	0.1	-0.08	0.6	-0.03	0.8402	-0.01	0.9	-0.46	0.002	-0.09	0.5
SYT4	223529_at	M1_t	-4.9	2e-05	0.53	0.0002	0.38	0.01	-0.22	0.2	-0.23	0.1252	-0.09	0.6	-0.29	0.06	-0.07	0.7
CSGALNACT2	222235_s_at	M1_t	-4.9	2e-05	0.47	0.002	0.35	0.02	-0.04	0.8	-0.32	0.0353	-0.16	0.3	-0.09	0.6	-0.21	0.2
TMEM263	224759_s_at	M1_t	-4.9	2e-05	0.18	0.2	0.59	0	0.03	0.8	0.02	0.8931	-0.06	0.7	-0.32	0.04	-0.49	0.0008
RBM8A	213852_at	M1_t	-4.9	2e-05	0.54	0.0002	0.22	0.2	-0.19	0.2	-0.08	0.6137	-0.01	0.9	-0.37	0.01	-0.05	0.7
CMTM3	224733_at	M1_t	-4.9	2e-05	0.33	0.03	0.39	0.01	0.13	0.4	-0.1	0.5222	-0.21	0.2	-0.34	0.02	-0.21	0.2
C16orf87	226608_at	M1_t	-4.9	2e-05	0.48	0.0009	0.44	0.003	-0.17	0.3	-0.23	0.134	-0.09	0.5	-0.15	0.3	-0.27	0.08
DDAH2	202262_x_at	M1_t	-4.9	2e-05	0.49	0.0007	0.22	0.1	-0.02	0.9	-0.01	0.9732	-0.21	0.2	-0.34	0.03	-0.13	0.4
CCNJ	219470_x_at	M1_t	-4.9	2e-05	0.55	0.0001	0.13	0.4	0.02	0.9	-0.07	0.6376	-0.06	0.7	-0.29	0.06	-0.24	0.1
RSPO3	228186_s_at	M1_t	-4.9	2e-05	0.4	0.008	0.32	0.04	0	1	-0.18	0.2495	-0.14	0.4	-0.21	0.2	-0.19	0.2
PUS7	218984_at	M1_t	-4.9	2e-05	0.53	0.0002	0.39	0.01	-0.13	0.4	-0.05	0.7367	-0.17	0.3	-0.28	0.07	-0.28	0.07
GPR12	1559603_at	M1_t	-4.9	2e-05	0.45	0.002	0.38	0.01	-0.23	0.1	-0.43	0.0033	-0.08	0.6	0.04	0.8	-0.14	0.4
TMEM161B-AS1	229815_at	M1_t	-4.9	2e-05	0.45	0.002	0.2	0.2	-0.03	0.9	-0.45	0.0023	-0.21	0.2	-0.04	0.8	0.07	0.7
THSD7A	213894_at	M1_t	-4.9	2e-05	0.49	0.0008	0.26	0.08	0.17	0.3	0.07	0.6376	-0.2	0.2	-0.37	0.01	-0.42	0.004
NBDY	225029_at	M1_t	-4.9	2e-05	0.04	0.8	0.63	0	0.1	0.5	0.04	0.788	-0.16	0.3	-0.29	0.06	-0.43	0.003
SLIT3	203812_at	M1_t	-4.9	2e-05	0.39	0.009	0.42	0.004	0.03	0.8	-0.1	0.5222	-0.24	0.1	-0.15	0.3	-0.39	0.009
GOLGA6L9	213212_x_at	M1_t	-4.9	2e-05	0.53	0.0002	0.29	0.06	-0.25	0.1	-0.14	0.3619	-0.14	0.4	-0.08	0.6	-0.2	0.2
UBE3A	211285_s_at	M1_t	-4.9	2e-05	0.39	0.009	0.39	0.009	-0.06	0.7	0.06	0.6865	-0.16	0.3	-0.28	0.06	-0.35	0.02
EXD2	218363_at	M1_t	-4.9	2e-05	0.05	0.7	0.47	0.001	0.26	0.09	0.09	0.5444	-0.19	0.2	-0.21	0.2	-0.54	0.0001
MAN2B2	214703_s_at	M1_t	-4.9	2e-05	0.42	0.005	0.45	0.002	-0.17	0.3	-0.28	0.0693	-0.01	0.9	-0.14	0.4	-0.28	0.07
RIOK1	224450_s_at	M1_t	-4.9	2e-05	0.4	0.008	0.39	0.008	0.05	0.8	-0.03	0.8402	-0.13	0.4	-0.33	0.03	-0.37	0.01
ZFR2	233064_at	M1_t	-4.9	2e-05	0.46	0.002	0.28	0.06	-0.05	0.7	-0.23	0.134	0.1	0.5	-0.34	0.02	-0.18	0.2
RSPRY1	225770_at	M1_t	-4.9	2e-05	0.42	0.005	0.37	0.01	-0.02	0.9	-0.3	0.05	-0.19	0.2	-0.21	0.2	-0.09	0.6
HNMT	204112_s_at	M1_t	-4.9	2e-05	0.25	0.1	0.39	0.009	-0.08	0.6	0.16	0.2944	-0.17	0.3	-0.21	0.2	-0.35	0.02
ZNF185	203585_at	M1_t	-4.9	2e-05	0.53	0.0002	0.27	0.07	-0.12	0.4	-0.26	0.0941	-0.12	0.4	-0.3	0.05	0.01	0.9
SLC25A17	211754_s_at	M1_t	-4.9	2e-05	0.36	0.02	0.49	0.0007	-0.31	0.04	0.04	0.814	-0.05	0.7	-0.19	0.2	-0.34	0.02
RPL6P27	200034_s_at	M1_t	-4.8	2e-05	0.45	0.002	0.32	0.03	0.14	0.3	-0.26	0.0873	-0.13	0.4	-0.39	0.009	-0.13	0.4
CCNA1	205899_at	M1_t	-4.8	2e-05	0.22	0.2	0.59	0	-0.05	0.8	0.11	0.4791	-0.14	0.4	-0.31	0.04	-0.47	0.001
MOB3A	225530_at	M1_t	-4.8	2e-05	0.33	0.03	0.26	0.09	0.24	0.1	-0.13	0.4182	-0.13	0.4	-0.2	0.2	-0.4	0.008
ENOPH1	217956_s_at	M1_t	-4.8	2e-05	0.17	0.3	0.56	0.0001	0.03	0.8	-0.14	0.3619	-0.07	0.6	-0.08	0.6	-0.53	0.0002
PPHLN1	225073_at	M1_t	-4.8	2e-05	0.54	0.0002	0.36	0.02	-0.11	0.5	-0.14	0.3619	-0.03	0.9	-0.23	0.1	-0.37	0.01
FNDC3A	202304_at	M1_t	-4.8	2e-05	0.44	0.003	0.33	0.03	-0.13	0.4	-0.27	0.081	-0.08	0.6	-0.07	0.6	-0.22	0.1
CHST11	226372_at	M1_t	-4.8	2e-05	0.29	0.06	0.35	0.02	0.18	0.2	-0.06	0.6865	-0.19	0.2	-0.43	0.004	-0.16	0.3
GDAP1L1	219668_at	M1_t	-4.8	2e-05	0.52	0.0003	0.35	0.02	-0.07	0.7	-0.14	0.3801	-0.11	0.5	-0.29	0.06	-0.26	0.09
ZNF528-AS1	236574_at	M1_t	-4.8	2e-05	0.45	0.002	0.25	0.1	0.18	0.2	-0.18	0.2495	0.03	0.9	-0.42	0.004	-0.29	0.05
DIAPH3	229097_at	M1_t	-4.8	2e-05	0.34	0.02	0.3	0.05	-0.07	0.6	-0.05	0.7622	-0.26	0.09	-0.19	0.2	-0.08	0.6
ZNF562	219163_at	M1_t	-4.8	2e-05	0.53	0.0002	0.22	0.1	-0.22	0.1	-0.2	0.1972	-0.13	0.4	-0.06	0.7	-0.13	0.4
NID2	204114_at	M1_t	-4.8	2e-05	0.23	0.1	0.44	0.003	0.06	0.7	0.02	0.8931	-0.23	0.1	-0.2	0.2	-0.38	0.01
GAL3ST3	1553257_at	M1_t	-4.8	2e-05	0.5	0.0005	0.31	0.04	0.15	0.3	-0.11	0.4791	-0.34	0.03	-0.48	0.001	-0.05	0.8
LRRC4C	232226_at	M1_t	-4.8	2e-05	0.47	0.002	0.4	0.007	0.04	0.8	-0.02	0.8931	-0.22	0.1	-0.32	0.03	-0.35	0.02
LDLRAD4	207996_s_at	M1_t	-4.8	2e-05	0.26	0.09	0.45	0.002	0.11	0.5	0.11	0.4583	-0.16	0.3	-0.36	0.02	-0.45	0.002
SNORA70	200725_x_at	M1_t	-4.8	2e-05	0.49	0.0007	0.25	0.1	-0.01	1	-0.22	0.1433	-0.19	0.2	-0.25	0.1	-0.06	0.7
COMTD1	226870_at	M1_t	-4.8	2e-05	0.53	0.0002	0.19	0.2	0.22	0.1	-0.14	0.3619	-0.21	0.2	-0.47	0.001	-0.11	0.5
UTP6	218715_at	M1_t	-4.8	2e-05	0.55	0.0001	0.21	0.2	0.02	0.9	-0.23	0.134	0.02	0.9	-0.25	0.1	-0.3	0.05
TSKU	218245_at	M1_t	-4.8	2e-05	0.45	0.002	0.38	0.01	-0.06	0.7	-0.02	0.8931	-0.27	0.08	-0.31	0.04	-0.18	0.2
MARCH_7	202653_s_at	M1_t	-4.8	2e-05	0.49	0.0007	0.29	0.06	-0.14	0.4	-0.14	0.3801	-0.06	0.7	-0.2	0.2	-0.23	0.1
C12orf73	226943_at	M1_t	-4.8	2e-05	0.4	0.008	0.5	0.0005	-0.07	0.6	-0.17	0.2639	-0.16	0.3	-0.16	0.3	-0.37	0.01
IGF2	202409_at	M1_t	-4.8	2e-05	0.34	0.02	0.45	0.002	-0.04	0.8	0.08	0.5902	-0.25	0.1	-0.29	0.06	-0.33	0.03
NFKBIE	203927_at	M1_t	-4.8	2e-05	0.26	0.09	0.39	0.009	-0.05	0.7	0.17	0.2639	-0.06	0.7	-0.31	0.04	-0.41	0.006
ZCCHC7	226496_at	M1_t	-4.8	2e-05	0.52	0.0003	0.24	0.1	-0.01	1	-0.18	0.2356	-0.15	0.3	-0.16	0.3	-0.25	0.1
CCDC65	1552321_a_at	M1_t	-4.8	2e-05	0.4	0.007	0.36	0.02	-0.11	0.5	0.05	0.7367	-0.1	0.5	-0.38	0.01	-0.22	0.2
C4orf48	229860_x_at	M1_t	-4.8	2e-05	0.49	0.0008	0.3	0.05	-0.16	0.3	-0.06	0.6865	-0.05	0.8	-0.2	0.2	-0.3	0.05
PGAP1	213469_at	M1_t	-4.8	2e-05	0.26	0.09	0.6	0	-0.21	0.2	-0.14	0.3801	-0.05	0.7	-0.15	0.3	-0.35	0.02
GPATCH2L	235302_at	M1_t	-4.8	2e-05	0.47	0.002	0.24	0.1	-0.03	0.9	0.03	0.8666	-0.18	0.2	-0.24	0.1	-0.28	0.07
HES5	239230_at	M1_t	-4.8	2e-05	0.5	0.0006	0.21	0.2	-0.07	0.7	0.03	0.8666	-0.1	0.5	-0.32	0.03	-0.22	0.1
PKN1	202161_at	M1_t	-4.8	2e-05	0.55	0.0001	0.3	0.05	-0.13	0.4	-0.29	0.0591	-0.34	0.02	-0.11	0.5	0.02	0.9
SVBP	226723_at	M1_t	-4.8	2e-05	0.39	0.009	0.26	0.09	0.12	0.4	-0.04	0.814	-0.02	0.9	-0.22	0.2	-0.5	0.0005
IRF2BPL	223474_at	M1_t	-4.8	3e-05	0.47	0.002	0.27	0.07	0.01	0.9	-0.04	0.788	-0.23	0.1	-0.32	0.04	-0.16	0.3
HIRA	217427_s_at	M1_t	-4.8	3e-05	0.5	0.0006	0.52	0.0003	-0.07	0.6	0.02	0.9197	-0.26	0.09	-0.29	0.06	-0.44	0.003
GK5	238121_at	M1_t	-4.8	3e-05	0.45	0.002	0.36	0.02	-0.05	0.8	-0.16	0.3105	-0.25	0.1	-0.1	0.5	-0.28	0.06
DUSP7	213848_at	M1_t	-4.8	3e-05	0.21	0.2	0.39	0.008	0.25	0.1	0.22	0.1531	-0.28	0.07	-0.27	0.07	-0.57	0
MBTD1	226797_at	M1_t	-4.8	3e-05	0.48	0.0009	0.27	0.08	-0.21	0.2	-0.21	0.1742	-0.09	0.5	-0.03	0.9	-0.2	0.2
ODC1	200790_at	M1_t	-4.8	3e-05	0.52	0.0003	0.26	0.08	-0.01	0.9	0.03	0.8402	-0.27	0.08	-0.26	0.09	-0.27	0.08
SPTBN1	212071_s_at	M1_t	-4.8	3e-05	0.29	0.06	0.59	0	-0.04	0.8	0.07	0.6376	-0.22	0.1	-0.37	0.01	-0.36	0.02
AGO4	227930_at	M1_t	-4.8	3e-05	0.55	0.0001	0.15	0.3	-0.18	0.2	-0.08	0.5902	-0.12	0.5	-0.01	1	-0.28	0.06
WDCP	219120_at	M1_t	-4.8	3e-05	0.16	0.3	0.52	0.0003	0.15	0.3	-0.25	0.1012	-0.01	1	-0.28	0.07	-0.35	0.02
CUL7	36084_at	M1_t	-4.8	3e-05	0.3	0.05	0.35	0.02	0.32	0.04	-0.11	0.4583	-0.24	0.1	-0.24	0.1	-0.41	0.006
AJAP1	215149_at	M1_t	-4.8	3e-05	0.44	0.003	0.39	0.008	0.01	1	-0.03	0.8402	-0.41	0.006	-0.22	0.1	-0.21	0.2
PPP2R5A	202187_s_at	M1_t	-4.8	3e-05	0.17	0.3	0.43	0.004	0.17	0.3	0.11	0.4791	-0.15	0.3	-0.38	0.01	-0.39	0.01
RPL10P2	217379_at	M1_t	-4.7	3e-05	0.43	0.004	0.27	0.08	0.24	0.1	-0.39	0.0097	-0.22	0.1	-0.22	0.1	-0.13	0.4
KIAA1524	231855_at	M1_t	-4.7	3e-05	0.27	0.08	0.55	0.0001	0	1	-0.04	0.814	-0.09	0.5	-0.32	0.03	-0.4	0.007
SHISA2	230493_at	M1_t	-4.7	3e-05	0.44	0.003	0.41	0.006	-0.13	0.4	-0.15	0.3442	-0.2	0.2	-0.1	0.5	-0.29	0.05
PDE4DIPP1	212390_at	M1_t	-4.7	3e-05	0.36	0.02	0.51	0.0004	-0.2	0.2	0.07	0.6376	-0.16	0.3	-0.24	0.1	-0.37	0.01
TAF2	209523_at	M1_t	-4.7	3e-05	0.45	0.002	0.37	0.01	-0.22	0.1	-0.11	0.4583	-0.27	0.07	0.02	0.9	-0.24	0.1
ZNF575	1557119_a_at	M1_t	-4.7	3e-05	0.41	0.005	0.39	0.01	-0.2	0.2	-0.06	0.7115	0.01	1	-0.36	0.02	-0.17	0.3
UBE2E1	212519_at	M1_t	-4.7	3e-05	0.35	0.02	0.4	0.007	-0.03	0.8	-0.26	0.0873	-0.27	0.08	-0.19	0.2	-0.02	0.9
MAOA	212741_at	M1_t	-4.7	3e-05	0.5	0.0005	0.28	0.06	-0.18	0.2	-0.18	0.2495	-0.3	0.05	-0.18	0.2	0.06	0.7
GABRB3	229724_at	M1_t	-4.7	3e-05	0.43	0.004	0.39	0.01	-0.04	0.8	-0.04	0.814	-0.08	0.6	-0.32	0.03	-0.34	0.02
NHSL1	226490_at	M1_t	-4.7	3e-05	0.52	0.0003	0.09	0.5	-0.22	0.1	-0.17	0.2789	-0.26	0.09	-0.03	0.8	0.09	0.6
AKAP14	237281_at	M1_t	-4.7	3e-05	0.49	0.0007	0.19	0.2	-0.11	0.5	0.08	0.5902	0.2	0.2	-0.42	0.005	-0.38	0.01
CC2D1A	58994_at	M1_t	-4.7	3e-05	0.54	0.0001	0.29	0.05	-0.14	0.4	-0.01	0.9732	-0.03	0.8	-0.32	0.03	-0.31	0.04
RNF165	1557545_s_at	M1_t	-4.7	3e-05	0.41	0.006	0.47	0.001	0.09	0.6	0.06	0.6865	-0.18	0.2	-0.45	0.002	-0.41	0.006
RASA4CP	212706_at	M1_t	-4.7	3e-05	0.54	0.0001	0.26	0.08	-0.15	0.3	-0.39	0.0097	-0.06	0.7	-0.2	0.2	0.02	0.9
ZNF627	224492_s_at	M1_t	-4.7	3e-05	0.51	0.0004	0.29	0.06	-0.29	0.06	-0.14	0.3801	-0.27	0.08	-0.07	0.7	-0.03	0.8
LAMA1	227048_at	M1_t	-4.7	3e-05	0.33	0.03	0.27	0.08	-0.13	0.4	0.02	0.9197	-0.09	0.5	-0.24	0.1	-0.14	0.4
PCYOX1	225274_at	M1_t	-4.7	3e-05	0.52	0.0003	0.32	0.03	-0.24	0.1	-0.33	0.0268	-0.25	0.1	0.01	0.9	-0.04	0.8
MSANTD2	221208_s_at	M1_t	-4.7	3e-05	0.51	0.0004	0.21	0.2	-0.18	0.2	-0.26	0.0941	-0.11	0.5	0.01	0.9	-0.18	0.2
OSBPL11	218304_s_at	M1_t	-4.7	3e-05	0.44	0.003	0.2	0.2	-0.15	0.3	-0.15	0.3442	-0.15	0.3	0.03	0.8	-0.23	0.1
HMGB3P1	216548_x_at	M1_t	-4.7	3e-05	0.28	0.07	0.5	0.0005	0.08	0.6	0.04	0.814	-0.16	0.3	-0.47	0.001	-0.29	0.05
LINC00960	1559827_at	M1_t	-4.7	3e-05	0.46	0.002	0.27	0.08	0.01	0.9	-0.31	0.0386	-0.28	0.07	-0.08	0.6	-0.09	0.6
SRM	201516_at	M1_t	-4.7	3e-05	0.54	0.0001	0.27	0.08	0.03	0.8	-0.12	0.438	-0.15	0.3	-0.25	0.1	-0.32	0.04
GSR	225609_at	M1_t	-4.7	3e-05	0.39	0.009	0.49	0.0008	-0.04	0.8	-0.2	0.1854	-0.18	0.2	-0.35	0.02	-0.13	0.4
TEX40	219883_at	M1_t	-4.7	3e-05	0.35	0.02	0.27	0.07	0.22	0.2	0.19	0.2158	-0.22	0.1	-0.46	0.002	-0.35	0.02
NUS1	229640_x_at	M1_t	-4.7	3e-05	0.38	0.01	0.45	0.002	0.12	0.4	-0.24	0.1168	-0.18	0.2	-0.23	0.1	-0.34	0.02
USP24	212388_at	M1_t	-4.7	3e-05	0.5	0.0005	0.2	0.2	-0.29	0.06	-0.14	0.3801	0.05	0.7	0.07	0.7	-0.37	0.01
SLC35E3	218988_at	M1_t	-4.7	3e-05	0.38	0.01	0.48	0.0009	-0.14	0.4	-0.09	0.5671	-0.13	0.4	-0.06	0.7	-0.48	0.001
SH3YL1	204019_s_at	M1_t	-4.7	3e-05	0.43	0.004	0.47	0.001	-0.18	0.2	-0.1	0.5222	-0.09	0.5	-0.1	0.5	-0.44	0.003
MATK	206267_s_at	M1_t	-4.7	3e-05	0.46	0.002	0.34	0.02	0.13	0.4	0.03	0.8534	-0.22	0.1	-0.48	0.001	-0.26	0.09
ABCC5	226363_at	M1_t	-4.7	3e-05	0.53	0.0002	0.17	0.3	-0.09	0.6	-0.27	0.075	-0.18	0.2	-0.01	1	-0.15	0.3
GUCY1A2	228731_at	M1_t	-4.7	3e-05	0.47	0.002	0.43	0.003	-0.12	0.4	-0.03	0.8666	-0.28	0.07	-0.33	0.03	-0.15	0.3
RPL36	219762_s_at	M1_t	-4.7	3e-05	0.47	0.002	0.29	0.05	0.21	0.2	-0.22	0.1531	-0.21	0.2	-0.41	0.005	-0.13	0.4
ANKRA2	218769_s_at	M1_t	-4.7	3e-05	0.44	0.003	0.25	0.1	0.12	0.4	-0.17	0.2789	-0.14	0.4	-0.03	0.8	-0.5	0.0006
SNORA3A	203034_s_at	M1_t	-4.7	3e-05	0.42	0.005	0.27	0.08	0.15	0.3	-0.2	0.1854	-0.27	0.07	-0.24	0.1	-0.15	0.3
ZNF275	225383_at	M1_t	-4.7	3e-05	0.5	0.0005	0.14	0.4	0.02	0.9	-0.19	0.2095	-0.21	0.2	-0.16	0.3	-0.09	0.5
NEDD4L	226974_at	M1_t	-4.7	3e-05	0.41	0.005	0.47	0.001	-0.02	0.9	-0.09	0.5444	-0.09	0.6	-0.3	0.05	-0.4	0.007
WDR18	209461_x_at	M1_t	-4.7	3e-05	0.28	0.06	0.53	0.0002	-0.01	1	-0.05	0.7367	-0.29	0.06	-0.2	0.2	-0.32	0.04
ZNF789	235231_at	M1_t	-4.7	4e-05	0.5	0.0005	0.36	0.02	-0.14	0.3	-0.25	0.1012	-0.32	0.04	-0.2	0.2	0.04	0.8
ARG2	203946_s_at	M1_t	-4.7	4e-05	0.4	0.008	0.51	0.0004	-0.09	0.6	-0.09	0.5671	-0.17	0.3	-0.22	0.2	-0.38	0.01
ZC3H8	239644_at	M1_t	-4.7	4e-05	0.41	0.006	0.33	0.03	0.03	0.9	-0.25	0.1088	-0.3	0.05	-0.12	0.4	-0.13	0.4
SCN5A	207413_s_at	M1_t	-4.7	4e-05	0.38	0.01	0.2	0.2	0.12	0.4	0.04	0.814	-0.14	0.4	-0.37	0.01	-0.22	0.2
SNORA2C	221821_s_at	M1_t	-4.7	4e-05	0.42	0.005	0.32	0.03	-0.17	0.3	-0.16	0.3105	-0.26	0.09	0.13	0.4	-0.32	0.03
MARVELD1	223095_at	M1_t	-4.7	4e-05	0.51	0.0004	0.19	0.2	0.02	0.9	0.16	0.3105	-0.16	0.3	-0.49	0.0008	-0.2	0.2
ADGRL1	47560_at	M1_t	-4.7	4e-05	0.42	0.005	0.51	0.0005	-0.12	0.4	-0.13	0.4182	-0.21	0.2	-0.18	0.2	-0.32	0.04
DCTN5	1556646_at	M1_t	-4.7	4e-05	0.55	0.0001	0.26	0.09	-0.2	0.2	-0.17	0.2639	0	1	-0.27	0.07	-0.12	0.4
ST20-AS1	1556588_at	M1_t	-4.7	4e-05	0.35	0.02	0.44	0.003	-0.08	0.6	0.01	0.9732	-0.12	0.4	-0.07	0.6	-0.55	0.0001
RAB31	217763_s_at	M1_t	-4.7	4e-05	0.53	0.0002	0.2	0.2	-0.05	0.8	-0.18	0.2495	-0.29	0.06	-0.24	0.1	0.03	0.9
NIN	225921_at	M1_t	-4.7	4e-05	0.27	0.07	0.43	0.004	-0.11	0.5	0.01	0.9464	-0.19	0.2	-0.03	0.9	-0.43	0.004
NUTF2	228379_at	M1_t	-4.6	4e-05	0.44	0.003	0.31	0.04	0.13	0.4	0.11	0.4686	-0.22	0.2	-0.44	0.003	-0.33	0.03
WDR44	219297_at	M1_t	-4.6	4e-05	0.36	0.02	0.42	0.004	-0.11	0.5	0	1	0	1	-0.15	0.3	-0.53	0.0002
CIC	212784_at	M1_t	-4.6	4e-05	0.49	0.0007	0.25	0.1	0.17	0.3	0.05	0.7367	-0.22	0.1	-0.37	0.01	-0.36	0.02
CDK5R2	205852_at	M1_t	-4.6	4e-05	0.25	0.1	0.5	0.0006	0.12	0.4	0.07	0.6376	-0.22	0.1	-0.31	0.04	-0.46	0.002
MIRLET7I	229795_at	M1_t	-4.6	4e-05	0.49	0.0008	0.27	0.08	0.03	0.9	-0.17	0.2789	-0.14	0.4	-0.23	0.1	-0.25	0.1
DIS3L2	242539_at	M1_t	-4.6	4e-05	0.5	0.0005	0.22	0.2	-0.07	0.7	-0.34	0.0221	-0.19	0.2	-0.07	0.7	-0.05	0.8
ZNF239	206261_at	M1_t	-4.6	4e-05	0.22	0.2	0.45	0.002	0.14	0.3	0.07	0.6376	-0.12	0.4	-0.4	0.007	-0.4	0.008
C4orf46	238015_at	M1_t	-4.6	4e-05	0.49	0.0007	0.14	0.4	-0.12	0.4	-0.19	0.2223	-0.31	0.04	0.11	0.5	-0.13	0.4
ZNF580	220748_s_at	M1_t	-4.6	4e-05	0.32	0.04	0.37	0.01	0.12	0.4	-0.07	0.6376	-0.17	0.3	-0.27	0.08	-0.32	0.03
DHX9	202420_s_at	M1_t	-4.6	4e-05	0.39	0.01	0.32	0.04	-0.22	0.1	-0.09	0.5671	-0.15	0.3	-0.11	0.5	-0.14	0.4
ABCB8	229539_at	M1_t	-4.6	4e-05	0.38	0.01	0.39	0.008	-0.13	0.4	-0.04	0.788	-0.16	0.3	-0.26	0.09	-0.19	0.2
YTHDF3	221749_at	M1_t	-4.6	4e-05	0.31	0.04	0.41	0.006	0	1	0.06	0.6865	-0.05	0.7	-0.38	0.01	-0.35	0.02
TADA1	225455_at	M1_t	-4.6	4e-05	0.25	0.1	0.5	0.0005	-0.11	0.5	0.01	0.9464	-0.14	0.4	-0.06	0.7	-0.5	0.0005
RN7SL731P	226968_at	M1_t	-4.6	4e-05	0.49	0.0008	0.25	0.1	-0.34	0.02	-0.23	0.134	-0.27	0.08	0	1	0.11	0.5
EPHB1	230425_at	M1_t	-4.6	4e-05	0.52	0.0003	0.25	0.1	-0.06	0.7	-0.02	0.9197	-0.11	0.5	-0.29	0.06	-0.27	0.08
CDKN2D	210240_s_at	M1_t	-4.6	4e-05	0.41	0.005	0.49	0.0008	-0.1	0.5	0.12	0.438	-0.16	0.3	-0.35	0.02	-0.43	0.004
RSPH10B2	1555272_at	M1_t	-4.6	4e-05	0.49	0.0008	0.3	0.05	-0.09	0.6	-0.22	0.1531	-0.13	0.4	0.06	0.7	-0.42	0.004
CDH9	207729_at	M1_t	-4.6	4e-05	0.32	0.04	0.47	0.001	0.01	1	-0.21	0.1742	-0.09	0.5	-0.23	0.1	-0.29	0.06
LRP3	204381_at	M1_t	-4.6	4e-05	0.36	0.02	0.45	0.002	0.07	0.6	0.11	0.4791	-0.26	0.09	-0.42	0.005	-0.34	0.02
MARCH_11	239359_at	M1_t	-4.6	4e-05	0.32	0.04	0.41	0.006	0.25	0.1	0.03	0.8666	-0.16	0.3	-0.48	0.001	-0.39	0.009
EEF1A1P9	206559_x_at	M1_t	-4.6	4e-05	0.4	0.008	0.39	0.009	0.02	0.9	-0.25	0.1012	-0.28	0.07	-0.17	0.3	-0.14	0.4
MUS81	218463_s_at	M1_t	-4.6	4e-05	0.46	0.002	0.23	0.1	0.09	0.6	0.05	0.724	-0.13	0.4	-0.4	0.007	-0.28	0.06
KCTD15	222664_at	M1_t	-4.6	4e-05	0.48	0.0009	0.35	0.02	-0.1	0.5	-0.22	0.1433	-0.31	0.04	-0.15	0.3	-0.06	0.7
PYGO1	215517_at	M1_t	-4.6	4e-05	0.5	0.0005	0.26	0.09	-0.14	0.4	0.2	0.1854	-0.25	0.1	-0.29	0.06	-0.28	0.07
CD47	226016_at	M1_t	-4.6	4e-05	0.46	0.002	0.43	0.003	-0.14	0.4	-0.22	0.1531	-0.02	0.9	-0.13	0.4	-0.39	0.01
DOC2B	236045_x_at	M1_t	-4.6	4e-05	0.54	0.0002	0.46	0.002	-0.33	0.03	-0.27	0.075	-0.26	0.09	-0.26	0.09	0.12	0.4
TUNAR	232111_at	M1_t	-4.6	4e-05	0.41	0.006	0.47	0.001	-0.11	0.5	-0.14	0.3619	-0.31	0.04	-0.29	0.06	-0.05	0.7
CAMKV	219365_s_at	M1_t	-4.6	4e-05	0.43	0.004	0.52	0.0003	-0.07	0.7	-0.13	0.3989	-0.06	0.7	-0.29	0.06	-0.42	0.005
MCM3AP-AS1	220459_at	M1_t	-4.6	4e-05	0.54	0.0002	0.18	0.2	-0.22	0.2	-0.23	0.1386	-0.1	0.5	-0.18	0.2	0.04	0.8
SLC7A3	230597_at	M1_t	-4.6	4e-05	0.44	0.003	0.27	0.07	-0.13	0.4	-0.09	0.5671	-0.28	0.07	-0.19	0.2	-0.03	0.9
ENAH	217820_s_at	M1_t	-4.6	5e-05	0.53	0.0002	0.2	0.2	-0.16	0.3	-0.18	0.2356	-0.26	0.09	-0.09	0.6	-0.04	0.8
MAST1	217231_s_at	M1_t	-4.6	5e-05	0.53	0.0002	0.41	0.005	-0.13	0.4	-0.09	0.5444	-0.16	0.3	-0.15	0.3	-0.41	0.006
TMEM63B	225271_at	M1_t	-4.6	5e-05	0.44	0.003	0.4	0.007	0.03	0.8	-0.17	0.2789	-0.17	0.3	-0.25	0.1	-0.3	0.05
PCGF3	212753_at	M1_t	-4.6	5e-05	0.33	0.03	0.3	0.05	-0.05	0.7	-0.08	0.5902	-0.28	0.06	0.02	0.9	-0.27	0.08
HS2ST1	203284_s_at	M1_t	-4.6	5e-05	0.33	0.03	0.45	0.002	-0.01	0.9	-0.04	0.788	-0.16	0.3	-0.19	0.2	-0.41	0.006
GPX7	213170_at	M1_t	-4.6	5e-05	0.49	0.0008	0.32	0.04	-0.22	0.2	0.17	0.2789	-0.28	0.06	-0.43	0.004	-0.02	0.9
CDH7	220679_s_at	M1_t	-4.6	5e-05	0.33	0.03	0.42	0.004	0.13	0.4	-0.05	0.7622	-0.18	0.2	-0.23	0.1	-0.46	0.002
BRPF3	225217_s_at	M1_t	-4.6	5e-05	0.14	0.4	0.53	0.0002	-0.15	0.3	0.12	0.438	-0.1	0.5	-0.1	0.5	-0.49	0.0007
MYO5B	225299_at	M1_t	-4.6	5e-05	0.39	0.009	0.33	0.03	0.15	0.3	-0.04	0.814	-0.25	0.1	-0.34	0.02	-0.28	0.07
UBA52	221700_s_at	M1_t	-4.6	5e-05	0.34	0.02	0.24	0.1	0.22	0.2	0.06	0.6865	-0.14	0.4	-0.38	0.01	-0.34	0.02
GRIP2	216481_at	M1_t	-4.6	5e-05	0.42	0.005	0.19	0.2	0.12	0.4	-0.12	0.438	0.04	0.8	-0.44	0.003	-0.18	0.2
FAM20C	226722_at	M1_t	-4.6	5e-05	0.4	0.007	0.28	0.06	0.15	0.3	-0.1	0.5004	-0.09	0.6	-0.25	0.1	-0.4	0.007
SNORD7	235207_at	M1_t	-4.6	5e-05	0.27	0.08	0.44	0.003	-0.06	0.7	-0.09	0.5671	0.06	0.7	-0.27	0.08	-0.36	0.02
UBE2Q2P6	244498_x_at	M1_t	-4.6	5e-05	0.44	0.003	0.29	0.05	-0.04	0.8	-0.22	0.1531	0.01	0.9	-0.14	0.3	-0.34	0.02
SLC1A6	1554593_s_at	M1_t	-4.6	5e-05	0.45	0.002	0.44	0.003	0.05	0.7	-0.14	0.3619	-0.09	0.5	-0.24	0.1	-0.48	0.001
COL15A1	203477_at	M1_t	-4.6	5e-05	0.25	0.1	0.51	0.0004	-0.11	0.5	0.1	0.5222	-0.16	0.3	-0.2	0.2	-0.42	0.004
PCOLCE2	219295_s_at	M1_t	-4.6	5e-05	0.28	0.06	0.45	0.002	0.02	0.9	-0.27	0.075	-0.13	0.4	0.01	0.9	-0.41	0.006
PDZRN4	220595_at	M1_t	-4.6	5e-05	0.39	0.009	0.34	0.02	0.05	0.8	-0.27	0.081	-0.03	0.8	-0.16	0.3	-0.33	0.03
DCLRE1C	219678_x_at	M1_t	-4.6	5e-05	0.44	0.003	0.1	0.5	-0.01	1	-0.01	0.9464	-0.13	0.4	-0.11	0.5	-0.28	0.07
TXLNA	212300_at	M1_t	-4.6	5e-05	0.21	0.2	0.44	0.003	0.04	0.8	-0.11	0.4686	-0.18	0.2	-0.02	0.9	-0.43	0.004
AKT1	207163_s_at	M1_t	-4.6	5e-05	0.48	0.0009	0.32	0.04	-0.06	0.7	0.04	0.814	-0.37	0.01	-0.19	0.2	-0.23	0.1
ELN	212670_at	M1_t	-4.6	5e-05	0.38	0.01	0.37	0.01	-0.04	0.8	-0.03	0.8402	-0.35	0.02	-0.35	0.02	-0.01	1
SPIN1	222431_at	M1_t	-4.6	5e-05	0.52	0.0003	0.3	0.05	-0.08	0.6	0.08	0.6137	-0.25	0.1	-0.3	0.05	-0.27	0.08
DMWD	33768_at	M1_t	-4.6	5e-05	0.4	0.008	0.29	0.06	0.04	0.8	0.12	0.438	-0.09	0.5	-0.48	0.0009	-0.26	0.09
MTPN	224656_s_at	M1_t	-4.6	5e-05	0.17	0.3	0.43	0.004	0.19	0.2	0.19	0.2223	-0.1	0.5	-0.38	0.01	-0.53	0.0002
GGH	203560_at	M1_t	-4.6	5e-05	0.29	0.06	0.58	0	-0.16	0.3	-0.05	0.7367	-0.2	0.2	-0.28	0.07	-0.22	0.1
PAK2	208877_at	M1_t	-4.5	5e-05	0.53	0.0002	0.18	0.2	-0.08	0.6	-0.35	0.0201	-0.26	0.09	-0.01	1	-0.01	0.9
GPR68	229055_at	M1_t	-4.5	5e-05	0.39	0.009	0.4	0.007	-0.43	0.003	-0.07	0.6619	0.13	0.4	-0.21	0.2	-0.18	0.2
IFT140	204792_s_at	M1_t	-4.5	5e-05	0.47	0.001	0.25	0.1	0	1	-0.11	0.4791	-0.34	0.02	-0.25	0.1	-0.03	0.8
SDCCAG3	218427_at	M1_t	-4.5	5e-05	0.52	0.0003	0.23	0.1	-0.02	0.9	-0.07	0.6619	-0.13	0.4	-0.27	0.07	-0.25	0.1
RFX7	222630_at	M1_t	-4.5	5e-05	0.53	0.0002	0.21	0.2	-0.2	0.2	-0.2	0.1854	-0.01	1	-0.22	0.2	-0.07	0.7
PCDHA3	211870_s_at	M1_t	-4.5	5e-05	0.26	0.09	0.4	0.007	0	1	0.05	0.7367	-0.18	0.2	-0.33	0.03	-0.23	0.1
PAPD5	226843_s_at	M1_t	-4.5	5e-05	0.52	0.0003	0.26	0.08	0	1	-0.4	0.0069	-0.17	0.3	-0.23	0.1	0.02	0.9
QARS	217846_at	M1_t	-4.5	6e-05	0.52	0.0003	0.31	0.04	-0.15	0.3	0.03	0.8666	-0.16	0.3	-0.02	0.9	-0.52	0.0003
BDP1	226290_at	M1_t	-4.5	6e-05	0.4	0.008	0.43	0.003	-0.25	0.1	-0.04	0.814	-0.12	0.4	-0.03	0.9	-0.41	0.006
LUC7L3	208835_s_at	M1_t	-4.5	6e-05	0.52	0.0003	0.19	0.2	0.11	0.5	-0.3	0.05	-0.16	0.3	-0.16	0.3	-0.18	0.2
TMEM256-PLSCR3	56197_at	M1_t	-4.5	6e-05	0.54	0.0002	0.29	0.05	-0.2	0.2	-0.16	0.3105	-0.19	0.2	-0.28	0.06	0.02	0.9
LHFPL2	212658_at	M1_t	-4.5	6e-05	0.4	0.007	0.29	0.06	0.13	0.4	0.04	0.814	-0.38	0.01	-0.35	0.02	-0.14	0.4
SNORD65	225065_x_at	M1_t	-4.5	6e-05	0.49	0.0008	0.29	0.06	0.07	0.6	-0.11	0.4583	-0.3	0.05	-0.27	0.08	-0.18	0.2
VASH2	219740_at	M1_t	-4.5	6e-05	0.44	0.003	0.2	0.2	-0.03	0.8	-0.26	0.0873	-0.27	0.08	-0.13	0.4	0.04	0.8
LRRTM1	238815_at	M1_t	-4.5	6e-05	0.33	0.03	0.52	0.0003	-0.08	0.6	0.04	0.814	-0.08	0.6	-0.31	0.04	-0.44	0.003
CFD	205382_s_at	M1_t	-4.5	6e-05	0.43	0.004	0.25	0.1	-0.01	1	0.02	0.9197	-0.13	0.4	-0.3	0.05	-0.25	0.1
ZMYND19	227477_at	M1_t	-4.5	6e-05	0.39	0.009	0.33	0.03	0.1	0.5	0.09	0.5671	-0.25	0.1	-0.34	0.02	-0.34	0.02
C6orf48	220755_s_at	M1_t	-4.5	6e-05	0.44	0.003	0.28	0.06	0.13	0.4	-0.3	0.05	-0.28	0.06	-0.23	0.1	-0.06	0.7
ZNF77	229000_at	M1_t	-4.5	6e-05	0.4	0.007	0.22	0.1	0.1	0.5	-0.08	0.5902	-0.14	0.4	-0.39	0.008	-0.09	0.5
PRMT6	223275_at	M1_t	-4.5	6e-05	0.46	0.002	0.39	0.008	-0.01	1	-0.1	0.5222	0.05	0.8	-0.29	0.06	-0.5	0.0005
HAUS1	225297_at	M1_t	-4.5	6e-05	0.4	0.007	0.34	0.02	0.02	0.9	-0.24	0.1168	-0.05	0.8	-0.28	0.07	-0.2	0.2
NKAIN1	219438_at	M1_t	-4.5	6e-05	0.51	0.0004	0.14	0.4	0	1	0.06	0.7115	0	1	-0.34	0.03	-0.33	0.03
ABHD18	241968_at	M1_t	-4.5	6e-05	0.4	0.008	0.14	0.4	0.05	0.8	-0.18	0.2495	-0.17	0.3	0.06	0.7	-0.3	0.05
DMPK	37996_s_at	M1_t	-4.5	6e-05	0.52	0.0003	0.31	0.04	-0.14	0.4	-0.2	0.1854	-0.1	0.5	-0.15	0.3	-0.21	0.2
TAF4	213090_s_at	M1_t	-4.5	6e-05	0.49	0.0008	0.18	0.2	-0.12	0.4	-0.06	0.6865	-0.17	0.3	-0.1	0.5	-0.2	0.2
CGGBP1	224599_at	M1_t	-4.5	6e-05	0.34	0.02	0.39	0.009	-0.23	0.1	0.06	0.7115	-0.13	0.4	-0.33	0.03	-0.09	0.5
RIMS4	227644_at	M1_t	-4.5	6e-05	0.55	0.0001	0.3	0.05	0.01	1	-0.06	0.7115	-0.25	0.1	-0.27	0.08	-0.28	0.06
RPS19	213414_s_at	M1_t	-4.5	7e-05	0.48	0.001	0.2	0.2	0.11	0.5	-0.22	0.1433	-0.21	0.2	-0.27	0.07	-0.08	0.6
QSER1	226265_at	M1_t	-4.5	7e-05	0.49	0.0008	0.14	0.4	-0.18	0.2	-0.25	0.1012	-0.24	0.1	0.12	0.4	-0.07	0.7
TMEM19	229126_at	M1_t	-4.5	7e-05	0.22	0.1	0.52	0.0003	-0.03	0.8	-0.08	0.5902	-0.06	0.7	-0.15	0.3	-0.46	0.002
TET1	228906_at	M1_t	-4.5	7e-05	0.52	0.0003	0.2	0.2	-0.17	0.3	-0.09	0.5671	-0.22	0.1	-0.22	0.1	0.01	1
PBRM1	223238_s_at	M1_t	-4.5	7e-05	0.49	0.0007	0.22	0.2	-0.27	0.08	-0.27	0.075	0.01	0.9	0.11	0.5	-0.27	0.07
RDH10	226021_at	M1_t	-4.5	7e-05	0.07	0.6	0.52	0.0003	0.25	0.1	0.02	0.9197	-0.17	0.3	-0.4	0.007	-0.35	0.02
NIPSNAP3A	224436_s_at	M1_t	-4.5	7e-05	0.53	0.0002	0.22	0.1	-0.11	0.5	-0.09	0.5671	-0.01	1	-0.18	0.2	-0.34	0.02
C20orf27	218081_at	M1_t	-4.5	7e-05	0.31	0.04	0.34	0.02	0.12	0.4	0.11	0.4583	-0.13	0.4	-0.39	0.008	-0.38	0.01
KIAA0319	206017_at	M1_t	-4.5	7e-05	0.54	0.0001	0.39	0.009	-0.38	0.01	-0.18	0.2356	-0.13	0.4	-0.05	0.8	-0.18	0.2
HNRNPR	208766_s_at	M1_t	-4.5	7e-05	0.53	0.0002	0.26	0.09	-0.18	0.2	-0.27	0.081	-0.08	0.6	-0.07	0.7	-0.18	0.2
ABHD17C	225436_at	M1_t	-4.5	7e-05	0.49	0.0007	0.39	0.009	-0.13	0.4	-0.02	0.8931	-0.22	0.2	-0.28	0.06	-0.23	0.1
FAM218A	1553711_a_at	M1_t	-4.5	7e-05	0.38	0.01	0.39	0.01	0.08	0.6	-0.34	0.0256	-0.21	0.2	-0.07	0.6	-0.26	0.09
FAM210A	230739_at	M1_t	-4.5	7e-05	0.45	0.002	0.35	0.02	-0.11	0.5	0.02	0.8931	-0.1	0.5	-0.23	0.1	-0.37	0.01
P2RX5	210448_s_at	M1_t	-4.5	7e-05	0.39	0.009	0.34	0.02	-0.04	0.8	0.11	0.4791	-0.22	0.1	-0.21	0.2	-0.39	0.01
RNF130	230932_at	M1_t	-4.5	7e-05	0.52	0.0003	0.37	0.01	-0.21	0.2	-0.24	0.1168	-0.19	0.2	-0.2	0.2	-0.03	0.8
ABI2	225098_at	M1_t	-4.5	7e-05	0.44	0.003	0.34	0.02	-0.01	1	0.15	0.3442	-0.11	0.5	-0.4	0.007	-0.39	0.009
RPS5	200024_at	M1_t	-4.5	7e-05	0.47	0.001	0.28	0.06	-0.02	0.9	-0.25	0.1088	-0.18	0.2	-0.23	0.1	-0.07	0.6
KLF8	230986_at	M1_t	-4.5	7e-05	0.23	0.1	0.47	0.001	0.04	0.8	-0.06	0.7115	-0.07	0.6	-0.24	0.1	-0.4	0.007
USP7	201498_at	M1_t	-4.5	7e-05	0.51	0.0004	0.38	0.01	-0.18	0.2	-0.11	0.4583	-0.01	1	-0.3	0.05	-0.26	0.09
INPP4A	227087_at	M1_t	-4.5	7e-05	0.23	0.1	0.56	0.0001	0.12	0.4	-0.05	0.7622	-0.09	0.5	-0.38	0.01	-0.44	0.003
TBC1D16	222116_s_at	M1_t	-4.5	7e-05	0.51	0.0004	0.29	0.06	0.07	0.7	-0.28	0.0693	-0.12	0.4	-0.39	0.008	-0.06	0.7
CCNYL1	227280_s_at	M1_t	-4.5	7e-05	0.35	0.02	0.44	0.003	-0.08	0.6	0.2	0.1854	-0.18	0.2	-0.3	0.05	-0.45	0.002
MPP3	206186_at	M1_t	-4.5	7e-05	0.47	0.002	0.34	0.02	-0.02	0.9	-0.3	0.046	-0.17	0.3	-0.29	0.06	-0.02	0.9
E2F5	221586_s_at	M1_t	-4.5	7e-05	0.21	0.2	0.47	0.001	0.01	0.9	0.01	0.9464	0.01	0.9	-0.25	0.1	-0.5	0.0006
FAAP24	214816_x_at	M1_t	-4.4	7e-05	0.4	0.008	0.2	0.2	-0.02	0.9	0.14	0.3801	-0.21	0.2	-0.19	0.2	-0.31	0.04
LHX2	206140_at	M1_t	-4.4	7e-05	0.53	0.0002	0.24	0.1	-0.17	0.3	-0.03	0.8666	-0.26	0.09	-0.26	0.09	-0.04	0.8
LTBP4	204442_x_at	M1_t	-4.4	7e-05	0.38	0.01	0.35	0.02	-0.1	0.5	0.02	0.9064	-0.14	0.4	-0.15	0.3	-0.37	0.01
PRRC2B	212068_s_at	M1_t	-4.4	7e-05	0.53	0.0002	0.3	0.05	-0.11	0.5	-0.11	0.4583	-0.22	0.2	-0.21	0.2	-0.18	0.2
CDK20	205271_s_at	M1_t	-4.4	7e-05	0.28	0.07	0.5	0.0005	-0.11	0.5	-0.08	0.5902	-0.15	0.3	-0.22	0.1	-0.25	0.1
FAM60A	220147_s_at	M1_t	-4.4	7e-05	0.44	0.003	0.18	0.2	0.23	0.1	-0.22	0.1531	-0.13	0.4	-0.16	0.3	-0.34	0.02
ZNF92	235170_at	M1_t	-4.4	7e-05	0.51	0.0004	0.17	0.3	-0.08	0.6	-0.34	0.0221	-0.06	0.7	0.06	0.7	-0.24	0.1
CMIP	224991_at	M1_t	-4.4	8e-05	0.51	0.0004	0.24	0.1	0.06	0.7	-0.1	0.5004	-0.21	0.2	-0.33	0.03	-0.16	0.3
FADS3	216080_s_at	M1_t	-4.4	8e-05	0.47	0.002	0.35	0.02	-0.25	0.1	-0.38	0.012	0.03	0.9	-0.08	0.6	-0.12	0.4
AADAT	223593_at	M1_t	-4.4	8e-05	0.52	0.0003	0.18	0.2	-0.1	0.5	-0.08	0.6137	-0.03	0.9	-0.11	0.5	-0.36	0.02
EXOC1	222127_s_at	M1_t	-4.4	8e-05	0.16	0.3	0.4	0.007	-0.03	0.9	-0.06	0.6865	-0.12	0.5	-0.08	0.6	-0.31	0.04
DLGAP4	202572_s_at	M1_t	-4.4	8e-05	0.31	0.04	0.45	0.002	0.12	0.4	0.06	0.6865	-0.24	0.1	-0.38	0.01	-0.36	0.02
NTF3	206706_at	M1_t	-4.4	8e-05	0.45	0.002	0.36	0.02	-0.09	0.6	-0.15	0.3442	-0.12	0.5	-0.26	0.09	-0.21	0.2
ING4	48825_at	M1_t	-4.4	8e-05	0.3	0.05	0.33	0.03	0.03	0.9	-0.16	0.2944	0.24	0.1	-0.24	0.1	-0.48	0.001
EXD1	1553907_a_at	M1_t	-4.4	8e-05	0.26	0.09	0.45	0.002	-0.1	0.5	0.22	0.1433	-0.14	0.4	-0.38	0.01	-0.33	0.03
TRIM67	233357_at	M1_t	-4.4	8e-05	0.51	0.0004	0.17	0.3	0.08	0.6	-0.12	0.438	-0.19	0.2	-0.22	0.1	-0.21	0.2
LINGO1	227933_at	M1_t	-4.4	8e-05	0.21	0.2	0.55	0.0001	0.08	0.6	0.15	0.3442	-0.19	0.2	-0.34	0.03	-0.5	0.0005
SCLT1	236487_at	M1_t	-4.4	8e-05	0.48	0.001	0.28	0.06	-0.16	0.3	-0.18	0.2356	0	1	0.06	0.7	-0.47	0.001
RAB11FIP4	224482_s_at	M1_t	-4.4	8e-05	0.28	0.07	0.36	0.02	0.24	0.1	0.07	0.6376	-0.13	0.4	-0.34	0.03	-0.51	0.0004
CHRDL1	209763_at	M1_t	-4.4	8e-05	0.44	0.003	0.36	0.02	-0.15	0.3	-0.01	0.9464	-0.16	0.3	-0.34	0.03	-0.13	0.4
IFRD1	202146_at	M1_t	-4.4	8e-05	0.34	0.02	0.17	0.3	0.19	0.2	-0.37	0.0148	-0.17	0.3	-0.05	0.8	-0.14	0.4
ZSCAN9	205181_at	M1_t	-4.4	8e-05	0.43	0.004	0.25	0.1	0.03	0.8	-0.24	0.1168	-0.12	0.4	-0.03	0.9	-0.33	0.03
ZNF793-AS1	229205_at	M1_t	-4.4	8e-05	0.36	0.02	0.31	0.04	-0.03	0.9	-0.21	0.1742	-0.2	0.2	-0.05	0.7	-0.2	0.2
BPTFP1	207186_s_at	M1_t	-4.4	8e-05	0.52	0.0003	0.35	0.02	-0.33	0.03	-0.12	0.438	-0.13	0.4	-0.04	0.8	-0.25	0.1
NUMBL	242195_x_at	M1_t	-4.4	8e-05	0.44	0.003	0.2	0.2	0.12	0.4	-0.17	0.2639	-0.06	0.7	-0.24	0.1	-0.27	0.08
ZNF23	213934_s_at	M1_t	-4.4	8e-05	0.51	0.0004	0.32	0.04	0.03	0.8	-0.27	0.075	-0.17	0.3	-0.09	0.6	-0.34	0.02
LRRC37A3	229962_at	M1_t	-4.4	8e-05	0.42	0.005	0.19	0.2	0.08	0.6	-0.16	0.3105	-0.19	0.2	-0.15	0.3	-0.2	0.2
ORC6	219105_x_at	M1_t	-4.4	9e-05	0.49	0.0007	0.23	0.1	-0.11	0.5	-0.21	0.1634	-0.25	0.1	-0.09	0.6	-0.06	0.7
CPTP	220734_s_at	M1_t	-4.4	9e-05	0.41	0.006	0.3	0.05	0.09	0.6	0.07	0.6619	-0.3	0.05	-0.28	0.07	-0.31	0.04
FAM168A	212357_at	M1_t	-4.4	9e-05	0.38	0.01	0.3	0.05	-0.04	0.8	0	1	-0.06	0.7	-0.2	0.2	-0.37	0.01
MTMR9	204837_at	M1_t	-4.4	9e-05	0.32	0.03	0.53	0.0002	-0.09	0.6	-0.16	0.2944	-0.16	0.3	-0.12	0.4	-0.37	0.01
SEC24A	212900_at	M1_t	-4.4	9e-05	0.43	0.004	0.19	0.2	-0.23	0.1	-0.31	0.0386	-0.09	0.6	0.15	0.3	-0.14	0.4
ORAI2	1558426_x_at	M1_t	-4.4	9e-05	0.49	0.0007	0.15	0.3	0.16	0.3	-0.15	0.3442	-0.03	0.9	-0.4	0.007	-0.19	0.2
KLHL22	49329_at	M1_t	-4.4	9e-05	0.5	0.0006	0.36	0.02	-0.1	0.5	-0.14	0.3619	-0.08	0.6	-0.36	0.02	-0.17	0.3
NINL	207705_s_at	M1_t	-4.4	9e-05	0.49	0.0007	0.24	0.1	-0.12	0.4	-0.28	0.064	-0.27	0.07	0.1	0.5	-0.16	0.3
NUDT16L1	224477_s_at	M1_t	-4.4	9e-05	0.31	0.04	0.45	0.002	-0.13	0.4	0.16	0.3105	0.03	0.8	-0.39	0.008	-0.42	0.004
MEST	202016_at	M1_t	-4.4	9e-05	0.48	0.001	0.4	0.007	-0.08	0.6	0.07	0.6619	-0.21	0.2	-0.22	0.2	-0.45	0.002
C7orf31	229146_at	M1_t	-4.4	9e-05	0.39	0.009	0.2	0.2	0.16	0.3	-0.15	0.3442	0.01	1	-0.2	0.2	-0.41	0.006
VIPAS39	218431_at	M1_t	-4.4	9e-05	0.48	0.001	0.33	0.03	-0.04	0.8	-0.33	0.0268	-0.09	0.5	-0.23	0.1	-0.1	0.5
TMEM150C	229623_at	M1_t	-4.4	9e-05	0.48	0.0009	0.34	0.02	-0.17	0.3	-0.16	0.2944	-0.02	0.9	-0.2	0.2	-0.26	0.09
GPC1	202756_s_at	M1_t	-4.4	9e-05	0.55	0.0001	0.3	0.05	-0.06	0.7	-0.19	0.2095	-0.14	0.4	-0.23	0.1	-0.21	0.2
LRRC56	232554_at	M1_t	-4.4	9e-05	0.42	0.005	0.17	0.3	0.16	0.3	-0.12	0.438	-0.17	0.3	-0.4	0.007	-0.04	0.8
IQGAP2	203474_at	M1_t	-4.4	9e-05	0.35	0.02	0.42	0.004	-0.2	0.2	0.04	0.788	0.01	0.9	-0.28	0.07	-0.34	0.02
FAM43A	227410_at	M1_t	-4.4	9e-05	0.35	0.02	0.4	0.007	0.16	0.3	-0.17	0.2789	-0.1	0.5	-0.38	0.01	-0.28	0.07
NUP160	212709_at	M1_t	-4.4	0.0001	0.43	0.004	0.24	0.1	-0.15	0.3	-0.21	0.1634	-0.12	0.4	-0.02	0.9	-0.15	0.3
DSG3	205595_at	M1_t	-4.3	0.0001	0.17	0.3	0.52	0.0003	0.11	0.5	-0.06	0.6865	-0.17	0.3	-0.31	0.04	-0.29	0.05
PTEN	225363_at	M1_t	-4.3	0.0001	0.34	0.02	0.54	0.0002	0.08	0.6	-0.04	0.814	-0.35	0.02	-0.3	0.05	-0.33	0.03
FN1	210495_x_at	M1_t	-4.3	0.0001	0.35	0.02	0.41	0.006	0.03	0.9	0.13	0.4182	-0.27	0.08	-0.39	0.008	-0.27	0.08
AP2B1	200612_s_at	M1_t	-4.3	0.0001	0.35	0.02	0.49	0.0007	-0.25	0.1	0.04	0.788	0.06	0.7	-0.34	0.02	-0.34	0.02
KIT	205051_s_at	M1_t	-4.3	0.0001	0.38	0.01	0.49	0.0008	-0.16	0.3	-0.17	0.2789	-0.26	0.09	-0.22	0.2	-0.09	0.6
CACNA1I	221631_at	M1_t	-4.3	0.0001	0.44	0.003	0.31	0.04	0.07	0.6	0.16	0.2944	-0.22	0.2	-0.31	0.04	-0.46	0.002
TPR	201730_s_at	M1_t	-4.3	0.0001	0.52	0.0003	0.25	0.1	-0.03	0.8	0.01	0.9732	-0.09	0.6	-0.33	0.03	-0.29	0.05
PHPT1	223207_x_at	M1_t	-4.3	0.0001	0.5	0.0006	0.39	0.008	-0.37	0.01	-0.07	0.6619	-0.17	0.3	-0.11	0.5	-0.16	0.3
LRRD1	202314_at	M1_t	-4.3	0.0001	0.47	0.001	0.3	0.05	-0.42	0.004	-0.09	0.5671	0.06	0.7	0.04	0.8	-0.33	0.03
PHACTR2	204048_s_at	M1_t	-4.3	0.0001	0.47	0.002	0.26	0.09	0.09	0.6	0.02	0.8931	-0.22	0.2	-0.39	0.009	-0.22	0.2
NPTN-IT1	228723_at	M1_t	-4.3	0.0001	0.47	0.001	0.33	0.03	-0.15	0.3	0.04	0.814	-0.26	0.09	-0.21	0.2	-0.21	0.2
TGFB2	220407_s_at	M1_t	-4.3	0.0001	0.47	0.001	0.28	0.06	-0.21	0.2	-0.19	0.2223	-0.26	0.09	-0.05	0.8	-0.06	0.7
RPS11	200031_s_at	M1_t	-4.3	0.0001	0.47	0.001	0.17	0.3	0.09	0.6	-0.13	0.4085	-0.27	0.07	-0.15	0.3	-0.18	0.2
ADORA2B	205891_at	M1_t	-4.3	0.0001	0.43	0.004	0.18	0.3	-0.14	0.3	0	1	-0.22	0.2	-0.16	0.3	-0.06	0.7
RYR3	206306_at	M1_t	-4.3	0.0001	0.47	0.002	0.44	0.003	-0.25	0.1	-0.07	0.6376	-0.27	0.07	-0.2	0.2	-0.11	0.5
CEP85L	228007_at	M1_t	-4.3	0.0001	0.43	0.004	0.24	0.1	-0.27	0.08	-0.11	0.4583	-0.17	0.3	-0.01	0.9	-0.09	0.6
LINC02016	1570292_at	M1_t	-4.3	0.0001	0.26	0.09	0.42	0.004	0.16	0.3	-0.14	0.3801	-0.25	0.1	-0.4	0.007	-0.1	0.5
NOL11	221970_s_at	M1_t	-4.3	0.0001	0.43	0.004	0.28	0.07	-0.03	0.9	-0.14	0.3801	0.05	0.7	-0.38	0.01	-0.19	0.2
NKAIN4	230668_at	M1_t	-4.3	0.0001	0.34	0.02	0.3	0.05	0.08	0.6	-0.03	0.8402	-0.15	0.3	-0.34	0.03	-0.21	0.2
TMEM151B	213676_at	M1_t	-4.3	0.0001	0.48	0.001	0.42	0.004	-0.03	0.9	-0.07	0.6619	-0.22	0.2	-0.34	0.03	-0.26	0.09
DNMT3B	220668_s_at	M1_t	-4.3	0.0001	0.45	0.002	0.3	0.05	-0.14	0.4	-0.31	0.0386	0.15	0.3	-0.2	0.2	-0.22	0.2
ADGRL2	206953_s_at	M1_t	-4.3	0.0001	0.53	0.0002	0.41	0.005	-0.18	0.2	-0.15	0.3442	-0.24	0.1	-0.15	0.3	-0.23	0.1
C19orf25	226378_s_at	M1_t	-4.3	0.0001	0.52	0.0003	0.26	0.09	-0.13	0.4	-0.06	0.7115	-0.04	0.8	-0.25	0.1	-0.27	0.08
CRIP2	208978_at	M1_t	-4.3	0.0001	0.35	0.02	0.51	0.0005	-0.22	0.2	0.14	0.3801	-0.07	0.6	-0.3	0.05	-0.42	0.005
CNNM4	218900_at	M1_t	-4.3	0.0001	0.44	0.003	0.24	0.1	-0.05	0.7	-0.02	0.8931	-0.22	0.2	0.06	0.7	-0.46	0.002
MRPS6	224919_at	M1_t	-4.3	0.0001	0.33	0.03	0.48	0.0009	-0.11	0.5	-0.19	0.2095	-0.15	0.3	-0.17	0.3	-0.22	0.1
LINC01114	239879_at	M1_t	-4.3	0.0001	0.38	0.01	0.35	0.02	-0.1	0.5	-0.08	0.6137	-0.28	0.07	-0.31	0.04	0.03	0.9
KIFC2	226792_s_at	M1_t	-4.3	0.0001	0.52	0.0003	0.35	0.02	0.06	0.7	-0.06	0.6865	-0.23	0.1	-0.37	0.01	-0.26	0.09
TIPRL	214773_x_at	M1_t	-4.3	0.0001	0.52	0.0003	0.15	0.3	0.11	0.5	0.07	0.6376	-0.03	0.9	-0.49	0.0007	-0.29	0.06
EDC3	226042_at	M1_t	-4.3	0.0001	0.53	0.0002	0.19	0.2	-0.21	0.2	-0.06	0.7115	-0.18	0.2	-0.15	0.3	-0.09	0.6
TBCCD1	206451_at	M1_t	-4.3	0.0001	0.39	0.01	0.32	0.03	-0.11	0.5	-0.19	0.2095	0	1	-0.19	0.2	-0.2	0.2
KRT31	206677_at	M1_t	-4.3	0.0001	0.2	0.2	0.37	0.01	0.05	0.7	0.1	0.5222	-0.49	0.0007	-0.26	0.09	-0.02	0.9
FAR2P2	226809_at	M1_t	-4.3	0.0001	0.35	0.02	0.17	0.3	0.15	0.3	0.14	0.3619	-0.21	0.2	-0.2	0.2	-0.42	0.004
SUMF2	201326_at	M1_t	-4.3	0.0001	0.53	0.0002	0.24	0.1	-0.19	0.2	-0.38	0.012	-0.08	0.6	-0.1	0.5	0	1
TBCAP1	203667_at	M1_t	-4.3	0.0001	0.49	0.0007	0.19	0.2	-0.08	0.6	-0.1	0.5004	-0.28	0.06	0.03	0.9	-0.26	0.09
PLAA	209533_s_at	M1_t	-4.3	0.0001	0.44	0.003	0.32	0.04	0	1	-0.28	0.064	0.11	0.5	-0.28	0.07	-0.29	0.06
SPON1	209436_at	M1_t	-4.3	0.0001	0.53	0.0002	0.27	0.08	-0.31	0.04	-0.1	0.5004	-0.21	0.2	-0.16	0.3	0.01	1
RUVBL1	201614_s_at	M1_t	-4.3	0.0001	0.34	0.03	0.34	0.02	-0.03	0.9	-0.04	0.814	-0.12	0.5	-0.46	0.002	-0.03	0.8
PHF21B	1562309_s_at	M1_t	-4.3	0.0001	0.36	0.02	0.19	0.2	0.17	0.3	0.04	0.788	-0.32	0.04	-0.29	0.06	-0.17	0.3
SH3BGRL3	221269_s_at	M1_t	-4.3	0.0001	0.31	0.04	0.33	0.03	-0.02	0.9	-0.16	0.2944	-0.08	0.6	-0.25	0.1	-0.14	0.4
RAMP2	205779_at	M1_t	-4.3	0.0001	0.43	0.004	0.27	0.08	0.26	0.09	0.05	0.7367	-0.22	0.2	-0.49	0.0008	-0.3	0.05
PPP1R14BP3	212680_x_at	M1_t	-4.3	0.0001	0.47	0.001	0.08	0.6	0.14	0.3	0.01	0.9464	-0.28	0.06	-0.3	0.05	-0.1	0.5
YKT6	217784_at	M1_t	-4.3	0.0001	0.37	0.01	0.28	0.06	-0.19	0.2	0.18	0.2356	-0.14	0.4	-0.15	0.3	-0.34	0.02
SOX5	238009_at	M1_t	-4.3	0.0001	0.5	0.0005	0.24	0.1	-0.19	0.2	-0.01	0.9464	-0.1	0.5	-0.27	0.07	-0.14	0.4
NTSR1	207360_s_at	M1_t	-4.3	0.0001	0.36	0.02	0.29	0.05	-0.15	0.3	0.05	0.7367	-0.27	0.08	-0.16	0.3	-0.13	0.4
SGPP1	223391_at	M1_t	-4.3	0.0001	0.35	0.02	0.45	0.002	-0.2	0.2	-0.35	0.0182	-0.09	0.5	0.07	0.7	-0.24	0.1
DPY19L3	225633_at	M1_t	-4.3	0.0001	0.52	0.0003	0.11	0.5	-0.25	0.1	-0.14	0.3619	-0.11	0.5	-0.08	0.6	-0.01	0.9
PTPRR	210675_s_at	M1_t	-4.3	0.0001	0.25	0.1	0.46	0.002	0	1	0.1	0.5222	-0.09	0.5	-0.22	0.1	-0.52	0.0003
RBBP8	203344_s_at	M1_t	-4.3	0.0001	0.32	0.03	0.4	0.007	-0.06	0.7	-0.14	0.3619	-0.13	0.4	-0.23	0.1	-0.19	0.2
P3H4	204078_at	M1_t	-4.3	0.0001	0.44	0.003	0.24	0.1	0.24	0.1	-0.1	0.5222	-0.18	0.2	-0.38	0.01	-0.26	0.09
NUDT19	235384_at	M1_t	-4.3	0.0001	0.46	0.002	0.34	0.02	0.02	0.9	-0.1	0.5004	-0.08	0.6	-0.2	0.2	-0.44	0.003
LINC01561	236855_at	M1_t	-4.3	0.0001	0.39	0.008	0.1	0.5	0.11	0.5	0.02	0.8931	-0.35	0.02	-0.15	0.3	-0.14	0.4
CDC42BPB	217849_s_at	M1_t	-4.3	0.0001	0.47	0.002	0.29	0.06	0.03	0.9	-0.2	0.1972	0.06	0.7	-0.34	0.02	-0.28	0.07
PPP1R16A	225203_at	M1_t	-4.3	0.0001	0.43	0.004	0.43	0.003	-0.08	0.6	0	1	-0.25	0.1	-0.42	0.004	-0.11	0.5
EFCAB1	220156_at	M1_t	-4.3	0.0001	0.34	0.03	0.43	0.004	-0.04	0.8	-0.33	0.0294	-0.06	0.7	-0.1	0.5	-0.26	0.09
ARID1B	225181_at	M1_t	-4.3	0.0001	0.53	0.0002	0.19	0.2	-0.19	0.2	-0.26	0.0873	0.04	0.8	0.03	0.9	-0.3	0.05
PRPSAP2	203537_at	M1_t	-4.2	0.0001	0.45	0.002	0.32	0.03	-0.11	0.5	-0.43	0.0038	-0.03	0.9	-0.02	0.9	-0.19	0.2
C14orf79	213512_at	M1_t	-4.2	0.0001	0.41	0.006	0.31	0.04	-0.03	0.9	0.09	0.5444	-0.13	0.4	-0.4	0.007	-0.25	0.1
FRAT2	209864_at	M1_t	-4.2	0.0001	0.28	0.07	0.28	0.06	0.17	0.3	-0.34	0.0221	-0.27	0.08	0.06	0.7	-0.22	0.1
C11orf24	218299_at	M1_t	-4.2	0.0001	0.09	0.6	0.58	0	0.11	0.5	0.07	0.6619	-0.13	0.4	-0.23	0.1	-0.54	0.0001
COPB1	201358_s_at	M1_t	-4.2	0.0001	0.41	0.006	0.27	0.07	-0.05	0.7	-0.05	0.7622	-0.16	0.3	-0.1	0.5	-0.33	0.03
XPO6	211982_x_at	M1_t	-4.2	0.0001	0.27	0.08	0.28	0.06	0.04	0.8	0.04	0.788	-0.12	0.5	-0.05	0.7	-0.49	0.0008
KIAA1024	215081_at	M1_t	-4.2	0.0001	0.22	0.2	0.42	0.005	0.08	0.6	-0.09	0.5444	-0.03	0.9	-0.21	0.2	-0.41	0.006
FAM131A	221904_at	M1_t	-4.2	0.0001	0.18	0.2	0.58	0	0.02	0.9	0.2	0.1854	-0.22	0.1	-0.33	0.03	-0.48	0.001
FADS2	202218_s_at	M1_t	-4.2	0.0001	0.44	0.003	0.33	0.03	-0.13	0.4	0.05	0.7622	-0.22	0.2	-0.28	0.07	-0.19	0.2
CSNK1G3	227767_at	M1_t	-4.2	0.0001	0.37	0.01	0.55	0.0001	-0.33	0.03	-0.22	0.1531	-0.06	0.7	-0.09	0.6	-0.24	0.1
PRUNE1	209586_s_at	M1_t	-4.2	0.0001	0.45	0.002	0.17	0.3	-0.03	0.8	-0.19	0.2095	-0.23	0.1	-0.04	0.8	-0.12	0.4
RPL8	200936_at	M1_t	-4.2	0.0001	0.4	0.007	0.29	0.05	0.11	0.5	-0.23	0.134	-0.26	0.09	-0.2	0.2	-0.14	0.4
EXOC4	224926_at	M1_t	-4.2	0.0001	0.36	0.02	0.33	0.03	-0.1	0.5	-0.08	0.6137	0.05	0.8	-0.18	0.2	-0.38	0.01
NANP	228073_at	M1_t	-4.2	0.0001	0.44	0.003	0.37	0.01	-0.21	0.2	-0.03	0.8402	-0.26	0.09	-0.19	0.2	-0.13	0.4
ASAP2	206414_s_at	M1_t	-4.2	0.0001	0.25	0.1	0.49	0.0008	0.1	0.5	0.1	0.5004	-0.19	0.2	-0.33	0.03	-0.46	0.002
DMC1	208386_x_at	M1_t	-4.2	0.0001	0.5	0.0006	0.14	0.4	-0.02	0.9	-0.23	0.1252	-0.1	0.5	-0.23	0.1	-0.02	0.9
IMMP1L	229025_s_at	M1_t	-4.2	0.0001	0.22	0.1	0.43	0.004	0.1	0.5	0.16	0.2944	-0.04	0.8	-0.55	0.0001	-0.33	0.03
MYCL	214058_at	M1_t	-4.2	0.0001	0.05	0.8	0.51	0.0005	0.26	0.09	-0.05	0.7622	-0.17	0.3	-0.4	0.007	-0.26	0.09
CTTNBP2NL	226000_at	M1_t	-4.2	0.0001	0.5	0.0005	0.14	0.4	-0.05	0.8	-0.1	0.5004	-0.06	0.7	-0.34	0.03	-0.06	0.7
C2orf27A	242418_at	M1_t	-4.2	0.0001	0.44	0.003	0.37	0.01	-0.15	0.3	-0.01	0.9464	-0.09	0.5	-0.14	0.3	-0.4	0.007
EHMT1	225461_at	M1_t	-4.2	0.0001	0.48	0.0009	0.06	0.7	0.05	0.7	-0.19	0.2158	-0.06	0.7	-0.09	0.6	-0.22	0.1
SEMA4F	228660_x_at	M1_t	-4.2	0.0001	0.5	0.0006	0.47	0.001	-0.33	0.03	-0.31	0.0422	-0.13	0.4	-0.1	0.5	-0.11	0.5
GLIS2	223378_at	M1_t	-4.2	0.0001	0.37	0.01	0.28	0.06	-0.19	0.2	0.05	0.7367	-0.19	0.2	-0.12	0.4	-0.21	0.2
RTN4RL1	230700_at	M1_t	-4.2	0.0001	0.46	0.002	0.36	0.02	0.09	0.6	0.01	0.9732	-0.25	0.1	-0.25	0.1	-0.44	0.003
USP9X	201100_s_at	M1_t	-4.2	0.0001	0.08	0.6	0.39	0.009	0.21	0.2	0.15	0.3442	-0.21	0.2	-0.26	0.09	-0.42	0.005
TAPT1	227407_at	M1_t	-4.2	0.0002	0.55	0.0001	-0.01	1	-0.41	0.006	0.05	0.7622	-0.07	0.6	-0.11	0.5	0.08	0.6
ZFP69B	207219_at	M1_t	-4.2	0.0002	0.43	0.004	0.26	0.08	0.09	0.6	-0.28	0.064	-0.15	0.3	-0.08	0.6	-0.28	0.06
STXBP6	230560_at	M1_t	-4.2	0.0002	0.47	0.002	0.42	0.004	-0.21	0.2	-0.14	0.3619	-0.34	0.03	-0.23	0.1	0.02	0.9
CCDC93	209688_s_at	M1_t	-4.2	0.0002	0.53	0.0002	0.06	0.7	-0.17	0.3	-0.2	0.1972	-0.04	0.8	0	1	-0.14	0.4
NPAS3	229281_at	M1_t	-4.2	0.0002	0.53	0.0002	0.14	0.4	-0.33	0.03	-0.16	0.3105	-0.26	0.09	0.03	0.8	0.06	0.7
RLF	204243_at	M1_t	-4.2	0.0002	0.41	0.006	0.15	0.3	0.02	0.9	-0.08	0.5902	-0.34	0.02	-0.05	0.7	-0.12	0.4
ZNF649	223616_at	M1_t	-4.2	0.0002	0.06	0.7	0.48	0.0009	0.23	0.1	-0.04	0.788	-0.25	0.1	-0.22	0.2	-0.34	0.02
KANTR	229869_at	M1_t	-4.2	0.0002	0.43	0.004	0.25	0.1	-0.14	0.4	-0.07	0.6742	-0.14	0.4	-0.18	0.2	-0.13	0.4
EIF4A3	201303_at	M1_t	-4.2	0.0002	0.34	0.03	0.32	0.04	0.08	0.6	0.02	0.9197	-0.35	0.02	-0.31	0.04	-0.11	0.5
LGI1	206349_at	M1_t	-4.2	0.0002	0.38	0.01	0.48	0.001	0.05	0.8	-0.05	0.7367	-0.32	0.04	-0.42	0.005	-0.14	0.4
RIIAD1	237131_at	M1_t	-4.2	0.0002	0.23	0.1	0.57	0.0001	-0.13	0.4	0.11	0.4583	-0.27	0.07	-0.2	0.2	-0.37	0.01
AKAP8L	218064_s_at	M1_t	-4.2	0.0002	0.34	0.02	0.13	0.4	0.17	0.3	0.01	0.9464	-0.22	0.1	-0.14	0.4	-0.3	0.05
ST3GAL1	208322_s_at	M1_t	-4.2	0.0002	0.36	0.02	0.32	0.04	-0.17	0.3	-0.11	0.4791	-0.12	0.5	-0.29	0.06	0.02	0.9
PDE4D	204491_at	M1_t	-4.2	0.0002	0.48	0.0009	0.37	0.01	-0.22	0.1	-0.16	0.3105	-0.36	0.02	-0.06	0.7	-0.07	0.6
SLX4	232147_at	M1_t	-4.2	0.0002	0.49	0.0007	0.24	0.1	-0.2	0.2	0.04	0.814	-0.05	0.7	-0.36	0.02	-0.12	0.4
CEP78	235919_at	M1_t	-4.2	0.0002	0.5	0.0006	0.26	0.09	-0.37	0.01	-0.27	0.081	-0.22	0.1	0.12	0.4	-0.01	0.9
SENP7	223444_at	M1_t	-4.2	0.0002	0.42	0.005	0.31	0.04	0.07	0.6	-0.36	0.0164	-0.09	0.6	-0.11	0.5	-0.26	0.09
SLC38A7	56821_at	M1_t	-4.2	0.0002	0.46	0.002	0.29	0.06	-0.26	0.09	0	1	-0.04	0.8	0.01	1	-0.44	0.003
KPNA2P3	201088_at	M1_t	-4.2	0.0002	0.46	0.002	0.51	0.0005	-0.16	0.3	-0.15	0.3442	0.05	0.8	-0.35	0.02	-0.34	0.02
FBXL2	214436_at	M1_t	-4.2	0.0002	0.45	0.002	0.4	0.007	-0.18	0.2	0.04	0.788	-0.05	0.7	-0.24	0.1	-0.41	0.006
COMMD6	225312_at	M1_t	-4.2	0.0002	0.2	0.2	0.39	0.009	0.17	0.3	-0.09	0.5671	-0.14	0.4	-0.36	0.02	-0.19	0.2
ATP6V0A2	229572_at	M1_t	-4.2	0.0002	0.52	0.0003	0.15	0.3	-0.13	0.4	0.11	0.4583	-0.2	0.2	-0.16	0.3	-0.27	0.08
SRGAP2C	232095_at	M1_t	-4.2	0.0002	0.49	0.0008	0.22	0.1	0.06	0.7	-0.19	0.2223	0	1	-0.11	0.5	-0.46	0.002
RSBN1	213694_at	M1_t	-4.2	0.0002	0.49	0.0008	0.06	0.7	-0.29	0.06	-0.14	0.3619	-0.11	0.5	-0.07	0.7	0.11	0.5
SH3RF1	225589_at	M1_t	-4.2	0.0002	0.4	0.008	0.43	0.003	-0.09	0.6	-0.01	0.9464	-0.01	1	-0.33	0.03	-0.39	0.009
ZNF282	212892_at	M1_t	-4.2	0.0002	0.48	0.001	0.26	0.09	-0.02	0.9	-0.25	0.1088	-0.21	0.2	-0.18	0.2	-0.07	0.7
LRRC4B	239320_at	M1_t	-4.2	0.0002	0.38	0.01	0.48	0.0009	-0.23	0.1	-0.08	0.6137	-0.14	0.4	-0.28	0.07	-0.15	0.3
ATP6V0E2-AS1	229094_at	M1_t	-4.2	0.0002	0.49	0.0007	0.17	0.3	-0.17	0.3	0	1	-0.02	0.9	-0.34	0.03	-0.08	0.6
RPL5P34	213080_x_at	M1_t	-4.1	0.0002	0.54	0.0002	-0.01	0.9	0.04	0.8	-0.32	0.0323	-0.13	0.4	-0.03	0.9	-0.05	0.8
RFC5	213734_at	M1_t	-4.1	0.0002	0.36	0.02	0.25	0.1	0.16	0.3	0	1	0	1	-0.38	0.01	-0.38	0.01
PROSER2	229801_at	M1_t	-4.1	0.0002	0.28	0.07	0.19	0.2	0.08	0.6	-0.07	0.6619	-0.01	1	-0.24	0.1	-0.22	0.1
GRM1	207299_s_at	M1_t	-4.1	0.0002	0.5	0.0006	0.45	0.002	-0.2	0.2	-0.31	0.0386	-0.21	0.2	-0.06	0.7	-0.18	0.2
KLHDC8B	225755_at	M1_t	-4.1	0.0002	0.34	0.02	0.41	0.005	-0.04	0.8	0.13	0.3989	-0.28	0.07	-0.2	0.2	-0.4	0.008
STK10	40420_at	M1_t	-4.1	0.0002	0.43	0.004	0.13	0.4	0.2	0.2	-0.01	0.9732	0	1	-0.38	0.01	-0.35	0.02
LSM7	204559_s_at	M1_t	-4.1	0.0002	0.42	0.005	0.31	0.04	-0.12	0.4	0.2	0.1854	-0.26	0.09	-0.21	0.2	-0.34	0.02
KIF26A	234307_s_at	M1_t	-4.1	0.0002	0.24	0.1	0.48	0.0009	-0.04	0.8	0.13	0.4182	-0.17	0.3	-0.36	0.02	-0.31	0.04
GLI2	228537_at	M1_t	-4.1	0.0002	0.45	0.002	0.09	0.6	-0.22	0.1	-0.08	0.6137	0	1	-0.03	0.9	-0.17	0.3
NELL2	203413_at	M1_t	-4.1	0.0002	0.22	0.1	0.49	0.0008	0.06	0.7	0.03	0.8666	-0.04	0.8	-0.3	0.05	-0.49	0.0008
PTPN9	202958_at	M1_t	-4.1	0.0002	0.52	0.0003	0.37	0.01	-0.35	0.02	-0.07	0.6376	-0.27	0.08	-0.21	0.2	0.03	0.9
HIVEP1	204512_at	M1_t	-4.1	0.0002	0.43	0.004	0.53	0.0002	-0.24	0.1	-0.23	0.1252	-0.03	0.9	-0.27	0.07	-0.19	0.2
MFSD9	213403_at	M1_t	-4.1	0.0002	0.32	0.03	0.37	0.01	0.16	0.3	-0.11	0.4583	-0.1	0.5	-0.46	0.002	-0.2	0.2
MIR124-2HG	238661_at	M1_t	-4.1	0.0002	0.54	0.0002	0.28	0.07	-0.07	0.7	-0.2	0.1854	-0.23	0.1	-0.16	0.3	-0.15	0.3
ZNF473	213130_at	M1_t	-4.1	0.0002	0.32	0.03	0.27	0.07	-0.04	0.8	-0.12	0.438	-0.14	0.4	-0.07	0.6	-0.24	0.1
LIPG	219181_at	M1_t	-4.1	0.0002	0.48	0.0009	0.15	0.3	-0.05	0.8	-0.07	0.6376	-0.1	0.5	-0.26	0.09	-0.13	0.4
MAPK8IP1P2	213013_at	M1_t	-4.1	0.0002	0.11	0.5	0.47	0.001	0.17	0.3	0.06	0.6865	-0.15	0.3	-0.22	0.2	-0.5	0.0005
RPL29P7	216177_at	M1_t	-4.1	0.0002	0.47	0.001	0.26	0.09	0.19	0.2	-0.29	0.0544	-0.21	0.2	-0.34	0.03	-0.08	0.6
PCDHB14	231726_at	M1_t	-4.1	0.0002	0.38	0.01	0.46	0.002	-0.11	0.5	-0.17	0.2789	0.02	0.9	-0.2	0.2	-0.39	0.009
EGFEM1P	1558411_at	M1_t	-4.1	0.0002	0.39	0.01	0.36	0.02	0.02	0.9	0.07	0.6742	-0.05	0.7	-0.29	0.06	-0.49	0.0007
MEG3	235077_at	M1_t	-4.1	0.0002	0.5	0.0006	0.31	0.04	-0.16	0.3	-0.17	0.2639	0.05	0.8	-0.32	0.03	-0.16	0.3
TMEM65	241342_at	M1_t	-4.1	0.0002	0.3	0.05	0.57	0.0001	-0.19	0.2	0.03	0.8666	-0.18	0.2	-0.25	0.1	-0.31	0.04
GPR75-ASB3	224524_s_at	M1_t	-4.1	0.0002	0.43	0.004	0.39	0.01	-0.13	0.4	-0.15	0.3271	-0.4	0.007	-0.09	0.6	-0.06	0.7
FAM35DP	220547_s_at	M1_t	-4.1	0.0002	0.47	0.002	0.22	0.2	-0.2	0.2	-0.1	0.5004	-0.03	0.8	0.05	0.8	-0.38	0.01
RPS4X	200933_x_at	M1_t	-4.1	0.0002	0.51	0.0004	0.11	0.5	0.04	0.8	-0.14	0.3619	-0.35	0.02	-0.11	0.5	-0.06	0.7
SIKE1	228026_at	M1_t	-4.1	0.0002	0.49	0.0007	0.24	0.1	0	1	-0.37	0.0134	-0.06	0.7	-0.21	0.2	-0.07	0.6
MAP2	225540_at	M1_t	-4.1	0.0002	0.41	0.005	0.45	0.002	-0.09	0.5	-0.2	0.2033	-0.05	0.7	-0.34	0.03	-0.18	0.2
HDAC6	206846_s_at	M1_t	-4.1	0.0002	0.39	0.009	0.33	0.03	-0.11	0.5	-0.1	0.5222	-0.07	0.6	-0.14	0.4	-0.3	0.05
TSTD2	213161_at	M1_t	-4.1	0.0002	0.5	0.0005	0.23	0.1	-0.23	0.1	-0.15	0.3442	-0.09	0.6	0.07	0.7	-0.32	0.03
CAND2	213547_at	M1_t	-4.1	0.0002	0.5	0.0006	0.27	0.08	-0.06	0.7	-0.09	0.5671	-0.11	0.5	-0.17	0.3	-0.33	0.03
FAM110A	226584_s_at	M1_t	-4.1	0.0002	0.35	0.02	0.24	0.1	0.3	0.05	-0.06	0.6865	-0.35	0.02	-0.22	0.2	-0.29	0.06
ANKRD44	228471_at	M1_t	-4.1	0.0002	0.47	0.001	0.3	0.05	-0.13	0.4	-0.28	0.0693	-0.15	0.3	-0.01	0.9	-0.2	0.2
TRIT1	218617_at	M1_t	-4.1	0.0002	0.4	0.007	0.29	0.06	-0.1	0.5	-0.27	0.081	-0.2	0.2	0.03	0.8	-0.18	0.2
VEZT	223090_x_at	M1_t	-4.1	0.0002	0.31	0.04	0.52	0.0003	-0.07	0.7	-0.05	0.7367	-0.13	0.4	-0.11	0.5	-0.52	0.0003
WNT9A	230643_at	M1_t	-4.1	0.0002	0.44	0.003	0.28	0.07	-0.02	0.9	-0.13	0.3894	-0.18	0.2	-0.17	0.3	-0.22	0.1
CSK	202329_at	M1_t	-4.1	0.0002	0.52	0.0003	0.11	0.5	-0.07	0.6	0.08	0.5902	-0.19	0.2	-0.18	0.2	-0.25	0.1
DLX1	242138_at	M1_t	-4.1	0.0002	0.48	0.001	0.33	0.03	0.1	0.5	-0.16	0.3105	-0.2	0.2	-0.24	0.1	-0.32	0.04
BMT2	228149_at	M1_t	-4.1	0.0002	0.39	0.009	0.27	0.07	-0.02	0.9	-0.2	0.1854	0.01	0.9	-0.25	0.1	-0.19	0.2
SCARF2	227557_at	M1_t	-4.1	0.0002	0.5	0.0005	-0.05	0.7	0.23	0.1	0.05	0.7494	-0.21	0.2	-0.25	0.1	-0.25	0.1
DSG2	217901_at	M1_t	-4.1	0.0002	0.4	0.007	0.26	0.09	0.02	0.9	0.01	0.9732	-0.22	0.2	-0.22	0.1	-0.25	0.1
EEF1A1P6	213477_x_at	M1_t	-4.1	0.0002	0.4	0.008	0.32	0.03	0.11	0.5	-0.32	0.0353	-0.17	0.3	-0.3	0.05	-0.06	0.7
DEDD	215158_s_at	M1_t	-4.1	0.0002	0.34	0.03	0.45	0.002	-0.14	0.4	-0.1	0.5222	-0.22	0.1	-0.05	0.8	-0.32	0.04
SMAP1	218137_s_at	M1_t	-4.1	0.0002	0.3	0.05	0.6	0	-0.18	0.2	-0.19	0.2223	-0.04	0.8	-0.16	0.3	-0.36	0.02
EFCAB7	226800_at	M1_t	-4.1	0.0002	0.4	0.007	0.26	0.08	-0.07	0.6	-0.31	0.0422	0.02	0.9	-0.14	0.3	-0.15	0.3
PFKFB4	228499_at	M1_t	-4.1	0.0002	0.5	0.0005	0.08	0.6	0.03	0.9	-0.18	0.2356	-0.21	0.2	-0.1	0.5	-0.11	0.5
ZNF689	227294_at	M1_t	-4.1	0.0002	0.36	0.02	0.29	0.06	0.05	0.8	-0.11	0.4791	-0.17	0.3	-0.09	0.6	-0.34	0.02
MTF2	203345_s_at	M1_t	-4.1	0.0002	0.15	0.3	0.48	0.0009	0.03	0.9	-0.05	0.7367	-0.12	0.4	-0.16	0.3	-0.38	0.01
ASCL1	209988_s_at	M1_t	-4.1	0.0002	0.48	0.001	0.26	0.09	0	1	-0.16	0.3105	-0.18	0.2	-0.31	0.04	-0.07	0.6
CDCA7L	225081_s_at	M1_t	-4.1	0.0002	0.43	0.004	0.16	0.3	0.11	0.5	-0.13	0.4182	-0.19	0.2	-0.11	0.5	-0.28	0.07
SEC24B	202798_at	M1_t	-4.1	0.0002	0.47	0.002	0.32	0.03	-0.31	0.04	-0.32	0.0323	0.09	0.5	-0.12	0.4	-0.09	0.5
ID3	207826_s_at	M1_t	-4.1	0.0002	0.37	0.01	0.17	0.3	0.2	0.2	0.09	0.5671	-0.14	0.4	-0.46	0.002	-0.21	0.2
CD276	224859_at	M1_t	-4.1	0.0002	0.44	0.003	0.32	0.03	-0.07	0.6	0.03	0.8666	-0.16	0.3	-0.28	0.07	-0.28	0.07
TERF1P5	203448_s_at	M1_t	-4.1	0.0002	0.48	0.001	0.15	0.3	-0.13	0.4	0.07	0.6619	-0.1	0.5	-0.34	0.02	-0.08	0.6
STAM2	228254_at	M1_t	-4.1	0.0002	0.5	0.0005	0.2	0.2	-0.17	0.3	-0.16	0.2944	-0.22	0.1	-0.04	0.8	-0.1	0.5
FAM13B	218518_at	M1_t	-4.1	0.0002	0.18	0.2	0.54	0.0002	-0.03	0.8	-0.25	0.1088	-0.17	0.3	-0.11	0.5	-0.22	0.2
ZNF713	1560201_at	M1_t	-4.1	0.0002	0.5	0.0005	0.09	0.6	0.13	0.4	0.1	0.5222	-0.27	0.07	-0.24	0.1	-0.3	0.05
ELOVL2	213712_at	M1_t	-4.1	0.0002	0.5	0.0005	0.19	0.2	-0.33	0.03	-0.12	0.438	-0.19	0.2	-0.06	0.7	0.02	0.9
PPIH	204228_at	M1_t	-4.1	0.0002	0.17	0.3	0.57	0.0001	0.13	0.4	-0.2	0.1854	-0.2	0.2	-0.25	0.1	-0.29	0.06
CARMIL3	229561_at	M1_t	-4.1	0.0002	0.39	0.01	0.19	0.2	0.26	0.08	0.01	0.9732	-0.3	0.05	-0.44	0.003	-0.11	0.5
STK36	226166_x_at	M1_t	-4	0.0002	0.49	0.0007	0.15	0.3	-0.09	0.6	-0.04	0.788	-0.2	0.2	-0.12	0.4	-0.17	0.3
RAB3IP	238853_at	M1_t	-4	0.0002	0.52	0.0003	0.07	0.6	-0.06	0.7	-0.1	0.5222	-0.18	0.2	-0.12	0.4	-0.11	0.5
TCTEX1D2	228606_at	M1_t	-4	0.0002	0.34	0.03	0.53	0.0002	-0.28	0.07	-0.12	0.438	-0.02	0.9	-0.21	0.2	-0.25	0.1
ARSDP1	232423_at	M1_t	-4	0.0002	0.26	0.09	0.16	0.3	-0.01	1	0.16	0.2944	-0.15	0.3	-0.11	0.5	-0.32	0.03
TEX10	218104_at	M1_t	-4	0.0002	0.37	0.01	0.57	0.0001	-0.29	0.06	-0.16	0.2944	0	1	-0.24	0.1	-0.27	0.08
LINC01719	236856_x_at	M1_t	-4	0.0002	0.49	0.0007	0.05	0.7	0.06	0.7	-0.15	0.3271	-0.28	0.06	-0.09	0.6	-0.07	0.6
RAPGEFL1	218657_at	M1_t	-4	0.0002	0.4	0.007	0.38	0.01	0.02	0.9	0.01	0.9464	-0.16	0.3	-0.31	0.04	-0.36	0.02
PUM1	201166_s_at	M1_t	-4	0.0002	0.42	0.005	0.24	0.1	-0.26	0.09	0.01	0.9464	-0.14	0.4	-0.17	0.3	-0.08	0.6
C1orf226	227019_at	M1_t	-4	0.0003	0.4	0.008	0.22	0.1	-0.32	0.04	-0.04	0.814	-0.17	0.3	0.08	0.6	-0.17	0.3
GRIK5	217509_x_at	M1_t	-4	0.0003	0.38	0.01	0.39	0.008	0.16	0.3	-0.06	0.6865	-0.39	0.01	-0.4	0.007	-0.12	0.4
TPRA1	218855_at	M1_t	-4	0.0003	0.4	0.008	0.29	0.05	0.11	0.5	-0.11	0.4791	-0.25	0.1	-0.24	0.1	-0.22	0.2
TBC1D26	240576_at	M1_t	-4	0.0003	0.26	0.09	0.25	0.1	0.31	0.04	0.13	0.3989	-0.26	0.09	-0.34	0.03	-0.39	0.01
OVOL2	211778_s_at	M1_t	-4	0.0003	0.5	0.0006	0.22	0.1	-0.09	0.6	-0.03	0.8666	-0.32	0.03	-0.1	0.5	-0.19	0.2
RTN2	34408_at	M1_t	-4	0.0003	0.37	0.01	0.28	0.06	0.12	0.4	0.05	0.7622	-0.1	0.5	-0.38	0.01	-0.34	0.02
RDH14	222203_s_at	M1_t	-4	0.0003	0.21	0.2	0.42	0.004	-0.07	0.6	0.06	0.6865	0.1	0.5	-0.27	0.07	-0.46	0.002
KIAA0556	213185_at	M1_t	-4	0.0003	0.25	0.1	0.34	0.03	0	1	-0.04	0.788	-0.03	0.9	-0.35	0.02	-0.17	0.3
EDRF1	213410_at	M1_t	-4	0.0003	0.44	0.003	0.31	0.04	-0.19	0.2	-0.04	0.814	-0.1	0.5	-0.17	0.3	-0.25	0.1
CACNA1E	238747_at	M1_t	-4	0.0003	0.49	0.0007	0.27	0.07	-0.23	0.1	-0.05	0.7367	-0.06	0.7	-0.11	0.5	-0.28	0.06
LUC7L	223295_s_at	M1_t	-4	0.0003	0.44	0.003	0.19	0.2	-0.08	0.6	-0.13	0.4182	-0.06	0.7	-0.08	0.6	-0.28	0.07
NDST4	208334_at	M1_t	-4	0.0003	0.19	0.2	0.45	0.002	0.14	0.4	-0.19	0.2095	0	1	-0.38	0.01	-0.22	0.1
ZNF611	208137_x_at	M1_t	-4	0.0003	0.53	0.0002	0	1	0.06	0.7	-0.22	0.1531	-0.23	0.1	-0.07	0.7	-0.05	0.7
PTDSS2	221005_s_at	M1_t	-4	0.0003	0.43	0.004	0.29	0.05	-0.29	0.06	-0.16	0.3105	0.05	0.7	0.02	0.9	-0.34	0.02
KDM1A	212348_s_at	M1_t	-4	0.0003	0.43	0.004	0.26	0.08	0.13	0.4	-0.18	0.2356	-0.24	0.1	-0.1	0.5	-0.32	0.03
FAM8A1	203420_at	M1_t	-4	0.0003	0.44	0.003	0.41	0.005	-0.39	0.008	-0.35	0.0182	-0.22	0.2	0.12	0.4	-0.03	0.9
CLIP3	212358_at	M1_t	-4	0.0003	0.3	0.05	0.43	0.004	0.16	0.3	0.09	0.5444	-0.23	0.1	-0.34	0.02	-0.45	0.002
SLC23A2	209236_at	M1_t	-4	0.0003	0.32	0.04	0.35	0.02	0.03	0.8	0.09	0.5671	-0.2	0.2	-0.23	0.1	-0.38	0.01
PABPC1L	226670_s_at	M1_t	-4	0.0003	0.25	0.1	0.2	0.2	0.03	0.9	0.06	0.7115	-0.16	0.3	0.04	0.8	-0.44	0.003
POLR2D	228650_at	M1_t	-4	0.0003	0.44	0.003	0.11	0.5	0.08	0.6	-0.1	0.5004	0.23	0.1	-0.33	0.03	-0.36	0.02
SNRPA	201770_at	M1_t	-4	0.0003	0.43	0.004	0.22	0.1	0	1	-0.17	0.2789	-0.26	0.09	-0.2	0.2	-0.04	0.8
ALG10B	228941_at	M1_t	-4	0.0003	0.39	0.009	0.35	0.02	-0.06	0.7	-0.27	0.075	-0.05	0.8	-0.14	0.4	-0.23	0.1
HECTD3	218632_at	M1_t	-4	0.0003	0.46	0.002	0.29	0.05	-0.11	0.5	-0.1	0.5222	-0.16	0.3	-0.07	0.6	-0.32	0.03
ZC3H7B	206169_x_at	M1_t	-4	0.0003	0.47	0.001	0.14	0.4	-0.03	0.8	-0.27	0.081	-0.13	0.4	-0.12	0.4	-0.05	0.7
VCP	208649_s_at	M1_t	-4	0.0003	0.41	0.006	0.34	0.02	-0.26	0.09	-0.21	0.1634	0.14	0.4	0.02	0.9	-0.42	0.004
MLLT11	211071_s_at	M1_t	-4	0.0003	0.43	0.004	0.52	0.0003	-0.11	0.5	-0.09	0.5671	-0.06	0.7	-0.41	0.005	-0.27	0.08
SSSCA1	32209_at	M1_t	-4	0.0003	0.48	0.001	0.39	0.01	-0.04	0.8	-0.19	0.2095	-0.22	0.1	-0.32	0.03	-0.09	0.6
ZNF589	219968_at	M1_t	-4	0.0003	0.34	0.03	0.38	0.01	-0.05	0.7	0.05	0.7367	-0.05	0.7	-0.44	0.003	-0.22	0.1
MYL4	210088_x_at	M1_t	-4	0.0003	0.36	0.02	0.22	0.1	0.3	0.05	-0.22	0.1531	-0.19	0.2	-0.3	0.05	-0.19	0.2
TSPAN18	228819_at	M1_t	-4	0.0003	0.5	0.0005	0.21	0.2	-0.03	0.9	-0.1	0.5222	-0.21	0.2	-0.25	0.1	-0.11	0.5
ZNF71	226514_at	M1_t	-4	0.0003	0.32	0.04	0.3	0.05	0.07	0.6	-0.03	0.8402	0.12	0.5	-0.42	0.004	-0.33	0.03
ZNF462	226575_at	M1_t	-4	0.0003	0.52	0.0003	0.24	0.1	-0.07	0.6	-0.22	0.1531	-0.12	0.5	0.03	0.8	-0.38	0.01
DGCR8	64474_g_at	M1_t	-4	0.0003	0.37	0.01	0.46	0.002	-0.12	0.4	-0.44	0.0029	-0.3	0.05	0.06	0.7	-0.07	0.6
TUBAP2	211072_x_at	M1_t	-4	0.0003	0.33	0.03	0.53	0.0002	-0.26	0.09	0.03	0.8666	-0.18	0.2	-0.21	0.2	-0.26	0.09
LRRN2	205154_at	M1_t	-4	0.0003	0.42	0.005	0.31	0.04	-0.17	0.3	0.12	0.438	-0.04	0.8	-0.21	0.2	-0.42	0.005
EBLN3P	225640_at	M1_t	-4	0.0003	0.13	0.4	0.48	0.001	0.16	0.3	-0.02	0.8931	-0.19	0.2	-0.27	0.08	-0.35	0.02
LINC00869	229429_x_at	M1_t	-4	0.0003	0.2	0.2	0.4	0.007	0.15	0.3	-0.01	0.9732	-0.12	0.5	-0.32	0.03	-0.35	0.02
GABRB1	207010_at	M1_t	-4	0.0003	0.53	0.0002	0.29	0.05	-0.25	0.1	-0.08	0.5902	-0.32	0.03	-0.13	0.4	-0.03	0.8
CCDC50	226713_at	M1_t	-4	0.0003	0.45	0.002	0.18	0.3	-0.07	0.6	-0.15	0.3442	-0.19	0.2	0.1	0.5	-0.32	0.04
BACE2	217867_x_at	M1_t	-4	0.0003	0.13	0.4	0.42	0.005	0.35	0.02	0	1	-0.38	0.01	-0.3	0.05	-0.3	0.05
FAM182A	230539_at	M1_t	-4	0.0003	0.45	0.002	0.25	0.1	-0.04	0.8	-0.25	0.1088	-0.05	0.8	-0.3	0.05	-0.05	0.8
POLG2	205811_at	M1_t	-4	0.0003	0.36	0.02	0.16	0.3	-0.04	0.8	-0.16	0.2944	-0.08	0.6	0.14	0.3	-0.39	0.01
CLOCK	227531_at	M1_t	-4	0.0003	0.13	0.4	0.6	0	0.11	0.5	0	1	-0.21	0.2	-0.25	0.1	-0.46	0.002
TSPAN6	209108_at	M1_t	-4	0.0003	0.49	0.0007	0.3	0.05	-0.06	0.7	-0.07	0.6619	-0.26	0.09	-0.31	0.04	-0.1	0.5
PRKCI	209678_s_at	M1_t	-4	0.0003	0.28	0.07	0.44	0.003	0.17	0.3	-0.03	0.8666	-0.22	0.2	-0.43	0.003	-0.25	0.1
PCDHGA3	211879_x_at	M1_t	-4	0.0003	0.32	0.03	0.26	0.09	0.03	0.9	-0.04	0.788	-0.18	0.2	-0.3	0.05	-0.09	0.6
JAG2	32137_at	M1_t	-4	0.0003	0.43	0.004	0.4	0.007	0.02	0.9	-0.13	0.3989	-0.1	0.5	-0.26	0.09	-0.37	0.01
ACADL	206068_s_at	M1_t	-4	0.0003	0.47	0.001	0.38	0.01	-0.14	0.4	-0.19	0.2095	-0.21	0.2	-0.18	0.2	-0.14	0.4
LINC01551	243061_at	M1_t	-4	0.0003	0.32	0.04	0.39	0.009	0.03	0.9	-0.13	0.3894	-0.2	0.2	-0.26	0.09	-0.17	0.3
ZFP69	1569107_s_at	M1_t	-4	0.0003	0.45	0.002	0.38	0.01	-0.32	0.04	-0.2	0.1854	-0.2	0.2	-0.13	0.4	0.03	0.9
DOCK4	205003_at	M1_t	-4	0.0003	0.16	0.3	0.57	0.0001	-0.38	0.01	-0.06	0.7115	-0.09	0.5	-0.14	0.3	-0.07	0.6
IGSF1	207695_s_at	M1_t	-4	0.0003	0.41	0.006	0.28	0.06	-0.11	0.5	-0.01	0.9732	-0.25	0.1	-0.19	0.2	-0.14	0.4
TCTN1	218584_at	M1_t	-4	0.0003	0.29	0.06	0.4	0.007	-0.13	0.4	0.02	0.9197	-0.14	0.4	-0.36	0.02	-0.07	0.6
KDM5B	211202_s_at	M1_t	-4	0.0003	0.38	0.01	0.29	0.06	-0.17	0.3	0.16	0.2944	-0.3	0.05	-0.24	0.1	-0.11	0.5
CDK5R1	204995_at	M1_t	-4	0.0003	0.4	0.007	0.52	0.0003	-0.12	0.4	-0.08	0.6137	0.02	0.9	-0.37	0.01	-0.37	0.01
STX2	213434_at	M1_t	-4	0.0003	0.38	0.01	0.3	0.05	-0.22	0.1	-0.18	0.2495	-0.23	0.1	0.13	0.4	-0.2	0.2
NUCB2	203675_at	M1_t	-4	0.0003	0.48	0.0009	0.28	0.07	-0.08	0.6	-0.13	0.3989	-0.06	0.7	-0.29	0.06	-0.18	0.2
LRP8	228955_at	M1_t	-4	0.0003	0.49	0.0007	0.41	0.006	-0.09	0.6	-0.07	0.6376	-0.23	0.1	-0.1	0.5	-0.43	0.004
NEUROD2	1552953_a_at	M1_t	-4	0.0003	0.45	0.002	0.27	0.08	-0.2	0.2	-0.01	0.9464	-0.25	0.1	-0.14	0.3	-0.11	0.5
RPS29	201094_at	M1_t	-3.9	0.0003	0.35	0.02	0.24	0.1	0.09	0.6	-0.21	0.1742	-0.15	0.3	-0.17	0.3	-0.16	0.3
ARL4C	202207_at	M1_t	-3.9	0.0003	0.35	0.02	0.4	0.007	0.12	0.4	-0.09	0.5444	-0.24	0.1	-0.22	0.1	-0.35	0.02
FAM127B	217948_at	M1_t	-3.9	0.0003	0.43	0.004	0.25	0.1	0.08	0.6	-0.32	0.0323	-0.25	0.1	-0.08	0.6	-0.13	0.4
NCOA2	212867_at	M1_t	-3.9	0.0003	0.46	0.002	0.26	0.09	-0.07	0.7	-0.08	0.6137	-0.04	0.8	-0.22	0.1	-0.29	0.06
PRCC	208938_at	M1_t	-3.9	0.0003	0.49	0.0008	0.3	0.05	-0.03	0.9	-0.09	0.5557	-0.17	0.3	-0.22	0.2	-0.28	0.07
LIX1L	225793_at	M1_t	-3.9	0.0003	0.48	0.001	0.2	0.2	-0.11	0.5	-0.06	0.7115	-0.15	0.3	-0.08	0.6	-0.28	0.07
GVQW2	1558651_at	M1_t	-3.9	0.0003	0.39	0.009	0.29	0.06	-0.01	0.9	0	1	-0.25	0.1	-0.16	0.3	-0.27	0.08
BTBD17	230445_at	M1_t	-3.9	0.0003	0.41	0.006	0.19	0.2	-0.26	0.09	0.07	0.6619	-0.05	0.7	-0.24	0.1	-0.08	0.6
SGSM3	214779_s_at	M1_t	-3.9	0.0003	0.04	0.8	0.56	0.0001	0.21	0.2	0.13	0.3989	-0.18	0.2	-0.44	0.003	-0.39	0.01
MED19	226293_at	M1_t	-3.9	0.0003	0.44	0.003	0.32	0.03	-0.13	0.4	0.03	0.8402	-0.19	0.2	-0.25	0.1	-0.21	0.2
BASP1	202391_at	M1_t	-3.9	0.0003	0.44	0.003	0.46	0.002	-0.01	1	-0.08	0.6137	-0.08	0.6	-0.35	0.02	-0.38	0.01
PAIP1	208051_s_at	M1_t	-3.9	0.0003	0.54	0.0002	0.26	0.09	-0.07	0.7	-0.1	0.5222	-0.16	0.3	-0.23	0.1	-0.22	0.1
DCP2	212919_at	M1_t	-3.9	0.0003	0.38	0.01	0.35	0.02	-0.12	0.4	-0.35	0.0211	-0.25	0.1	-0.1	0.5	0.06	0.7
LRRC36	220003_at	M1_t	-3.9	0.0003	0.37	0.01	0.32	0.03	0.1	0.5	-0.13	0.4182	-0.27	0.07	-0.46	0.002	0.06	0.7
DNAJC2	213097_s_at	M1_t	-3.9	0.0003	0.47	0.002	0.2	0.2	-0.07	0.6	-0.11	0.4583	-0.14	0.4	-0.17	0.3	-0.16	0.3
RFLNB	226905_at	M1_t	-3.9	0.0003	0.5	0.0006	0.24	0.1	-0.24	0.1	-0.16	0.3105	-0.23	0.1	-0.06	0.7	-0.04	0.8
PLCD3	234971_x_at	M1_t	-3.9	0.0003	0.06	0.7	0.49	0.0007	0.25	0.1	0.16	0.3105	-0.2	0.2	-0.48	0.0009	-0.33	0.03
CDCA7	224428_s_at	M1_t	-3.9	0.0003	0.41	0.006	0.19	0.2	-0.07	0.6	-0.13	0.4085	-0.01	1	-0.05	0.7	-0.32	0.03
CBARP	231019_x_at	M1_t	-3.9	0.0003	0.28	0.07	0.39	0.009	0.08	0.6	0.21	0.1741	-0.08	0.6	-0.55	0.0001	-0.34	0.02
DALRD3	221934_s_at	M1_t	-3.9	0.0004	0.34	0.02	0.45	0.002	0.11	0.5	-0.02	0.9197	-0.11	0.5	-0.4	0.007	-0.4	0.008
ADGRG1	212070_at	M1_t	-3.9	0.0004	0.44	0.003	0.1	0.5	0.04	0.8	-0.02	0.8931	-0.27	0.07	-0.18	0.2	-0.09	0.6
PITPNM1	203826_s_at	M1_t	-3.9	0.0004	0.46	0.002	0.41	0.005	-0.08	0.6	-0.09	0.5444	-0.17	0.3	-0.29	0.06	-0.25	0.1
WDR45	203456_at	M1_t	-3.9	0.0004	0.13	0.4	0.52	0.0003	0.07	0.7	-0.02	0.8931	-0.03	0.9	-0.32	0.04	-0.39	0.009
LINC02035	229699_at	M1_t	-3.9	0.0004	0.31	0.04	0.46	0.002	-0.03	0.9	-0.08	0.5902	-0.17	0.3	-0.13	0.4	-0.4	0.007
SF3B4	209044_x_at	M1_t	-3.9	0.0004	0.4	0.008	0.39	0.009	-0.14	0.4	0.07	0.6619	-0.26	0.09	-0.23	0.1	-0.24	0.1
TIMM8B	218357_s_at	M1_t	-3.9	0.0004	0.07	0.6	0.57	0.0001	0.2	0.2	0.08	0.6137	-0.18	0.2	-0.47	0.001	-0.33	0.03
LY6H	206773_at	M1_t	-3.9	0.0004	0.55	0.0001	0.24	0.1	-0.35	0.02	-0.11	0.4583	0.04	0.8	-0.17	0.3	-0.14	0.4
VAT1	208626_s_at	M1_t	-3.9	0.0004	0.53	0.0002	0.19	0.2	-0.17	0.3	-0.05	0.7367	-0.21	0.2	-0.08	0.6	-0.19	0.2
FAUP1	200019_s_at	M1_t	-3.9	0.0004	0.44	0.003	0.17	0.3	-0.07	0.7	-0.13	0.3989	-0.1	0.5	-0.07	0.6	-0.23	0.1
ZNF124	206928_at	M1_t	-3.9	0.0004	0.47	0.001	0.21	0.2	-0.17	0.3	0.04	0.788	-0.08	0.6	-0.21	0.2	-0.23	0.1
ZNF568	1560779_a_at	M1_t	-3.9	0.0004	0.09	0.6	0.43	0.004	0.04	0.8	-0.09	0.5444	-0.1	0.5	-0.04	0.8	-0.37	0.01
SLC37A3	223304_at	M1_t	-3.9	0.0004	0.26	0.09	0.5	0.0006	-0.07	0.7	0.21	0.1634	-0.17	0.3	-0.34	0.03	-0.43	0.004
TCF7L1	221016_s_at	M1_t	-3.9	0.0004	0.28	0.07	0.25	0.1	0.04	0.8	0.08	0.6137	-0.38	0.01	-0.25	0.1	-0.04	0.8
NOVA2	235560_at	M1_t	-3.9	0.0004	0.51	0.0004	0.23	0.1	-0.12	0.4	0.05	0.7622	-0.27	0.08	-0.12	0.4	-0.27	0.08
[truncated: 18,125 more rows]
