# Supplementary material for: Temporal proteomic profiling of postnatal human cortical development
Source: Transl Psychiatry. 2018 Dec 5;8:267. doi: 10.1038/s41398-018-0306-4 (PMC6281671; doi:10.1038/s41398-018-0306-4)
Supplement: Supplementary file 7 — Table S6 [file 41398_2018_306_MOESM7_ESM.xlsx]

## Sheet: Table S6
Supplementary Table 6. Correlation coefficents for 556 paired RNA-protein pairs across postnatal age (n=44).
Gene Symbol	UniprotID	Proteome module membership	Affy ProbeID	Transcriptome module membership	Spearman R (RNA vs. Protein)	P-value	Is RNA age-related?
NDUFB4	P09936	M4	218226_s_at	M6_t	-0.445525	0.00244002	Y
EIF4H	Q9Y2J2	M4	206621_s_at	M6_t	-0.41198	0.00545801	Y
MAP1LC3B	Q9NVJ2	M4	208786_s_at	M6_t	-0.273573	0.0723533	Y
TSC22D1	Q16864	M5	215111_s_at	M6_t	-0.248626	0.103655	Y
TF	P05026	M4	203400_s_at	M4_t	-0.238055	0.119688	Y
VPS35	Q92752	M5	217727_x_at	M6_t	-0.168569	0.274032	Y
ARL8B	P14618	M5	217852_s_at	M6_t	-0.160113	0.299173	Y
RAP1B	P05129	M1	200833_s_at	M1_t	-0.149824	0.331697	Y
IPO5	Q9Y3D6	M1	211954_s_at	M6_t	-0.119521	0.439662	Y
PPP3CA	P17600	M3	202429_s_at	M6_t	-0.0923185	0.551163	Y
NDUFA4	O43175	M3	217773_s_at	M6_t	-0.0902044	0.560357	Y
RTN4	Q13526	M4	210968_s_at	M6_t	-0.0793517	0.608641	Y
COL1A2	P56556	M3	202403_s_at	M1_t	-0.0792107	0.609279	Y
EEF2	O00499	M3	204102_s_at	M1_t	-0.0259338	0.867291	Y
COL1A1	P61204	M3	1556499_s_at	M1_t	0.00310078	0.984062	Y
UQCRQ	Q16798	M5	201568_at	M6_t	0.0212833	0.890929	Y
AARS	P22676	M1	201000_at	M6_t	0.0274841	0.859434	Y
NDUFA13	O60313	M5	220864_s_at	M6_t	0.0472163	0.76086	Y
PMP2	Q9P2R7	M1	206826_at	M4_t	0.0520103	0.737405	Y
UQCRC1	P10412	M3	201903_at	M6_t	0.0649753	0.675192	Y
NDUFA2	P63208	M3	209224_s_at	M6_t	0.0768147	0.62018	Y
ADD1	P55809	M5	214736_s_at	M4_t	0.0811839	0.600364	Y
ARL6IP1	Q92823	M4	211935_at	M6_t	0.0855532	0.58083	Y
BCAN	O76070	M4	219107_at	M1_t	0.0862579	0.577707	Y
HAGH	P04075	M3	205012_s_at	M6_t	0.0982382	0.525809	Y
PTMS	P61421	M4	218045_x_at	M1_t	0.098802	0.523425	Y
ATP6V0A1	P09543	M3	212383_at	M6_t	0.100916	0.514531	Y
COX4I1	O95741	M3	202698_x_at	M6_t	0.116279	0.452256	Y
SEPT_5	Q9H3Z4	M3	209768_s_at	M1_t	0.120507	0.435868	Y
SARS	P13637	M5	200802_at	M6_t	0.127837	0.408259	Y
PARK7	Q02156	M5	200006_at	M6_t	0.138125	0.371247	Y
CLU	Q7Z3B1	M1	208792_s_at	M4_t	0.141931	0.358083	Y
COX6C	P27824	M3	201754_at	M6_t	0.179422	0.243867	Y
PAK1	P36871	M3	226507_at	M6_t	0.185483	0.228038	Y
NONO	P51148	M4	200057_s_at	M1_t	0.185765	0.22732	Y
COX6B1	Q9UK22	M3	201441_at	M6_t	0.187879	0.22198	Y
SYT1	P60520	M3	203999_at	M6_t	0.197604	0.198533	Y
ATP5J	P51674	M3	202325_s_at	M6_t	0.202192	0.1881	Y
PGK1	P08574	M5	200738_s_at	M6_t	0.212121	0.166869	Y
GLS	P31150	M3	203159_at	M6_t	0.228926	0.134983	Y
LANCL1	P07108	M1	202020_s_at	M6_t	0.23129	0.13089	Y
NAPG	O00764	M3	225448_at	M6_t	0.238337	0.119238	Y
STX1B	P10606	M3	230691_at	M6_t	0.263566	0.0838662	Y
CAP2	Q86VP6	M5	212554_at	M6_t	0.264693	0.0825017	Y
MAPT	O75122	M4	203929_s_at	M1_t	0.26568	0.081322	Y
ACO2	P09417	M3	200793_s_at	M6_t	0.266385	0.0804875	Y
DLD	Q14240	M3	209095_at	M6_t	0.27766	0.0680259	Y
SLC25A3	O43865	M3	200030_s_at	M6_t	0.284989	0.0607821	Y
GAPDH	Q9NZR1	M1	217398_x_at	M6_t	0.29099	0.055322	Y
VSNL1	P11142	M5	203797_at	M6_t	0.29852	0.0490348	Y
NDUFA10	O75323	M3	217860_at	M6_t	0.302607	0.0458721	Y
PDXK	Q14204	M3	218019_s_at	M6_t	0.304581	0.0444056	Y
CLASP2	Q9NQC3	M4	212309_at	M1_t	0.309373	0.0410026	Y
FIS1	Q99832	M2	218034_at	M4_t	0.313601	0.0381795	Y
PRNP	P61163	M1	201300_s_at	M6_t	0.313742	0.0380882	Y
NDUFB10	Q9NR46	M3	223112_s_at	M6_t	0.317548	0.0356903	Y
COX5B	P13640	M3	213735_s_at	M6_t	0.322058	0.0330105	Y
ATP6V1H	P60983	M3	221504_s_at	M6_t	0.327555	0.029971	Y
NDUFS7	Q9Y639	M3	211752_s_at	M4_t	0.330233	0.0285765	Y
NDUFS1	P42658	M3	203039_s_at	M6_t	0.332065	0.0276537	Y
PPP1R7	P14415	M5	213465_s_at	M6_t	0.33432	0.0265521	Y
LDHB	Q15233	M5	213564_x_at	M6_t	0.334884	0.0262825	Y
RALA	Q16181	M4	224880_at	M1_t	0.361381	0.0159437	Y
ATP5B	Q9UPY8	M3	201322_at	M6_t	0.364764	0.0149146	Y
NAPB	P07237	M3	225111_s_at	M6_t	0.369415	0.013592	Y
PIN1	Q99798	M3	202927_at	M6_t	0.376321	0.011813	Y
ALDH1A1	P62258	M5	212224_at	M6_t	0.378436	0.0113099	Y
ATP6V1E1	Q9GZQ8	M3	208678_at	M6_t	0.380127	0.0109207	Y
GPD2	Q96AB3	M4	225447_at	M1_t	0.385765	0.00970502	Y
ATP6V1D	P09471	M3	208898_at	M6_t	0.386469	0.00956157	Y
CNDP2	Q5VTE0	M1	217752_s_at	M4_t	0.387315	0.00939183	Y
HPRT1	P62277	M3	202854_at	M6_t	0.390134	0.00884462	Y
CNTNAP1	P40227	M1	219400_at	M6_t	0.398732	0.00734169	Y
PLP1	Q13011	M1	210198_s_at	M6_t	0.401128	0.0069644	Y
CPNE6	Q9UIW2	M4	210408_s_at	M1_t	0.403805	0.00656269	Y
CDC42	Q14974	M4	214230_at	M1_t	0.408034	0.00596927	Y
CTSD	Q02218	M3	200766_at	M4_t	0.408598	0.00589378	Y
PURA	P14174	M1	204020_at	M6_t	0.413953	0.00521698	Y
DBN1	P0CG05	M4	202806_at	M1_t	0.41945	0.00459374	Y
CD59	P13987	M3	200985_s_at	M6_t	0.425511	0.00398281	Y
SEPT_7	P56378	M2	213151_s_at	M4_t	0.4358	0.00310728	Y
MAOB	P00846	M1	204041_at	M6_t	0.437491	0.00298084	Y
OPCML	Q00325	M4	214111_at	M1_t	0.442988	0.00260061	Y
ALDH2	O15144	M2	201425_at	M4_t	0.445666	0.00243136	Y
RPLP2	Q02978	M4	200909_s_at	M1_t	0.450176	0.00216818	Y
ECHS1	P07910	M3	201135_at	M6_t	0.451586	0.00209126	Y
CEND1	P52565	M3	219591_at	M6_t	0.452008	0.00206866	Y
PEBP1	Q08722	M1	210825_s_at	M6_t	0.45229	0.00205372	Y
ALCAM	O15540	M4	201952_at	M1_t	0.457082	0.00181383	Y
ATP6V1B2	P02686	M3	201089_at	M6_t	0.472445	0.0012032	Y
PFKP	P15121	M2	201037_at	M6_t	0.472445	0.0012032	Y
SOD1	P68871	M1	200642_at	M6_t	0.472445	0.0012032	Y
OMG	O43678	M1	207093_s_at	M4_t	0.474278	0.00114426	Y
SH3GL2	P80404	M3	205751_at	M6_t	0.477942	0.00103403	Y
NDUFAB1	Q6PUV4	M3	202077_at	M6_t	0.478788	0.00100998	Y
PPP2R5E	P42704	M4	203338_at	M1_t	0.487526	0.000789129	Y
TUBB	P13010	M4	211714_x_at	M1_t	0.488372	0.00077024	Y
ACTR3	P30153	M4	213101_s_at	M1_t	0.501621	0.000522639	Y
GNAO1	O95139	M4	204763_s_at	M1_t	0.501903	0.000518256	Y
GPI	P60880	M2	208308_s_at	M6_t	0.503876	0.000488484	Y
LANCL2	Q8NCB2	M4	222561_at	M1_t	0.504863	0.000474183	Y
MBP	O60262	M1	209072_at	M6_t	0.505004	0.000472171	Y
MAP2K1	P23526	M3	202670_at	M6_t	0.505285	0.000468169	Y
EHD3	P61088	M3	218935_at	M6_t	0.516984	0.000326714	Y
GSN	P47756	M1	200696_s_at	M4_t	0.524966	0.00025368	Y
NCAM1	P63027	M4	212843_at	M1_t	0.5253	0.000250975	Y
GPM6A	P30101	M4	209469_at	M1_t	0.534884	0.000183611	Y
MARCKSL1	P35232	M4	200644_at	M1_t	0.536293	0.000175224	Y
EEF1G	Q96F85	M4	211927_x_at	M1_t	0.53728	0.000169561	Y
THY1	P22061	M2	208850_s_at	M6_t	0.549119	0.000113401	Y
DNM1	P46821	M3	215116_s_at	M6_t	0.549824	0.000110665	Y
GOT2	P25705	M3	200708_at	M6_t	0.552784	9.98168e-05	Y
TUBA1B	P56385	M4	213646_x_at	M1_t	0.557032	8.59315e-05	Y
ANK2	P07602	M4	202920_at	M1_t	0.557999	8.30273e-05	Y
SOD2	Q9Y6R1	M3	221477_s_at	M6_t	0.568992	5.57397e-05	Y
GOT1	P60891	M2	208813_at	M6_t	0.569979	5.37443e-05	Y
OXCT1	Q16836	M4	202780_at	M1_t	0.573221	4.76378e-05	Y
PLXNA1	Q9UMF0	M4	221538_s_at	M1_t	0.57618	4.26228e-05	Y
NSF	Q96GD0	M2	202395_at	M6_t	0.587879	2.71678e-05	Y
GNAZ	P56381	M4	204993_at	M1_t	0.599295	1.72083e-05	Y
MAP1LC3A	Q7L099	M4	224378_x_at	M1_t	0.599295	1.72083e-05	Y
DPYSL4	P00441	M4	205493_s_at	M1_t	0.604369	1.39679e-05	Y
WDR1	Q96QK1	M4	200609_s_at	M1_t	0.606716	1.26676e-05	Y
GNG2	Q8N111	M4	224964_s_at	M1_t	0.609584	1.12299e-05	Y
PCMT1	P31930	M2	208857_s_at	M6_t	0.629598	4.68312e-06	Y
NEFM	Q9Y4W6	M1	205113_at	M6_t	0.62988	4.62375e-06	Y
GNAQ	P22392	M4	202615_at	M1_t	0.631008	4.39314e-06	Y
PSAP	P62942	M2	200871_s_at	M6_t	0.643834	2.41921e-06	Y
LASP1	Q05193	M4	200618_at	M1_t	0.65074	1.73434e-06	Y
GDA	Q99623	M4	224209_s_at	M1_t	0.654405	1.44861e-06	Y
PRKAR2B	O43181	M4	203680_at	M1_t	0.654405	1.44861e-06	Y
L1CAM	Q06830	M4	204584_at	M1_t	0.660606	1.06222e-06	Y
TPPP	P14136	M1	230104_s_at	M4_t	0.663425	9.20315e-07	Y
MDH1	O95168	M2	200978_at	M6_t	0.663707	9.07136e-07	Y
FABP7	P43003	M4	205030_at	M1_t	0.681889	3.46096e-07	Y
S100A1	Q9NZ45	M1	205334_at	M6_t	0.683016	3.25289e-07	Y
DPYSL5	Q9Y2A7	M4	222797_at	M1_t	0.685694	2.80441e-07	Y
SNAP25	P15104	M2	202508_s_at	M6_t	0.696642	1.50403e-07	Y
STMN1	P13693	M4	200783_s_at	M1_t	0.698097	1.38161e-07	Y
ALDOA	P10599	M1	214687_x_at	M6_t	0.698379	1.359e-07	Y
FBXO2	P00505	M1	219305_x_at	M6_t	0.701198	1.15108e-07	Y
NCAN	O00217	M4	205143_at	M1_t	0.706272	8.49562e-08	Y
TAGLN3	P69905	M2	204743_at	M6_t	0.7074	7.93427e-08	Y
GSTO1	Q9H299	M1	201470_at	M6_t	0.726286	2.40312e-08	Y
LGALS1	P60953	M2	201105_at	M6_t	0.728541	2.07009e-08	Y
QDPR	P18859	M1	209123_at	M4_t	0.74024	9.31905e-09	Y
EPB41L3	P49411	M2	206710_s_at	M6_t	0.752361	3.8934e-09	Y
SNCG	Q9P0J0	M2	209877_at	M6_t	0.753163	3.66858e-09	Y
HSBP1	P10809	M4	200941_at	M1_t	0.761099	2.01097e-09	Y
PKM	P0CG48	M1	201251_at	M6_t	0.789288	1.94293e-10	Y
MARCKS	P29401	M4	201669_s_at	M1_t	0.801973	6.02791e-11	Y
PGM2L1	O75746	M4	229256_at	M1_t	0.810148	2.70926e-11	Y
CALB2	P59768	M4	205428_s_at	M1_t	0.816772	1.37706e-11	Y
RHOA	O75380	M4	200059_s_at	M4_t	-0.533333	0.000193255	N
ACTR2	Q9Y2T3	M4	200728_at	M6_t	-0.506977	0.000444795	N
CANX	P02768	M4	200068_s_at	M4_t	-0.44778	0.00230468	N
PRKACB	Q99879	M4	202741_at	M6_t	-0.444961	0.00247493	N
MGST3	Q16891	M5	201403_s_at	M6_t	-0.404651	0.00644008	N
A2M	O15075	M4	217757_at	M6_t	-0.361535	0.0158957	N
VCAN	P63261	M1	221731_x_at	M5_t	-0.361099	0.0160321	N
CCT7	P61586	M4	200812_at	M6_t	-0.335588	0.0259486	N
TPT1	Q16718	M2	212284_x_at	M7_t	-0.331654	0.0278586	N
NPM1	O95197	M4	221923_s_at	M6_t	-0.326145	0.0307274	N
GABARAPL2	P23528	M4	209046_s_at	M6_t	-0.322481	0.032768	N
NRCAM	Q96JE9	M4	204105_s_at	M6_t	-0.317407	0.0357769	N
PCBP2	O75116	M4	204031_s_at	M4_t	-0.31642	0.0363875	N
DDAH2	P31948	M1	202262_x_at	M1_t	-0.3074	0.0423771	N
ENOPH1	P24752	M1	217956_s_at	M1_t	-0.300493	0.0474866	N
SLC12A5	P04156	M3	210040_at	M6_t	-0.291896	0.0545331	N
PFN1	P27449	M1	200634_at	M7_t	-0.28352	0.0621833	N
ATP1B2	P22626	M3	204311_at	M3_t	-0.276956	0.068757	N
NDUFA6	P00558	M3	202001_s_at	M6_t	-0.273291	0.0726596	N
IDH2	P12236	M3	210046_s_at	M3_t	-0.263989	0.0833525	N
GANAB	P62805	M5	214626_s_at	M4_t	-0.256237	0.0931693	N
PRRT2	P36543	M3	227192_at	M1_t	-0.244257	0.11007	N
UBE2V1	P07954	M4	201002_s_at	M6_t	-0.233686	0.126836	N
ARPC1A	Q16653	M4	200950_at	M6_t	-0.231572	0.130408	N
NDRG4	Q96CW1	M5	209159_s_at	M6_t	-0.231431	0.130649	N
CCT4	P78357	M4	200877_at	M6_t	-0.22833	0.13603	N
MYL6	P30044	M5	214002_at	M8_t	-0.22833	0.13603	N
BIN1	Q9UH03	M1	210201_x_at	M4_t	-0.221564	0.148341	N
LRPPRC	Q9UN36	M5	211971_s_at	M6_t	-0.217759	0.155616	N
UBC	P56134	M4	211296_x_at	M6_t	-0.215081	0.16089	N
PAFAH1B2	P62826	M1	224777_s_at	M4_t	-0.198168	0.197229	N
PRPS1	P30085	M4	209440_at	M6_t	-0.190839	0.21465	N
SLC4A4	Q9H115	M3	203908_at	M1_t	-0.187456	0.223041	N
STIP1	P19404	M4	213330_s_at	M8_t	-0.181395	0.238634	N
NEDD8	P13804	M5	201840_at	M6_t	-0.181113	0.239377	N
APOA1	Q92747	M5	204450_x_at	M8_t	-0.179422	0.243867	N
H3F3B	Q13491	M4	211999_at	M4_t	-0.177872	0.248033	N
NDRG1	Q8NBX0	M4	200632_s_at	M4_t	-0.17167	0.265174	N
AP3B2	P62158	M5	205678_at	M6_t	-0.165469	0.283084	N
NCDN	P35611	M4	209556_at	M6_t	-0.164482	0.286004	N
PRDX6	P46783	M4	200844_s_at	M4_t	-0.159267	0.301766	N
SLC3A2	P36542	M3	200924_s_at	M3_t	-0.15518	0.314501	N
HIST1H1E	Q13423	M4	208553_at	M8_t	-0.141085	0.360983	N
COX7A2	Q9NSD9	M3	201597_at	M6_t	-0.139817	0.365361	N
CD200	P49419	M5	209583_s_at	M6_t	-0.139253	0.367316	N
RAB7A	P53597	M4	211961_s_at	M6_t	-0.131783	0.393819	N
SYP	P24539	M3	213200_at	M6_t	-0.12981	0.401002	N
FAM49B	P18669	M5	217916_s_at	M6_t	-0.122763	0.427265	N
PPP2R5D	P08758	M4	202513_s_at	M8_t	-0.118397	0.444004	N
DCTN2	P21291	M5	200932_s_at	M6_t	-0.117125	0.448952	N
ATP6AP1	Q9NR31	M3	207809_s_at	M6_t	-0.116138	0.452808	N
RAB5C	Q92686	M4	201140_s_at	M8_t	-0.108809	0.482012	N
VAMP2	Q02252	M2	201557_at	M6_t	-0.108668	0.482583	N
DCTN1	P20916	M4	201082_s_at	M6_t	-0.10599	0.493501	N
HADHA	O94772	M1	208629_s_at	M5_t	-0.0969697	0.531193	N
NIPSNAP1	P09622	M3	201709_s_at	M6_t	-0.0945736	0.541437	N
CKM	O60641	M2	204810_s_at	M8_t	-0.0936608	0.545364	N
SLC1A2	P10515	M3	225491_at	M3_t	-0.0913319	0.555445	N
ABR	P05413	M5	212895_s_at	M6_t	-0.0906304	0.558498	N
AHCYL1	P59998	M3	200850_s_at	M4_t	-0.0893587	0.564054	N
TRIM2	Q92558	M4	202341_s_at	M4_t	-0.0892178	0.564671	N
H2AFX	P63010	M4	205436_s_at	M4_t	-0.0890768	0.565289	N
PSD3	Q00610	M5	203355_s_at	M6_t	-0.0844257	0.585844	N
SULT4A1	P21283	M5	219425_at	M6_t	-0.0842847	0.586472	N
ALDH6A1	O94856	M5	221589_s_at	M4_t	-0.0828753	0.592769	N
DNAJC5	O15394	M3	224611_s_at	M6_t	-0.0796335	0.607364	N
TUFM	Q15843	M3	201113_at	M8_t	-0.0790726	0.609906	N
GDAP1	P30038	M3	226269_at	M6_t	-0.0780832	0.614399	N
OPA1	Q13449	M3	212214_at	M6_t	-0.0735729	0.635056	N
MYH10	P08133	M1	212372_at	M6_t	-0.0730092	0.637658	N
COPS2	P62873	M5	202467_s_at	M4_t	-0.0725863	0.639613	N
HNRNPD	P21796	M4	221481_x_at	M3_t	-0.070895	0.647454	N
APOO	O75781	M5	221620_s_at	M6_t	-0.0692037	0.655333	N
TCP1	P12074	M4	208778_s_at	M8_t	-0.0682171	0.659946	N
NPTN	P21281	M3	202228_s_at	M6_t	-0.0673714	0.663911	N
ATP5L	P51149	M5	208746_x_at	M6_t	-0.0648344	0.675858	N
PEA15	Q16775	M4	200788_s_at	M4_t	-0.0625815	0.686533	N
TNR	Q15041	M2	213841_at	M1_t	-0.0587738	0.704713	N
CYFIP2	P26232	M3	215785_s_at	M6_t	-0.055814	0.718959	N
HSPA9	O43759	M3	200691_s_at	M6_t	-0.0544045	0.725776	N
NAP1L1	O00429	M4	208752_x_at	M6_t	-0.0541226	0.727142	N
DYNLL2	P04179	M5	225494_at	M6_t	-0.0493305	0.750489	N
VDAC2	O75306	M3	211662_s_at	M6_t	-0.0470754	0.761553	N
DBI	P40939	M4	202428_x_at	M5_t	-0.0445384	0.774057	N
CD47	Q9NS86	M3	226016_at	M1_t	-0.0390416	0.80134	N
DPYSL2	P06744	M4	200762_at	M4_t	-0.038055	0.806263	N
SLC1A3	P43243	M3	202800_at	M3_t	-0.0357999	0.817542	N
HSP90AA1	P68363	M4	211969_at	M8_t	-0.0300211	0.846608	N
PSMD2	P14854	M4	200830_at	M6_t	-0.0286117	0.853729	N
PTGES3	Q15185	M5	200627_at	M4_t	-0.0276251	0.858721	N
CAPZB	Q8IXJ6	M4	37012_at	M6_t	-0.0274841	0.859434	N
IGHG1	P07737	M5	228518_at	M8_t	-0.0191684	0.901711	N
CA1	Q01518	M5	205950_s_at	M8_t	-0.015222	0.921877	N
ME3	P30041	M3	204663_at	M6_t	-0.0144473	0.925841	N
DNM1L	P55209	M3	226154_at	M6_t	-0.0142354	0.926926	N
NDUFB6	P68402	M5	203613_s_at	M6_t	-0.0131078	0.9327	N
GFAP	P14866	M1	203540_at	M4_t	-0.00620155	0.968131	N
HNRNPU	Q9UBB6	M3	200594_x_at	M5_t	-0.00422833	0.978268	N
GSR	Q92597	M4	225609_at	M1_t	-0.000422833	0.997827	N
WASF1	P47985	M5	204165_at	M2_t	0.0114165	0.941368	N
HNRNPL	P46782	M4	35201_at	M8_t	0.0169133	0.913228	N
MACF1	Q96KP4	M1	208634_s_at	M5_t	0.0169133	0.913228	N
SEPT_9	P15954	M2	41220_at	M4_t	0.0183228	0.906028	N
TOMM70	Q9P2U7	M3	201519_at	M6_t	0.0183228	0.906028	N
ATP1A3	Q969P0	M3	214432_at	M8_t	0.0219873	0.887344	N
C21orf33	P07197	M3	202217_at	M6_t	0.0235377	0.879457	N
DLG4	P24534	M3	204592_at	M8_t	0.0238196	0.878024	N
AFG3L2	O14531	M5	1557820_at	M6_t	0.0248062	0.873012	N
TBCB	P48047	M4	201804_x_at	M5_t	0.0248062	0.873012	N
VAPA	P30049	M5	208780_x_at	M4_t	0.0259338	0.867291	N
ACTR1A	Q9H492	M5	200721_s_at	M6_t	0.0260747	0.866576	N
TMOD2	P36957	M4	226186_at	M6_t	0.0275556	0.859073	N
ISOC2	P40123	M1	218893_at	M6_t	0.0314306	0.839499	N
CTNNB1	Q16799	M5	201533_at	M8_t	0.0341085	0.826026	N
PHYHIP	P30048	M3	205325_at	M6_t	0.0365046	0.814014	N
PSAT1	Q14019	M1	223062_s_at	M4_t	0.0367865	0.812603	N
GLUL	P63215	M3	215001_s_at	M4_t	0.0374912	0.809079	N
SUCLA2	P62760	M3	202930_s_at	M6_t	0.0377731	0.807671	N
RTN3	P00390	M4	219549_s_at	M6_t	0.038055	0.806263	N
GLO1	P02689	M4	200681_at	M6_t	0.0393235	0.799935	N
ALB	P49189	M5	211298_s_at	M8_t	0.043129	0.781029	N
USP5	Q99426	M4	206031_s_at	M6_t	0.0501762	0.746352	N
PPP3R1	O00483	M3	204506_at	M6_t	0.0539817	0.727826	N
DPP6	P47755	M3	228546_at	M6_t	0.0541226	0.727142	N
EIF4A2	P07900	M3	200912_s_at	M6_t	0.0553911	0.721002	N
ABHD10	P52306	M3	218633_x_at	M6_t	0.0563777	0.716238	N
GLUD1	P08865	M3	200947_s_at	M3_t	0.0589147	0.704037	N
MIF	Q15904	M4	217871_s_at	M6_t	0.0599739	0.698965	N
ANXA6	O75506	M3	200982_s_at	M6_t	0.0603242	0.697291	N
VDAC1	P00403	M3	212038_s_at	M6_t	0.0608879	0.694598	N
AP2B1	P12277	M3	200612_s_at	M1_t	0.0618746	0.689896	N
GSTP1	Q01813	M1	200824_at	M5_t	0.0635659	0.681861	N
AP2S1	Q01469	M3	211047_x_at	M6_t	0.0648344	0.675858	N
CS	P62328	M3	208660_at	M6_t	0.0670895	0.665234	N
VPS13C	P08195	M5	218396_at	M4_t	0.0677261	0.662247	N
UBE2D3	P50213	M4	200668_s_at	M6_t	0.0680761	0.660606	N
XRCC5	P61224	M4	208643_s_at	M8_t	0.0684989	0.658627	N
ADD2	P31323	M3	213484_at	M1_t	0.0747005	0.629865	N
PRKCE	P15311	M5	226101_at	M6_t	0.0772375	0.61825	N
SRI	Q13404	M5	208921_s_at	M3_t	0.0793517	0.608641	N
RPS10	O94925	M4	200095_x_at	M5_t	0.0799154	0.606089	N
RTN1	Q02750	M4	203485_at	M8_t	0.081043	0.600999	N
IMMT	P55087	M3	200955_at	M6_t	0.0817477	0.597828	N
SYN3	P00492	M3	206322_at	M8_t	0.0848485	0.583961	N
UCHL1	P19367	M4	201387_s_at	M6_t	0.0862579	0.577707	N
ACAT1	P29966	M3	205412_at	M6_t	0.0892209	0.564657	N
MAP6	Q9UI15	M3	228943_at	M6_t	0.0900634	0.560972	N
ROCK2	O96000	M1	202762_at	M6_t	0.091191	0.556058	N
CFL1	P00918	M4	200021_at	M6_t	0.0914729	0.554832	N
HPCA	Q9UPN3	M3	205454_at	M6_t	0.093587	0.545682	N
ATP6V0D1	P61970	M3	212041_at	M6_t	0.0948555	0.540227	N
OTUB1	P49821	M4	38710_at	M6_t	0.0969697	0.531193	N
UBE2N	P13073	M4	201524_x_at	M6_t	0.098661	0.52402	N
HACD3	O75390	M5	222405_at	M8_t	0.098802	0.523425	N
NCKAP1	P49327	M3	207738_s_at	M6_t	0.100849	0.514812	N
MT1G	P60174	M1	204745_x_at	M4_t	0.102044	0.509819	N
GAP43	P61077	M4	204471_at	M8_t	0.103171	0.505129	N
TALDO1	Q9Y4I1	M1	201463_s_at	M4_t	0.103171	0.505129	N
ALDH4A1	P61160	M3	203722_at	M4_t	0.104017	0.501626	N
ALDH5A1	P23471	M3	203608_at	M8_t	0.105849	0.494079	N
AP2M1	P26641	M3	200613_at	M6_t	0.107541	0.487164	N
FAM213A	Q96FW1	M5	228155_at	M6_t	0.108104	0.484871	N
ATP2B2	P04271	M3	204685_s_at	M6_t	0.10895	0.481441	N
DYNC1H1	P01116	M4	211928_at	M8_t	0.109937	0.477456	N
RAB11A	P49591	M4	200863_s_at	M6_t	0.110641	0.47462	N
MAPRE3	P62249	M4	214270_s_at	M6_t	0.112051	0.468975	N
HIST1H2BM	P01023	M4	208515_at	M8_t	0.112474	0.467288	N
RPS5	O75964	M4	200024_at	M1_t	0.113037	0.465044	N
HK1	P13489	M3	200697_at	M6_t	0.115152	0.456683	N
CMPK1	O15145	M5	217870_s_at	M8_t	0.116279	0.452256	N
GNG3	P09104	M3	222005_s_at	M6_t	0.116702	0.450603	N
SLC25A6	Q93050	M3	212826_s_at	M6_t	0.118252	0.444567	N
SV2A	P61266	M3	203069_at	M6_t	0.118393	0.444021	N
P4HB	P02647	M4	200654_at	M8_t	0.119098	0.441294	N
RAB3A	P01009	M3	204974_at	M6_t	0.122058	0.429943	N
PDIA3	Q07021	M4	208612_at	M4_t	0.123185	0.425662	N
HNRNPK	Q15149	M4	200097_s_at	M8_t	0.126286	0.414014	N
RAB2A	Q16795	M4	208731_at	M6_t	0.126568	0.412965	N
NNT	P22314	M3	202783_at	M6_t	0.129105	0.403585	N
NDUFA9	Q99747	M3	208969_at	M6_t	0.129246	0.403068	N
ETFA	Q16555	M3	201931_at	M6_t	0.12981	0.401002	N
NDUFS4	P23284	M3	209303_at	M6_t	0.13277	0.390256	N
CYCS	P63098	M3	229415_at	M2_t	0.134038	0.385703	N
PFN2	P08559	M4	204992_s_at	M6_t	0.134884	0.382685	N
AKR1B1	P54289	M3	201272_at	M6_t	0.136434	0.377189	N
CAPZA2	P78371	M4	201238_s_at	M6_t	0.138765	0.369016	N
MYO5A	P00568	M5	227761_at	M6_t	0.140662	0.362439	N
GMFB	Q9Y4G6	M4	202544_at	M1_t	0.142495	0.356157	N
ATP5I	P13591	M3	209492_x_at	M4_t	0.14334	0.35328	N
ST13	P20674	M1	208667_s_at	M4_t	0.143622	0.352324	N
EZR	P41217	M1	208623_s_at	M1_t	0.144327	0.349942	N
HNRNPC	Q9BUR5	M4	227110_at	M8_t	0.14553	0.345897	N
HADH	Q14738	M2	201036_s_at	M4_t	0.150252	0.330301	N
CLTC	P07437	M3	200614_at	M6_t	0.150529	0.329401	N
SV2B	Q13367	M3	205551_at	M6_t	0.151233	0.327116	N
PPP1CB	Q9BRX8	M4	201409_s_at	M8_t	0.154052	0.318073	N
PRDX3	Q14203	M3	201619_at	M6_t	0.154334	0.317178	N
RAN	P14406	M5	200749_at	M6_t	0.154616	0.316284	N
PPP2CA	P06576	M4	208652_at	M6_t	0.155039	0.314946	N
CPLX2	P10114	M3	225815_at	M6_t	0.155321	0.314056	N
MGLL	Q9C040	M3	211026_s_at	M2_t	0.156448	0.310513	N
PGD	Q9Y5K8	M4	201118_at	M8_t	0.157294	0.307872	N
SFXN1	O75251	M3	230069_at	M2_t	0.157294	0.307872	N
MAP2	P49368	M3	225540_at	M1_t	0.158638	0.303703	N
ARF3	O75083	M4	200011_s_at	M2_t	0.159831	0.300035	N
CCT3	P50991	M5	200910_at	M1_t	0.163777	0.288102	N
ABAT	Q9BPU6	M3	209460_at	M8_t	0.164341	0.286423	N
PDE2A	P08247	M5	204134_at	M2_t	0.164905	0.28475	N
PHGDH	P11177	M1	201397_at	M4_t	0.16561	0.282668	N
PPIB	P00367	M4	200967_at	M5_t	0.166455	0.280183	N
DLAT	Q99719	M3	212568_s_at	M6_t	0.167724	0.276482	N
KPNB1	Q9NQ66	M4	208974_x_at	M8_t	0.169556	0.271193	N
SIRT2	Q96FJ2	M1	220605_s_at	M4_t	0.170402	0.268775	N
AP2A1	P10636	M3	223237_x_at	M6_t	0.170684	0.267972	N
STXBP1	O94826	M3	202260_s_at	M6_t	0.170825	0.267571	N
DLST	P63241	M3	215210_s_at	M8_t	0.172657	0.262396	N
FH	Q15366	M3	203033_x_at	M6_t	0.173579	0.259816	N
GBAS	P52209	M3	201816_s_at	M3_t	0.174912	0.256118	N
SEPT_3	P60660	M4	223362_s_at	M1_t	0.175335	0.254952	N
KRAS	Q00577	M4	204009_s_at	M1_t	0.175476	0.254565	N
ATP6V1F	Q01484	M3	201527_at	M6_t	0.176462	0.251861	N
CADM3	Q92598	M4	213948_x_at	M8_t	0.179986	0.242364	N
ALDH9A1	P19086	M1	201612_at	M4_t	0.180832	0.240121	N
HBB	P48735	M5	211696_x_at	M8_t	0.182805	0.234943	N
ANXA5	P16949	M1	200782_at	M4_t	0.183087	0.23421	N
PRDX1	P21579	M1	208680_at	M4_t	0.183369	0.233478	N
ACTN1	O14594	M3	208636_at	M6_t	0.18365	0.232747	N
CTNNA2	P11216	M3	205373_at	M1_t	0.183791	0.232383	N
MAPK1	Q9UPV7	M4	224621_at	M2_t	0.184637	0.230204	N
UBA1	P50502	M4	200964_at	M8_t	0.18802	0.221627	N
HSPD1	O43837	M3	243372_at	M8_t	0.188443	0.220571	N
NEGR1	O14561	M3	229461_x_at	M2_t	0.188724	0.219868	N
PRKCG	Q8N3J6	M5	236195_x_at	M6_t	0.189993	0.216727	N
SNCA	Q9BR01	M3	204466_s_at	M6_t	0.190134	0.21638	N
ATP1B1	Q00765	M3	201242_s_at	M6_t	0.190275	0.216033	N
HINT1	P53680	M5	1555961_a_at	M6_t	0.191543	0.21293	N
BSG	P06396	M3	208677_s_at	M6_t	0.191684	0.212587	N
PPIA	P28331	M4	226336_at	M1_t	0.193094	0.20918	N
ATP5O	P35612	M3	200818_at	M6_t	0.197604	0.198533	N
SERPINA1	P61604	M5	211429_s_at	M7_t	0.198591	0.196255	N
CLTA	Q16643	M3	200960_x_at	M6_t	0.198872	0.195608	N
SUCLG1	Q9P0L0	M5	217874_at	M4_t	0.201973	0.188588	N
SCRN1	P38606	M5	201462_at	M6_t	0.20451	0.182979	N
SH3GLB2	Q7Z6L0	M5	218813_s_at	M6_t	0.205779	0.18022	N
ATL1	P22694	M3	223340_at	M6_t	0.207893	0.175687	N
PHB2	Q9BWD1	M3	201600_at	M6_t	0.207893	0.175687	N
COX7C	P35613	M3	201134_x_at	M6_t	0.209161	0.173007	N
HSPH1	Q04760	M4	206976_s_at	M8_t	0.209584	0.17212	N
LSAMP	Q01814	M4	228218_at	M6_t	0.211839	0.167446	N
GNG7	Q9P035	M1	228831_s_at	M6_t	0.212685	0.165718	N
GPM6B	P04406	M5	209170_s_at	M4_t	0.214235	0.162582	N
NDUFS2	Q9H2X9	M3	201966_at	M6_t	0.215222	0.160609	N
SNAP91	P08123	M3	204953_at	M6_t	0.215927	0.15921	N
SH3BGRL3	Q02878	M4	221269_s_at	M1_t	0.215934	0.159195	N
SYN1	P07195	M3	221914_at	M6_t	0.220578	0.150202	N
PPP2R2D	P61019	M4	221772_s_at	M8_t	0.22241	0.146759	N
NDUFS8	P05771	M3	203190_at	M6_t	0.222833	0.145972	N
EIF5A	Q96F07	M4	213753_x_at	M8_t	0.223538	0.144668	N
CADM2	P43304	M3	235118_at	M6_t	0.223961	0.14389	N
ATP5E	P27797	M2	217801_at	M8_t	0.223968	0.143876	N
CALR	Q96GW7	M4	212953_x_at	M5_t	0.226357	0.139539	N
OGDH	Q12765	M3	201282_at	M6_t	0.226357	0.139539	N
SLC25A12	Q9NYI0	M3	203340_s_at	M6_t	0.228612	0.135534	N
ATP6V1C1	P16152	M3	202874_s_at	M6_t	0.229035	0.134793	N
TMSB10	P35580	M4	217733_s_at	M2_t	0.229175	0.134546	N
MATR3	Q9UHD8	M4	214363_s_at	M8_t	0.229457	0.134055	N
ATP5F1	P49006	M3	211755_s_at	M6_t	0.229598	0.133809	N
C1QBP	P02511	M3	208910_s_at	M6_t	0.230444	0.132344	N
SPTAN1	P35222	M4	208611_s_at	M1_t	0.231431	0.130649	N
AHCY	Q16658	M4	200903_s_at	M6_t	0.23165	0.130274	N
PRDX5	P16615	M5	1560587_s_at	M6_t	0.232981	0.128019	N
DCTN3	O95865	M1	204246_s_at	M2_t	0.233545	0.127072	N
MYADM	Q14894	M1	225673_at	M4_t	0.233968	0.126366	N
NDUFS3	P12814	M3	201740_at	M6_t	0.240028	0.116561	N
PLEC	P49588	M1	201373_at	M6_t	0.241156	0.114803	N
REEP5	P09497	M4	208873_s_at	M2_t	0.242424	0.112848	N
PDHB	P07919	M3	211023_at	M8_t	0.242706	0.112417	N
CD81	P62140	M1	200675_at	M4_t	0.242988	0.111988	N
SCCPDH	Q12979	M1	201825_s_at	M4_t	0.243208	0.111653	N
PHB	Q9BY11	M3	200658_s_at	M6_t	0.243552	0.111132	N
CCT6A	O43813	M4	201327_s_at	M8_t	0.24482	0.109225	N
SYNGR1	Q99497	M3	204287_at	M6_t	0.246371	0.106929	N
ICAM5	Q9ULP0	M3	206906_at	M2_t	0.247075	0.105898	N
SLC17A7	P09496	M3	204229_at	M6_t	0.248344	0.10406	N
ARHGDIA	O94811	M4	211716_x_at	M8_t	0.249894	0.101847	N
RPS16	P02452	M4	226131_s_at	M5_t	0.25074	0.100656	N
PSMD13	Q8TB36	M4	201232_s_at	M8_t	0.25229	0.0984988	N
IDH3A	O43301	M3	202069_s_at	M6_t	0.252995	0.0975303	N
CA2	P23297	M1	209301_at	M4_t	0.253136	0.0973375	N
MTPN	P01857	M4	224656_s_at	M1_t	0.253136	0.0973375	N
UQCRC2	P22695	M3	212600_s_at	M6_t	0.255532	0.0941043	N
PHF24	O14994	M5	213636_at	M1_t	0.255673	0.0939167	N
GDI1	P46459	M4	201864_at	M6_t	0.255814	0.0937294	N
HNRNPA2B1	P09211	M4	205292_s_at	M5_t	0.25666	0.0926118	N
FASN	P05091	M4	212218_s_at	M8_t	0.260042	0.088244	N
CNRIP1	P67775	M4	226751_at	M2_t	0.260465	0.0877095	N
FKBP1A	Q15056	M3	214119_s_at	M6_t	0.264834	0.0823324	N
CAMK2A	Q01082	M3	213108_at	M6_t	0.26568	0.081322	N
PTPRZ1	Q9NTK5	M4	204469_at	M1_t	0.268781	0.0777002	N
CLTB	Q9NZN3	M2	211043_s_at	M6_t	0.269626	0.0767348	N
SIRPA	P21266	M3	202897_at	M6_t	0.274137	0.0717438	N
SAR1A	P35080	M4	201542_at	M8_t	0.275264	0.070537	N
HBA2	P40925	M5	214414_x_at	M8_t	0.275546	0.0702379	N
MYL12B	P03891	M5	221474_at	M2_t	0.277036	0.0686734	N
ACOT7	P55072	M4	208002_s_at	M6_t	0.283016	0.0626689	N
NDUFS6	Q7L1I2	M3	203606_at	M6_t	0.283721	0.0619897	N
FSCN1	Q08209	M4	201564_s_at	M8_t	0.285553	0.0602515	N
RNH1	O75947	M1	206050_s_at	M4_t	0.285835	0.0599876	N
CAP1	Q9UPR5	M4	200625_s_at	M8_t	0.286822	0.0590711	N
ATP6V0C	O00154	M3	36994_at	M6_t	0.287808	0.0581658	N
CLDN11	Q13813	M1	228335_at	M4_t	0.290204	0.0560135	N
ACAT2	Q12860	M4	209608_s_at	M8_t	0.294574	0.0522535	N
AQP4	P80723	M1	226228_at	M3_t	0.294574	0.0522535	N
PLCB1	P25713	M3	213222_at	M6_t	0.29556	0.0514333	N
ATP2A2	P61158	M3	212361_s_at	M6_t	0.295842	0.0512009	N
DDAH1	P50148	M2	209094_at	M4_t	0.297956	0.0494845	N
NCAM2	Q9UHY7	M3	232390_at	M6_t	0.299084	0.0485883	N
LHPP	O75935	M1	218523_at	M4_t	0.300775	0.0472687	N
CCT8	P21926	M4	200873_s_at	M8_t	0.3029	0.0456522	N
DSTN	P20962	M5	201022_s_at	M6_t	0.304722	0.0443024	N
NDRG2	P17174	M2	206453_s_at	M4_t	0.309796	0.0407128	N
ATP6V1A	P11233	M3	201972_at	M6_t	0.31191	0.039289	N
CKMT1B	P31146	M3	202712_s_at	M6_t	0.313319	0.0383626	N
RAP2A	P61201	M4	221830_at	M8_t	0.315011	0.0372747	N
CAMKV	O75508	M3	219365_s_at	M1_t	0.316561	0.0362998	N
COTL1	P07339	M4	221059_s_at	M8_t	0.316702	0.0362122	N
NDUFA5	Q9UNM6	M3	201304_at	M6_t	0.317548	0.0356903	N
ARPC4	P61978	M4	217817_at	M8_t	0.319098	0.0347497	N
SKP1	Q8TDB8	M2	207974_s_at	M6_t	0.322763	0.0326071	N
CALM3	P78417	M4	200623_s_at	M6_t	0.329246	0.0290839	N
ENPP6	P20336	M1	229916_at	M4_t	0.329951	0.0287207	N
TLN2	P00352	M4	212701_at	M2_t	0.330514	0.0284329	N
TKT	Q15714	M1	208700_s_at	M6_t	0.333615	0.0268923	N
CISD1	P63313	M3	218597_s_at	M6_t	0.336434	0.0255527	N
PGM1	Q14697	M1	201968_s_at	M6_t	0.336434	0.0255527	N
ATP5A1	P55786	M3	213738_s_at	M6_t	0.344186	0.0221527	N
PDHA1	Q13200	M3	200980_s_at	M6_t	0.344468	0.0220365	N
DCXR	Q9UI12	M1	217973_at	M4_t	0.346018	0.021407	N
CD9	P48426	M1	201005_at	M4_t	0.346582	0.0211818	N
PYGB	Q15121	M1	201481_s_at	M8_t	0.346864	0.02107	N
SLC25A22	Q13561	M3	218725_at	M2_t	0.347005	0.0210142	N
CTNND2	Q7Z4W1	M4	209617_s_at	M1_t	0.350951	0.0195033	N
SPTBN1	Q9NUQ9	M4	212071_s_at	M1_t	0.353066	0.0187322	N
GNB1	O00408	M4	200746_s_at	M2_t	0.354757	0.018134	N
SLC25A11	P30042	M3	209003_at	M6_t	0.35673	0.0174565	N
MDH2	P61764	M3	209036_s_at	M6_t	0.361945	0.0157681	N
CRYAB	P60033	M1	209283_at	M4_t	0.362509	0.0155942	N
CYC1	P62937	M3	201066_at	M6_t	0.365046	0.0148314	N
ATP5D	Q14982	M3	213041_s_at	M6_t	0.366596	0.0143811	N
GSTM3	Q8WXF7	M5	202554_s_at	M8_t	0.367724	0.0140609	N
ESD	P37837	M1	209009_at	M6_t	0.368089	0.0139585	N
NDUFV1	Q8N126	M3	208714_at	M6_t	0.36871	0.0137858	N
IGSF8	O14950	M1	225025_at	M4_t	0.371811	0.0129506	N
CORO1A	P00915	M5	209083_at	M2_t	0.373643	0.0124777	N
ARPC3	P17677	M4	208736_at	M2_t	0.374348	0.0122997	N
NME2	P09669	M4	201268_at	M1_t	0.378154	0.0113759	N
FARSB	P45974	M4	223035_s_at	M2_t	0.378436	0.0113099	N
AK1	Q14847	M4	202587_s_at	M8_t	0.381818	0.010543	N
MOG	Q9NUJ1	M1	214650_x_at	M4_t	0.381959	0.010512	N
ATP5H	Q13740	M3	210149_s_at	M6_t	0.385906	0.00967618	N
VCP	P60981	M4	208649_s_at	M1_t	0.387879	0.00928012	N
PALM	Q99962	M4	203859_s_at	M1_t	0.391684	0.00855551	N
NDUFS5	Q709C8	M3	201757_at	M6_t	0.39253	0.00840128	N
ATP5C1	P50990	M3	208870_x_at	M6_t	0.396758	0.00766554	N
MAG	Q92561	M1	216617_s_at	M4_t	0.4	0.00713981	N
YWHAE	P43004	M4	210996_s_at	M1_t	0.402819	0.00670829	N
CRYM	P11137	M3	205489_at	M6_t	0.409443	0.0057821	N
FABP3	Q6UWR7	M4	205738_s_at	M8_t	0.410853	0.00560005	N
ATP5J2	P60201	M3	202961_s_at	M6_t	0.410994	0.00558212	N
MAP1B	P37840	M4	226084_at	M8_t	0.414658	0.00513317	N
RUFY3	Q00839	M4	213939_s_at	M1_t	0.418041	0.00474701	N
COX5A	P02787	M3	203663_s_at	M6_t	0.418887	0.00465452	N
CNP	P09382	M1	208912_s_at	M4_t	0.42165	0.00436318	N
TPI1	Q7L0J3	M5	213011_s_at	M6_t	0.433827	0.00326071	N
NUTF2	O43920	M4	228379_at	M1_t	0.434617	0.00319846	N
NPEPPS	O94760	M4	201454_s_at	M8_t	0.436786	0.00303296	N
ACTG1	Q6PCE3	M4	221607_x_at	M1_t	0.44623	0.00239699	N
CNTN1	P23515	M4	227209_at	M1_t	0.447498	0.00232122	N
PIP4K2A	P49773	M1	212829_at	M4_t	0.449612	0.00219964	N
SLC8A2	O00410	M5	215267_s_at	M2_t	0.45821	0.00176113	N
CAND1	P84074	M4	208838_at	M8_t	0.47611	0.0010879	N
CCT2	P06753	M4	201947_s_at	M1_t	0.480197	0.000970997	N
PPP2R1A	P38646	M4	200695_at	M2_t	0.480479	0.000963364	N
CBR1	Q14103	M1	209213_at	M4_t	0.48358	0.000882867	N
OLA1	P99999	M5	219293_s_at	M6_t	0.492319	0.000687329	N
TPM3	P84243	M4	224164_at	M2_t	0.496829	0.000602431	N
ALDH7A1	P32004	M1	213591_at	M4_t	0.50444	0.000480265	N
PRKCB	P28482	M3	209685_s_at	M6_t	0.512333	0.000377536	N
HSPA12A	P30626	M1	214434_at	M6_t	0.527555	0.000233376	N
RAP1GDS1	P40926	M4	209444_at	M1_t	0.529528	0.000218901	N
CSRP1	P06748	M1	200621_at	M4_t	0.530233	0.000213932	N
NRGN	P78352	M3	204081_at	M6_t	0.535729	0.000178536	N
ARPC2	P13611	M4	208679_s_at	M2_t	0.544891	0.000131149	N
TXN	O14880	M4	208864_s_at	M1_t	0.545314	0.000129267	N
DCLK1	P10768	M4	205399_at	M2_t	0.545736	0.00012741	N
S100B	P12532	M1	209686_at	M4_t	0.547851	0.000118482	N
IDH3B	Q9UQB3	M5	210418_s_at	M6_t	0.549824	0.000110665	N
LY6H	P04216	M4	206773_at	M1_t	0.557717	8.38646e-05	N
PACSIN1	Q15435	M2	227053_at	M6_t	0.567301	5.93184e-05	N
NFASC	Q9BPW8	M1	213438_at	M4_t	0.589147	2.58458e-05	N
BASP1	P58546	M4	202391_at	M1_t	0.592953	2.22252e-05	N
ENO2	Q96S97	M2	201313_at	M6_t	0.596476	1.92935e-05	N
CACNA2D1	P06732	M4	227623_at	M1_t	0.706131	8.56834e-08	N
