# Supplementary material for: Temporal proteomic profiling of postnatal human cortical development
Source: Transl Psychiatry. 2018 Dec 5;8:267. doi: 10.1038/s41398-018-0306-4 (PMC6281671; doi:10.1038/s41398-018-0306-4)
Supplement: Supplementary file 8 — Table S7 [file 41398_2018_306_MOESM8_ESM.xlsx]

## Sheet: readMe
Descriptions of the 5 gene sets used in the current study.
Gene lists
Autism (ASD)	170 genes listed in the core-dataset of the AutismKB database i.e. the most reliable genes as defined by a score weighting number and type of studies
Intellectual disability (ID)	388 genes, manually curated list of genes implicated in monogenic forms of ID from multiple publications (Parikshak et al., 2013)
Schizophrenia (SCZ)	676 genes targeted by rare de-novo variation in SCZ (Fromer et al., 2014)
Epilepsy	33 genes targeted by rare de-novo variation in epliepsy (EuroEPINOMICS-RES Consortium, Epilepsy Phenome/Genome Project, Epi4K Consortium)
Developmental delay (DD)	1175 genes obtained thrugh the Developmental Disorders Genotype-Phenotype Database (DDG2P): a curation genes reported to be associated with developmental disorders

## Sheet: Table S7
Supplementary Table 7. Lists of neurodevelopmental genetic risk loci.
ASD gene set	Epilepsy gene set	ID gene set	DD gene set	SCZ gene set
RELN	ARHGEF9	ABAT	CEP290	ZNF565
CNTNAP2	ARX	ADA	FLNA	NRIP1
OXTR	CDKL5	ADSL	SLX4	LRP1
NLGN4X	KCNQ2	AGTR2	ARG1	CCDC137
GABRB3	PCDH19	ALDH5A1	POLR3A	KPNA1
C4B	PLCB1	ARX	ATR	ZNF480
MET	PNKP	DHCR7	ALG9	EIF5
FOXP2	PNPO	C3orf58	YAP1	ALS2CL
HLA-DRB1	SCN1A	DMPK	BBS9	CHD4
SLC6A4	SCN2A	DMD	TRIM32	KDM2B
RBFOX1	SLC25A22	DPYD	NSD1	LAMA1
EN2	ST3GAL3	FMR1	ADAR	CASP4
BDNF	STXBP1	FOXP2	MTOR	SDF4
NRXN1	SZT2	IL1RAPL1	NAA10	PIK3CB
MARK1	TBC1D24	MAOA	MOGS	SBNO1
SLC25A12	ALG13	MCPH1	AGPS	GIF
SEZ6L2	CHD2	MECP2	OFD1	PLCL2
MAPK3	DNM1	NF1	PAFAH1B1	VN1R4
NLGN3	GABRA1	NTRK1	CAMTA1	MAGEC1
ASMT	GABRB3	RAI1	HRAS	RFX3
MAOA	GNAO1	RELN	OFD1	SZT2
MECP2	GRIN2A	SLC6A8	LAMA1	HLA-C
SHANK3	KCNT1	TSC1	ERLIN2	TEKT5
GABRA5	SCN8A	TSC2	PCCA	WDR11
FMR1	SLC35A2	UBE3A	FKRP	UBR5
GAD1	SYNGAP1	CDKL5	COX15	PPP1R14D
KCNMA1	FASN	NLGN3	COG7	LCT
EIF4E	GABBR2	NLGN4X	SCN2A	THBS1
CADM1	HDAC4	RPL10	MECP2	DPYD
MACROD2	PIK3AP1	SLC9A6	BRAF	CELF2
GRPR	RANGAP1	RAB39B	CBL	TEP1
DRD3	RYR3	PTCHD1	POMGNT1	SYNGAP1
DRD4	TTN	NRXN1	PIGO	OR4C46
AUTS2		CNTNAP2	PLK4	HIST1H1E
BCL2		GRIN2A	ARSA	PAG1
RPL10		SHANK2	CLN3	IRS1
ARID1B		SHANK3	FOXP2	SPATA5
IL1RAPL1		HRAS	SLC6A3	UGT1A3
TBR1		AASS	CHAMP1	NPRL2
FOXP1		ABCC8	CLN8	FAM3D
SEMA5A		ACOX1	RTEL1	TAF7L
PTEN		AGA	MKKS	RB1CC1
GABRA4		AK1	FLNA	CSPG4
TUBGCP5		ALDH3A2	NAGA	DDHD2
FEZF2		ALDH4A1	PLCB1	INTS10
DISC1		ALDOA	ARX	KLF12
AVPR1A		ALG12	SMARCA2	TRRAP
IMMP2L		ALG2	IQSEC2	TUB
CDH10		ALG3	CEP290	PHF23
ST8SIA2		ALG6	DPAGT1	AHNAK2
PRKX		AMT	LGI1	ADCY7
CYFIP1		ARG1	CDC6	PITPNM1
NIPA1		TINAGL1	PIGV	GPR153
UPP2		ARHGEF6	MAGEL2	RGS12
NTF4		ARSA	SLC2A1	PAPPA2
ITGB3		UBA2	HADH	ESAM
HOXA1		ASAH1	PRRT2	CLIC5
SCN2A		ASL	PAFAH1B1	PML
TSC2		ASPA	OTC	P2RY2
GRIK2		ASPM	JAM3	C16orf62
FBXO33		ASS1	NALCN	DHX8
MAPK1		ATP2A2	ATP7A	ACOT6
LRFN5		ATP7A	BBS10	SAP30BP
RAPGEF4		ATR	FTO	ZBTB40
NTF3		SERPINA2P	POMT2	HIST1H2AG
GSTM1		ANTXR1	KIF1BP	FAM13C
CDH9		ATRX	IFT172	HMGCR
COMT		AVPR2	CC2D2A	SPATA22
SBF1		B4GALT1	INPP5E	URB2
UBE3A		B4GALT7	CACNA1D	STAC2
GRIN3B		BBS1	SATB2	MUC5B
POGZ		BBS2	DOCK8	SLC4A8
TTN		BBS4	SLC46A1	TREM2
RIMS3		MKKS	AGA	DAB2IP
LRP1		BCKDHA	BRCA1	ABCG4
CHRNB2		BCKDHB	AFF2	MYH10
ATP13A4		BCS1L	MRPS22	RRP1B
FEZF1		BSCL2	HOXA1	TOP3B
SHANK2		BSND	GPSM2	SPIB
GABRG3		BTD	ACTB	BIRC6
TRIO		CA2	AFG3L2	CYTH1
VIP		CBS	EBP	ARHGEF38
TUBA1A		NLRP3	CACNA1D	BRPF1
OTX1		ERCC8	NALCN	H2AFV
ARX		CLCNKB	ASCC3	AP2A2
CACNA1F		PPT1	LAMC3	ZNF530
FHIT		TPP1	XRCC4	TGM6
SUV420H1		CLN3	PEX13	SLC26A8
DNAH5		CLN5	MAT1A	SMAP2
MEGF11		CLN6	TCF4	LARP7
CASK		CLN8	GFM1	BCORL1
SCN1A		COX10	TUBA8	GPR115
HRAS		CPS1	BBS4	MTOR
KDM5C		CYP21A2	PCNT	CCDC108
PITX1		PM20D1	BUB1B	UNC13C
MEF2C		CREBBP	SNAP29	SLC19A2
NRXN2		OFD1	TBX1	FBXO7
PRKCB1		CYP27A1	RPS6KA3	TRAK1
GABRB1		DBT	SLC25A15	RASGRP1
KIAA0182		DCX	BRAT1	RARG
KCND2		CYB5R3	ATP7A	EVC2
C16orf68		DKC1	ALDH18A1	ZNF229
CACNA1E		DLD	GDI1	UBQLN1
SLC22A9		DM1	GLDC	FASTKD5
CHRNA4		DNMT3B	TBL1XR1	COL3A1
DBH		DPAGT1	L1CAM	XPR1
SLCO1C1		DPM1	MPDU1	DGCR2
KIAA0100		DPYS	TCTN2	LAMA2
RPS6KA3		ATN1	TCTN1	INPP5A
NF1		DUOX2	CNTNAP2	EDEM2
DMD		EIF2AK3	SMARCE1	PLA2G12B
SLC6A8		EMX2	MRE11A	C17orf49
EHMT1		ERCC2	RABL6	SSBP3
MBD5		ERCC3	FAT4	GPRIN3
TSC1		ERCC5	VPS13B	TBC1D14
ADSL		ERCC6	ERCC3	NLRC5
CDKL5		ACSL4	SMPD1	C1orf185
GRIA3		FANCA	WNT4	FCGBP
AFF2		FANCC	HADHA	KIAA1109
IQSEC2		FBN1	FLNA	GNAO1
CREBBP		FKTN	DDHD1	SLC17A1
FGD1		FGD1	SLC52A3	CCDC39
RAB39B		FGFR1	FRY	PRKCB
ATRX		FGFR2	HUWE1	PSG2
AGTR2		FGFR3	DYNC1H1	STAG1
ARHGEF6		FH	ARL14EP	PRDX6
PCDH19		FKRP	ADGRG1	IGFL2
CHD7		FLNA	MPLKIP	MACF1
OPHN1		AFF2	L1CAM	CEACAM18
AHI1		FRAS1	CNKSR1	ANO9
SLC9A6		FUCA1	ALG8	ARHGEF10
TBX1		SLC35C1	MASP1	RECK
MAP2K1		G6PD	ROR2	NUP54
MID1		GALE	KCNC3	PTPRM
NFIX		GALT	NDP	VPS39
ALDH7A1		GAMT	KAT6A	KDM5C
KRAS		GATM	HDAC8	CIT
GAMT		GCDH	HDAC8	IFT81
DHCR7		GCH1	PDSS1	HECTD1
PAFAH1B1		MOGS	ALG1	DSCAM
MKKS		GCSH	AUTS2	STAP2
NSD1		GDI1	RARS2	DDX10
RAI1		GFAP	LRAT	CARD6
L1CAM		GK	GNPTAB	CAMK4
NDP		GLB1	SLC35C1	CANX
PTPN11		GLDC	SATB2	IFT140
RNF135		GLI3	SNX3	HTR7
RPGRIP1L		GM2A	NDUFS8	CCDC84
CEP290		GNAS	PHC1	MBTPS1
NHS		GNPAT	KRIT1	EMR3
VPS13B		GNS	ALG11	ITGA6
CACNA1C		GPC3	PEX5	FLAD1
FTSJ1		GPI	HESX1	CRYBG3
YWHAE		GNPDA1	TRMT1	ST3GAL6
PAH		GSS	WDR60	NUP214
PQBP1		PRNP	FH	SERPINI1
SGSH		GUSB	POMGNT1	KCNU1
FOXG1		HESX1	OCRL	BLNK
ACSL4		HEXA	LRPPRC	MKI67
BRAF		HEXB	NUP62	GLIPR1L2
ALDH5A1		HLCS	PET100	TENM1
MED12		HMGCL	SRCAP	MYH9
POMGNT1		HPD	COASY	SLC18A2
RPE65		HPRT1	SCN1A	RUNX3
NIPBL		IDS	ZFYVE26	BSND
IGF2		IDUA	PARP1	CELSR2
DMPK		IGF1	DEAF1	TOR1AIP1
UPF3B		IKBKG	SCAPER	RBBP5
OCRL		ITGA7	RNASEH2A	ASAP2
SATB2		JAG1	AP4M1	NEB
DCX		KCNJ1	C12orf57	GLS
		KCNJ11	SMARCB1	RAD54L2
		L1CAM	MOCS1	SLIT2
		LAMA2	PAX6	C5orf42
		LAMP2	FLNA	SLIT3
		LARGE	NR2F1	HIVEP1
		PAFAH1B1	SRPX2	FILIP1
		LRPPRC	KAT6B	INTS1
		MAN2B1	GLI3	MIOS
		MANBA	PAH	SNX31
		MAT1A	FKTN	UPF2
		MCCC1	COQ4	FIBIN
		MCCC2	PEX13	DCDC5
		MCOLN1	AP1S2	CBX5
		MGAT2	GLI2	DTX1
		MOGAT2	ASAH1	NCOR2
		MID1	MMAA	FRY
		MLYCD	PEX14	N4BP2L2
		MOCS1	PGAP2	HIF1A
		MOCS2	STRA6	ADAMTS17
		MPDU1	ZNF711	ADCY9
		MT-ATP6	PRSS12	ITGA3
		MT-CO1	FKRP	TLK2
		MT-CO2	STAMBP	LDLRAD4
		MT-CO3	NSUN2	CNDP2
		MT-CYB	PEX16	DNMT1
		MTHFR	DPM3	NCAN
		MT-ND5	DDC	SLC25A1
		MTR	NFU1	CLTCL1
		MTRR	DEPDC5	CHEK2
		MT-TE	SYT1	CACNA1I
		MT-TK	INPP5E	ALDH4A1
		MT-TL1	GLB1	CSF3R
		MT-TS1	RAX	DNASE2B
		MT-TV	SLC25A19	POGZ
		MYO5A	B3GALNT2	RUSC1
		NAGLU	BBS5	AASDH
		NBN	PECR	CDKAL1
		NLRP2	MPDZ	TSGA13
		NDP	DHTKD1	CUL1
		NDUFS1	SLC6A1	TDRD1
		NDUFS2	HSPD1	CKAP2
		NDUFS4	GAMT	SOS2
		NDUFS7	FLNA	ADAMTS18
		NDUFS8	ARID1B	CXorf65
		NDUFV1	VRK1	KLHL17
		NEU1	WWOX	DVL1
		PNP	BRAF	ESPN
		CTF2P	LRP2	TMEM201
		ZNF384	MGAT2	EPHA2
		NPC1	SOX11	EMC1
		NPC2	ATP13A2	LUZP1
		NSD1	RELN	NIPAL3
		OAT	GALT	EXTL1
		OCRL	ZEB2	NR0B2
		OPHN1	TTC8	PTAFR
		OTC	FLVCR2	EPB41
		PAH	CYP2U1	YARS
		PAK3	OCRL	PHC2
		ARHGEF7	EHMT1	CSMD2
		PANK2	CDT1	CLSPN
		PAX8	SLC13A5	THRAP3
		PC	ERCC6	HIVEP3
		PODXL	MANBA	CCDC30
		PCCA	PTDSS1	PTPRF
		PCCB	ARHGEF9	PIK3R3
		PDHA1	SLC25A20	TTC4
		PEPD	PEX1	DNAJC6
		PEX1	TREX1	LPHN2
		PEX10	KCNA2	LPAR3
		PEX12	KCNA2	ZNF326
		PEX13	RAD21	RPL5
		PEX16	SZT2	TAF13
		PEX19	HPD	MYBPHL
		PEX2	GNPAT	SLC6A17
		PEX3	DNM1	CAPZA1
		PEX5	COG5	MOV10
		PEX6	HEXB	PDE4DIP
		PEX7	MED13L	DCST1
		PGK1	CDK5RAP2	ASH1L
		PHF6	PCBD1	INSRR
		PLP1	BCAP31	ARHGEF11
		PMM2	HSD17B4	DARC
		POMGNT1	KANK1	FCGR3B
		POMT1	ANKRD11	PBX1
		POU1F1	PHF21A	PRRC2C
		CTSA	NF1	KLHL20
		PPOX	OFD1	SOAT1
		HCRT	BPIFB6	TPR
		PRPS1	PTF1A	KIF14
		PRSS12	ASCL1	CACNA1S
		PSAP	PIGQ	PLEKHA6
		MTCH1	ALDH18A1	PIK3C2B
		PTCH1	MED17	NFASC
		PTCH2	SMARCA4	RASSF5
		PTEN	TUBB2A	CR1L
		PTPN11	SUMF1	TLR5
		PTS	PEX6	NVL
		PVRL1	PDCD10	PRSS38
		ALDH18A1	C2CD3	OBSCN
		QDPR	CEP41	CAPN9
		RPS6KA3	NF1	TSNAX
		SAR1B	HCN1	ZP4
		SC5D	PTEN	WDR64
		SCO2	SGSH	CMPK2
		SDHA	SATB2	GTF3C2
		SGSH	GRIK2	NRXN1
		SHH	ORC1	EML6
		SIX3	SYNE1	ALMS1
		SLC12A1	ARL6	CTNNA2
		SLC12A6	PTEN	ASTL
		SLC17A5	QKI	CNNM3
		SLC25A15	IDUA	SLC5A7
		SLC4A4	STXBP1	TMEM87B
		SLC5A5	DNMT3A	ZC3H6
		SLC7A7	BBS1	IL36B
		SMPD1	IDUA	GLI2
		SMS	NSD1	RIF1
		SOX10	MTTP	TANC1
		SOX3	ALG12	SCN2A
		SUOX	NFIX	XIRP2
		SURF1	MFSD8	TLK1
		TAT	ERCC2	SLC25A12
		TBCE	PDSS2	CDCA7
		TCN2	GUSB	TTN
		TDGF1	HSD17B10	AOX1
		TG	RTEL1	FN1
		TGIF1	PEX26	SPEG
		IL10	DARS2	CUL3
		THRB	MLYCD	ITM2C
		TIMM8A	RBM28	KIF1A
		TSPAN7	HGSNAT	ITPR1
		TPI1	GCDH	RPUSD3
		TPO	PIGL	NUP210
		THPO	AMPD2	LSM3
		TSHB	KDM6A	STT3B
		TSHR	ASPM	ZNF445
		TTF1	PRRT2	LIMD1
		NKX2-1	TMEM67	CELSR3
		TTF2	HRAS	NCKIPSD
		XPA	KCNC1	ALAS1
		ZEB2	CHRNB2	DNAH1
		ZIC2	MMADHC	PHF7
		PTHLH	CRB2	KCTD6
		PRDX5	PC	PTPRG
		ABCD1	TMEM237	GXYLT2
		MTM1	PEX12	CNTN3
		KLF8	SCN8A	TFG
		IGBP1	TMEM5	ALCAM
		NHS	GABRB3	CD96
		PQBP1	SCN2A	KIAA2018
		ZNF41	SOX2	PLXNA1
		ZNF81	ARX	TRH
		BCOR	PEX26	PAQR9
		KDM5C	SURF1	HPS3
		SHROOM4	GRIN2B	SHOX2
		KIAA2022	KIF11	PSMD2
		FTSJ1	CTCF	EPHB3
		DLG3	TSEN34	DLG1
		MPP3	RPGRIP1L	ZNF721
		PHF8	ABCD4	PSAPL1
		ATP6AP2	OPHN1	ZNF518B
		ARHGEF9	ZDHHC15	YTHDC1
		SYN1	ACADM	SULT1B1
		SLC16A2	CASK	ADAMTS3
		ZDHHC15	ETFDH	PARM1
		FANCB	DDX3X	SEC31A
		HCCS	DDX3X	GRID2
		AP1S2	AR	METTL14
		SMC1A	ARFGEF2	MYOZ2
		SRPX2	HYLS1	ANKRD50
		UBE2A	SACS	FAT4
		ZNF674	AR	PCDH10
		BRWD3	NR1I3	DCHS2
		CUL4B	ZDHHC9	CBR4
		PORCN	DYM	SORBS2
		GRIA3	KCNMA1	TLR3
		HSD17B10	NDUFV1	LPCAT1
		MED12	DOLK	PDZD2
		NDUFA1	ATRX	ZFR
		NXF5	SLC6A5	NIPBL
		RPL15	CEP152	ADAMTS6
		UPF3B	TBC1D24	TAF9
		ZDHHC9	C12orf65	ATG12
		HUWE1	DCX	SHROOM1
		PCDH19	FAM111A	CD14
		MAGT1	MPI	PCDHAC2
		CASK	MCCC2	SH3TC2
		MBTPS2	PDHA1	STK10
		NSDHL	GJC2	NSD1
		IQSEC2	NRXN2	GFOD1
		RAB40AL	PMM2	JARID2
		RBM10	UMPS	ALDH5A1
		NAA10	PEX19	HIST1H2BE
		LAS1L	SLC4A4	HIST1H4I
		EIF2S3	ARL6	PRRC2A
		HCFC1	SPTAN1	FKBPL
		THOC2	GNAO1	BTNL2
		CLCN4	TMEM67	RGL2
		HDAC8	FLVCR1	C6orf222
		CDH15	TMEM216	KIF6
		RAB3GAP1	THRA	TFAP2D
		STXBP1	TUBGCP6	PAQR8
		GRIN2B	RRAS	RIMS1
		UBR1	FLNA	KCNQ5
		LIMK1	FRMD7	TTK
		SRGAP3	GLUL	UFL1
		BRAF	ORC4	AKD1
		KRAS	COLEC11	LAMA4
		MAP2K1	CHD7	KIAA1244
		MAP2K2	NEDD4L	UTRN
		RAF1	CEP290	SYNE1
		SHOC2	ZIC2	ARID1B
		SPRED1	GRIN2A	AMZ1
		SOS1	FMR1	TNRC18
		EHMT1	TBC1D24	FBXL18
		EP300	NFIA	DAGLB
		HDAC4	WDR45	CDCA7L
		KMT2D	TECPR2	NUPL2
		KMT2B	ROR2	SCRN1
		KAT6B	NEU1	NME8
		CDK8	QARS	YAE1D1
		CHD7	NKX2-1	GLI3
		DYRK1A	SNRPB	ABCA13
		MED17	HOXA1	POM121C
		MED23	GON4L	RUNDC3B
		SETBP1	SLC19A3	AKAP9
		TCF4	GRIN2B	PEX1
		TCF7L2	ARHGEF6	GNB2
		YY1	BCL11A	MUC17
		ZNF711	GNAS	RELN
			GNS	C7orf60
			WDR60	SLC13A1
			WWOX	SND1
			ARX	CCDC136
			SLC6A8	TAS2R3
			PHGDH	CLCN1
			PEX26	SSPO
			MTF1	NOS3
			ALDH5A1	MLL3
			PEX7	TNKS
			NDUFS4	XKR6
			COL4A1	XPO7
			POMT1	FAM160B2
			NRXN3	PTK2B
			GLB1	ESCO2
			ARX	KIF13B
			CEP63	TEX15
			EEF1B2	WRN
			KIAA0226	ANK1
			DHFR	TTPA
			CA2	XKR9
			GCSH	PI15
			RAD51	FABP4
			GALC	KIAA1429
			RNASEH2B	YWHAZ
			ACOX1	TRHR
			CACNA1A	SQLE
			CDH15	ASAP1
			MIR17HG	PUF60
			DHCR24	EPPK1
			ZBTB16	TONSL
			GFAP	RANBP6
			HESX1	HAUS6
			MAP2K1	ACO1
			L1CAM	PAX5
			TBCE	PRUNE2
			SLC25A22	VPS13A
			NRXN1	COL15A1
			SOX3	FSD1L
			TIMM8A	ACTL7B
			DCAF17	PTPN3
			MTRR	COL27A1
			RALGDS	PHF19
			ALG13	LHX6
			ALG13	C9orf114
			TTC8	POMT1
			LAMA2	EGFL7
			PLP1	MAMDC4
			PTS	EXD3
			KLF8	ARRDC1
			USP9X	ZMYND11
			USP9X	ZEB1
			HPD	EPC1
			SLC6A17	MAPK8
			DNMT3B	PSAP
			FMR1	LIPK
			SMC3	ANKRD22
			GJC2	ACTA2
			SMOC1	MYOF
			GDI1	TM9SF3
			DNA2	POLL
			LRP2	PDCD11
			ZNF526	ACSL5
			ESCO2	FAM160B1
			CCBE1	CUZD1
			RAPSN	MUC6
			POGZ	PDE3B
			TUBA1A	IGSF22
			ADSL	KIF18A
			COG1	ACCSL
			GNAS	LRP4
			ELOVL4	PTPRJ
			NDST1	SMTNL1
			FMN2	ZDHHC5
			TUBB	FADS2
			ZC4H2	SYVN1
			CLN6	SPDYC
			SHANK3	PCNXL3
			PDHA1	NUMA1
			ALS2	ARAP1
			ERCC6	GDPD5
			SHH	CAPN5
			ARX	CLNS1A
			TMEM67	DLG2
			ADRA2B	MAML2
			BOLA3	CEP164
			TAT	PHLDB1
			TTC19	HSPA8
			PURA	FOXRED1
			GJC2	IQSEC3
			SLC12A5	CD163L1
			GRIN2B	CD163
			ATP7A	SLCO1B7
			AASS	BCAT1
			MED23	STK38L
			ATP1A3	ARID2
			SLC22A5	FAM186B
			AIFM1	KRT82
			KCNJ11	ZC3H10
			PSPH	SMARCC2
			GLB1	XPOT
			UBE2A	MDM1
			CEP135	CEP290
			ISPD	EPYC
			KRAS	IKBIP
			CACNB4	NUP37
			MKS1	ALDH1L2
			PEX3	TCP11L2
			PAX6	ANAPC5
			KIF5C	PSPC1
			EXOSC3	STARD13
			AUH	NBEA
			PEX2	HTR2A
			DBT	ITM2B
			BCKDHA	INTS6
			SLC35A1	NALCN
			QDPR	TINF2
			KMT2D	NYNRIN
			UBR1	C14orf28
			GLI3	KLHDC1
			ALG6	ESR2
			HDAC8	PLEKHH1
			YY1	ACTN1
			SLC17A5	DICER1
			ARID1A	WARS
			MED12	HSP90AA1
			ACBD6	AKT1
			SCN1B	TRPM1
			HIST3H3	RYR3
			RAI1	DLL4
			CD96	INO80
			CSNK1G1	OIP5
			TUBB3	SPTBN5
			SETD5	DUOXA2
			DDHD2	DUOXA1
			KCNJ6	GNB5
			TUBGCP4	VPS13C
			KIRREL3	CLPX
			CHRNA2	UACA
			PIK3R2	NR2E3
			CACNB4	CHSY1
			TMEM165	RHBDF1
			CASK	MPG
			FLNA	SOLH
			FAM126A	DNASE1L2
			ELP2	CDIP1
			MOCS2	GRIN2A
			SYNGAP1	CLEC16A
			PTEN	MYH11
			ATRX	EEF2K
			SLC12A6	COG7
			SLC35A2	TMEM219
			ABCD1	TBC1D10B
			SMS	FBXL19
			FTCD	PYCARD
			KCNQ2	AKTIP
			ASPA	CDH5
			EP300	CES4A
			UPF3B	DPEP2
			SAMHD1	SLC7A6
			STX1B	PMFBP1
			PEX3	CLEC3A
			GABRA1	TAF1C
			PPT1	COX4I1
			SLC9A6	FBXO31
			CENPJ	C17orf97
			NAA10	SGSM2
			MICU1	ALOX15
			NDUFS1	NLRP1
			AARS	FBXO39
			EPG5	ARHGEF15
			ADK	DNAH9
			SETBP1	NOS2
			KRAS	TNFAIP1
			AP4B1	MYO18A
			CLP1	TP53I13
			MAGI2	GIT1
			ETFA	SSH2
			CHMP1A	SRCIN1
			COQ5	ERBB2
			CBS	KRT25
			PEX12	KRT20
			PIGA	KRT15
			NIPBL	EFTUD2
			BRAF	SP2
			KCNK9	SPAG9
			SIK1	CA10
			CA8	BZRAP1
			ELAC2	MRC2
			FKRP	TANC2
			TWIST1	KCNH6
			SYNE1	CCDC47
			OBSL1	SLC9A3R1
			SMARCA2	LLGL2
			FLNA	TNRC6C
			RARB	CBX8
			RARB	BAIAP2
			MMAB	MYADML2
			RAB39B	FN3KRP
			MTHFR	SMAD7
			HMGCL	ZNF532
			ERCC6	ZNF407
			NAGLU	AP3D1
			WDR73	ZNF77
			PAX6	TBXA2R
			PEX10	SAFB2
			TWIST1	EMR1
			ARSB	EVI5L
			PCGF2	ADAMTS10
			RMND1	ZNF426
			ROR2	FARSA
			PEPD	IER2
			NGLY1	ILVBL
			SC5D	WIZ
			ALMS1	HAUS8
			GATAD2B	GTPBP3
			PEX10	UNC13A
			KCNT1	KXD1
			GABRB3	ZNF536
			MECP2	ZNF607
			FAR1	MED29
			NDUFS7	SHKBP1
			CYC1	AXL
			P4HB	ERF
			ANKH	CIC
			PEX6	MARK4
			WDR45B	ALDH16A1
			TRIM32	TSKS
			ACO2	SHANK1
			GNPTG	LENG1
			MECP2	BRSK1
			RGS7	ZNF551
			PGK1	ZBTB45
			NAGA	CHMP2A
			ACY1	MGME1
			GTPBP3	ZNF133
			PTCHD1	ABHD12
			ACSL4	DUSP15
			MED12	ASXL1
			DPAGT1	SNTA1
			AGTR2	MYH7B
			CC2D2A	FAM83C
			LARGE	EPB41L1
			ZBTB40	TGM2
			SLC16A2	SULF2
			HSD17B4	DPM1
			HPRT1	TSHZ2
			GLI3	SLMO2
			KCNH5	C20orf197
			ASXL3	GTPBP5
			KCTD7	ADAMTS1
			DAG1	URB1
			KCNT1	IFNAR2
			ALG13	SON
			ABCB7	ITSN1
			CTC1	TSPEAR
			FAH	COL6A2
			CEP290	PCNT
			SMC1A	CCT8L2
			CENPJ	MIF
			CDON	CABIN1
			LAMA1	MYO18B
			FUCA1	TTC28
			IDS	EIF4ENIF1
			TGIF1	APOL5
			PEX5	EP300
			PHF6	CERK
			KIF1A	ARSE
			FAM20C	TLR7
			RAF1	DMD
			SRD5A3	TSPYL2
			IARS2	HUWE1
			CAPN10	NAP1L2
			MID1	MAGT1
			NRXN1	NXF3
			VLDLR	ACSL4
			MEF2C	HTATSF1
			SOBP
			ZNF599
			NLGN4X
			ALDH7A1
			TUBB4A
			POMT2
			ZMYM6
			CC2D2A
			ERCC6L2
			CEP57
			IFT172
			NLGN3
			IRX5
			KIF7
			GAD1
			MAPK10
			OTX2
			UQCRQ
			ERCC6
			DIP2B
			KIF7
			SDHAF1
			FIG4
			MAN2B1
			RAD51C
			FOXG1
			CCNA2
			ADNP
			PEX2
			NDUFAF2
			MECP2
			IGBP1
			GCH1
			LIG4
			COA5
			KCNH1
			GNAS
			ARID1B
			IFIH1
			SIX3
			CHRNA4
			PCDH19
			MKS1
			PLP1
			GNPTAB
			HEXA
			C5orf42
			SCO2
			LARGE
			MAF
			ERCC2
			RAPSN
			NALCN
			WDPCP
			CACNB4
			FREM1
			CKAP2L
			ATP1A3
			PEX14
			UBE3A
			POLR3B
			NF1
			POMT2
			STT3A
			UBE3B
			PTEN
			AP4S1
			COX10
			PEX2
			ALG3
			SLC17A5
			KIF2A
			NDE1
			KANSL1
			ALDH1A3
			THAP1
			SOS1
			COX14
			TSPAN7
			CHD7
			CASP2
			MBD5
			GCH1
			CUL4B
			TMCO1
			AKT3
			PEX19
			FOLR1
			ASAH1
			TRIO
			ASH1L
			SDHA
			GRIA3
			PHIP
			ERCC5
			TSC2
			HSD17B10
			TUFM
			GRIN1
			NF1
			PIGT
			SPG11
			HPRT1
			PAK3
			CSPP1
			EMX2
			LIG4
			ALG2
			PAX6
			TACO1
			TUBB3
			CCND2
			SOX2
			PAX6
			STXBP1
			ALDH4A1
			CHRNA2
			TBCE
			AFG3L2
			CTDP1
			MAN1B1
			LONP1
			ACAD9
			SPR
			GABBR2
			POMT1
			CNKSR2
			ATIC
			AP4E1
			ESCO2
			NDUFS4
			ERMARD
			KPTN
			CPS1
			CHRNB2
			GLB1
			DYRK1A
			HSPD1
			PREPL
			DECR1
			POMGNT2
			TM4SF20
			COL4A3BP
			GNAS
			LAMB1
			PTF1A
			BCKDHB
			TAZ
			MTR
			MYCN
			FTSJ1
			GBA2
			IL1RAPL1
			ST3GAL5
			SRGAP3
			KCNJ10
			SHH
			COG4
			TUBA1A
			MLC1
			RYR3
			ACSL4
			TRAPPC11
			PTEN
			HIBCH
			SCO1
			CACNB4
			SHANK2
			IDUA
			L2HGDH
			SETBP1
			SMPD1
			RAB3GAP2
			LBR
			MTOR
			SOX3
			ALDH3A2
			TUBB2B
			RPGRIP1L
			STT3B
			CLPB
			DMD
			RBM10
			EFTUD2
			FASN
			POLR3B
			APTX
			MCCC1
			PEX16
			PHGDH
			ZCCHC8
			KDM6B
			LINS
			DLD
			PAX8
			PSPH
			PTEN
			TRAPPC9
			CTNNB1
			ZNF713
			KDM5C
			CACNA1G
			PEX1
			TSC1
			PNKP
			ALG13
			SYN1
			L1CAM
			MKKS
			CCDC22
			SKI
			DCHS1
			SURF1
			PEX1
			PHOX2B
			PLA2G6
			BRWD3
			WDR62
			MYT1L
			PEX10
			PPP2R5D
			B9D1
			ERCC8
			COL4A2
			NPC1
			FLNA
			DPM1
			DLG3
			GALE
			GLI3
			MMACHC
			BBS2
			APOPT1
			FBXL4
			TUSC3
			TSEN2
			SNIP1
			MAP2K2
			CAPRIN1
			TAF2
			RAB23
			POLG
			RNASET2
			MGP
			PLA2G6
			ERCC2
			DOCK7
			AIMP1
			HDAC4
			CRBN
			FMR1
			PEX26
			SYNGAP1
			ROGDI
			ERCC3
			NRAS
			POMT1
			DLD
			TSHB
			COX15
			KDM5A
			GTF2H5
			HCFC1
			RNF168
			CEP83
			SHH
			ITPR1
			WAC
			CHD8
			HNRNPU
			ATP8A2
			BTD
			SYP
			UROC1
			IVD
			SIL1
			SOX5
			FKTN
			BBS7
			ETHE1
			CCDC8
			ATM
			TMEM70
			MECP2
			PHOX2B
			KCTD7
			FOXP1
			CHD7
			DHCR7
			PNKP
			ITPR1
			LARP7
			KMT2A
			CYB5R3
			KCNJ11
			KCNJ11
			CRADD
			PHF8
			ARSE
			GRM1
			STIL
			PIGN
			DARS
			SRPX2
			FKTN
			CHD2
			PTCH1
			ERCC1
			PEX5
			MUT
			PSAT1
			TMEM67
			GRIN2A
			PACS1
			SHH
			GSPT2
			RNF113A
			PPP2R1A
			ADAR
			ADAR
			KIF4A
			MAOA
			BBS12
			GABRA1
			SMARCA4
			AFF4
			NPC2
			SLC9A9
			NDUFS1
			CIC
			CACNA1H
			ST3GAL3
			KCNQ2
			CLCN4
			MAB21L2
			MAB21L2
			ATP6AP2
			CEP152
			PRMT9
			PEX7
			ADCK3
			TTI2
			FIG4
			BLM
			TMEM135
			NKX2-1
			AMT
			CUL7
			CTSD
			RPGRIP1L
			SCN1B
			RAB3GAP1
			SLC2A1
			NFIX
			PTCH1
			ATP6V1B2
			PQBP1
			MCPH1
			KIAA2022
			NUBPL
			EZH2
			TK2
			ETFB
			IFIH1
			ORC6
			PDHA1
			ENTPD1
			ERCC1
			CC2D1A
			UBR7
			FKTN
			GM2A
			MCOLN1
			PEX7
			DYM
			TRIM37
			DMD
			RANBP2
			SCRIB
			PGAP3
			HIST1H4B
			PCCB
			FOXP3
			COX6B1
			PUF60
			SMARCB1
			TBC1D24
			VIP
			SUCLG1
			PAX6
			INPP4A
			PAK3
			SLC31A1
			CSTB
			TH
			MAGT1
			POMGNT1
			RAD50
			RNASEH2C
			WNT4
			PYCR2
			COX10
			RTTN
			IGF1
			SNX14
			NSD1
			FBXO25
			GATM
			AHDC1
			DDOST
			RAB18
			NDUFS4
			PAX6
			ANKH
			CDKL5
			KCNB1
			PSAP
			GMPPA
			EEF1A2
			TPP1
			ZBTB20
			CASK
			CEP290
			EOMES
			CISD2
			SCN8A
			DDX11
			TSEN54
			KAT6B
			FOXRED1
			GALNS
			HCFC1
			COG8
			UQCRB
			CLN8
			SHANK1
			DMD
			TIMM8A
			NDUFA1
			ASXL1
			TBR1
			CLN5
			DYNC1H1
			DCX
			CREBBP
			TSC2
			EIF2AK3
			ACTG1
			CLN6
			AIFM1
			PAH
			PSAT1
			ZMYND11
			STAT2
			RIN2
			HACE1
			KIAA0586
			MMP21
			PRMT7
			SCN3A
			TUBB
			SCYL1
			SLC39A8
			GMNN
			TAF1
			DKC1
			TERT
			PARN
			TINF2
			TCN2
			CLIC2
			TRAIP
			SCN2A
			UNC80
			CCDC115
			TANGO2
			TRIP4
			ASCC1
			EMC1
			EMC1
			FGFR1
			PIGG
			GTF2E2
			SMG9
			PDE10A
			TBCK
			TELO2
			RERE
			ITPR1
			ITPR1
			TRMT10C
			GNB1
			FLAD1
			SAMD9L
			TKT
			FRRS1L
			SMO
